# Supplementary material for: Metabolomics analyses of serum metabolites perturbations associated with Naja atra bite
Source: PLoS Negl Trop Dis. 2023 Aug 28;17(8):e0011507. doi: 10.1371/journal.pntd.0011507 (PMC10461852; doi:10.1371/journal.pntd.0011507)
Supplement: S1 Table — (XLSX) [file pntd.0011507.s004.xlsx]

## Sheet: E_vs_Z
name	adduct	description	VIP	Fold change	p-value	m/z	rt(s)	E-1	E-2	E-3	E-4	E-5	E-6	E-7	E-8	E-9	E-10	Z-1	Z-2	Z-3	Z-4	Z-5	Z-6	Z-7	Z-8	Z-9	Z-10	QC-1	QC-2	QC-3	QC-4	QC-5	QC-6	QC-7	KEGG.ID	HMDB	CellularLocations	SuperClass	Class	SubClass	DirectParent
M282T478	(M-H)-	Guanosine	1.83078	0.156858	1.9888e-08	282.084	478.163	1191.59	1902.05	5005.92	1787.83	2948.49	4189.81	4016.18	2334.69	3235.88	3194.87	21504.7	18569.6	25530.3	28573.7	20083.3	16441.9	11992.3	17147.8	17548	12636.1	7985.48	7691.37	8366.03	8110.79	8121.14	8121.41	8065.83	C00387	HMDB0000133	Extracellular;Mitochondria;Lysosome	Nucleosides, nucleotides, and analogues	Purine nucleosides		Purine nucleosides
M174T729	(M-H)-	L-Citrulline	1.48514	0.423226	2.15366e-08	174.088	728.996	5774.48	10700.6	5942.36	9516.1	8489.57	5244.96	6716.22	10544.8	9955.32	6646.6	16815.8	19992.1	20284	20722.5	17154.4	15249.3	14020.8	22475.8	22708	18493.4	9791.76	9635.28	10813.6	9929.58	9622.99	9804.35	9623.22	C00327	HMDB0000904	Mitochondria	Organic acids and derivatives	Carboxylic acids and derivatives	Amino acids, peptides, and analogues	L-alpha-amino acids
M267T403	(M-H)-	Inosine	5.42038	0.140488	1.13212e-07	267.073	403.108	8852.36	10567	53430.5	16017.6	19368.7	36433.3	36976.1	18671.4	15143.9	22821.3	226611	150911	224019	228420	232303	117908	101237	160363	133062	121274	71566.6	74758.4	79617.4	71201.2	73847.3	72319.4	73969.7	C00294	HMDB0000195	Cytoplasm;Extracellular;Mitochondria;Lysosome	Nucleosides, nucleotides, and analogues	Purine nucleosides		Purine nucleosides
M151T70	(M-H)-	Vanillin	4.62783	0.627837	1.90702e-06	151.04	70.202	202993	167678	183035	193090	220038	205899	131421	248903	273817	263438	362854	380791	335865	332958	306471	313173	395342	293826	296183	311919	5420.59	5145.91	6125.67	5339.71	5428.62	5428.78	3832.95	C00755	HMDB0012308	Cellular Locations Not Available	Benzenoids	Phenols	Methoxyphenols	Methoxyphenols
M153T53	(M-H)-	3,4-Dihydroxybenzoate (Protocatechuic acid)	2.2462	0.231035	1.03317e-05	153.019	52.875	5794.56	17479.9	10122	8931.23	6514.86	3442.83	4886.54	4484.56	9676.64	11086.9	30059.5	35823.4	50013.7	22441.4	23461.7	53497.7	38508.5	53071.9	36710.3	13153.7	16601.4	17404.2	18044.8	16606.3	16603.4	16809.9	16596.3	C00230	HMDB0001856	Cellular Locations Not Available	Benzenoids	Benzene and substituted derivatives	Benzoic acids and derivatives	Hydroxybenzoic acid derivatives
M243T288	(M-H)-	Uridine	1.18583	0.473025	2.06262e-05	243.062	288.237	6281.94	4572.92	10666.1	7718.64	9353.74	11068.2	8366.36	3291.91	10531.1	5576.83	19471.1	17908.4	13712.7	18582.7	21891.4	13991.9	8716.91	12902.8	17644	18864.5	7074.34	7756.31	7905.14	7760.01	7762.32	7908.93	8065.87	C00299	HMDB0000296	Extracellular;Mitochondria;Nucleus;Lysosome	Nucleosides, nucleotides, and analogues	Pyrimidine nucleosides		Pyrimidine nucleosides
M182T61	(M-H)-	Saccharin	2.79368	0.264555	2.79829e-05	181.991	61.166	13359.8	17036.7	20430.3	13721.7	17588.4	11606.2	20906.5	2961.47	16340	22684.8	44918.1	65841.8	97780.8	39643.1	32722.3	72598	69736.4	93021.1	43496.3	32314.7	51798.4	53083.9	50812.1	51522.7	51102.7	51522.7	51779.2
M457T457	(M+Na-2H)-	1-Oleoyl-L-.alpha.-lysophosphatidic acid	1.04912	0.337862	7.48692e-05	457.234	456.823	1698.56	6266.9	1888.89	5041.38	1506.48	3162.65	3469.67	4592.58	2460.11	4362.6	13310.5	7485.35	12382.1	9139.33	15579.2	9523.52	4836.73	7656.96	6235.86	15814.7	4723.8	4920.13	5069.78	4386.98	4916.24	5255.28	5044.06
M203T466	(M-H)-	L-Tryptophan	1.89835	0.482761	0.000109451	203.082	466.488	5741.6	22605.1	17990.4	27874.8	23153.3	29189.4	14220.7	27306.2	16371.9	6045.75	39359.5	62341.4	31769.7	43041.9	34224	41753.4	37664.8	45165.9	25559.1	33723.4	14962.6	17590.5	19151.2	16517.7	16358.2	16643.8	16406.7	C00078	HMDB0000929	Extracellular	Organoheterocyclic compounds	Indoles and derivatives	Indolyl carboxylic acids and derivatives	Indolyl carboxylic acids and derivatives
M179T739	(M-H)-	myo-Inositol	1.21023	0.506683	0.000129506	179.056	739.247	5685.82	10681	7439.53	9262.94	10781.7	8096.9	7019.64	11625.9	7193.27	8019.58	16275.8	18057.5	28802.5	15435.5	16370.7	13011.6	12201.6	21720.9	11793.5	15679.3	9272.65	9589.12	10523.2	9592.77	9943.11	9593.92	10126	C00137	HMDB0000211	Extracellular
M197T217	(M+Na-2H)-	L-Ascorbic acid	1.92831	2.2818	0.000156192	197.006	216.775	18652.3	18570.3	22700.4	22203.6	30904.4	35719.3	27903	46549	38377.1	26625.9	14818.7	16715.2	19100.3	3904.91	15395.1	17587.8	17150.4	6948.77	5401.55	9283.62	16944.6	11418.1	16365.1	16942.9	16937.2	16942	16381.8	C00072
M145T695	(M-H)-	L-Glutamine	2.40752	0.592088	0.000182735	145.062	695.014	44113.7	47891.3	40932.9	52603	52591.8	42105.2	30811.6	88496.2	41491.7	44619.7	78416.1	96765.6	105795	77362.8	64631	81445.7	61647.5	104537	87238.8	62405.2	40601.9	40678.9	45272.5	40662.6	40636.9	40660.9	43066	C00064	HMDB0000641	Extracellular;Mitochondria	Organic acids and derivatives	Carboxylic acids and derivatives	Amino acids, peptides, and analogues	L-alpha-amino acids
M125T186	(M-H)-	Thymine	1.27104	2.31561	0.000492571	125.035	185.647	11133.7	18841.6	12030.2	7660.55	7754	9778.75	23007.7	16771.2	18853	16326.3	8669.69	1836.82	2334.81	4691.04	6312.76	8841.97	4202.27	5390.85	9899.35	9211.11	11180	11186.1	10494.4	11171	6950.15	11190.7	9862.69	C00178	HMDB0000262	Extracellular	Organoheterocyclic compounds	Diazines	Pyrimidines and pyrimidine derivatives	Hydroxypyrimidines
M233T61_1	(M-H)-	Confertifoline	3.43144	1.19024	0.000527751	233.154	61.4835	227352	234745	224878	245993	220570	228483	210551	217450	299362	260233	214110	214162	199345	199873	194179	188882	204588	205962	189694	180088	140645	135020	145029	140725	149618	134198	172664
M255T97	(M-H)-	Palmitic acid	10.9455	0.751562	0.00139285	255.233	97.079	3267038	2.884e+06	3.88458e+06	3.60779e+06	3.81913e+06	3.72718e+06	3.65924e+06	4.60477e+06	4.41704e+06	3.85798e+06	4.79128e+06	4.8812e+06	4.27427e+06	4.65765e+06	4.2081e+06	4.7236e+06	4.76608e+06	5.34959e+06	5.09301e+06	7.45567e+06	1.06821e+06	1.03967e+06	1.10352e+06	1.05227e+06	1.05285e+06	1.73116e+06	1.06934e+06	C00249	HMDB0000220	Cytoplasm;Extracellular;Membrane (predicted from logP);Endoplasmic reticulum;Peroxisome	Lipids and lipid-like molecules	Fatty Acyls	Fatty acids and conjugates	Long-chain fatty acids
M141T620_2	(M-H2O-H)-	2-Oxoadipic acid	8.19471	0.839564	0.00147704	141.017	620.018	2.74973e+06	3.88e+06	3.01533e+06	3.84645e+06	3.89084e+06	3.72333e+06	3.33656e+06	3.72713e+06	3.78819e+06	3.01449e+06	3.95775e+06	4.69117e+06	4.49237e+06	4.38815e+06	3.69988e+06	4.61374e+06	3.95083e+06	4.2445e+06	3.82464e+06	3.79199e+06	3.66629e+06	3.64676e+06	3.80796e+06	3.69536e+06	3.59309e+06	3.62426e+06	3.73843e+06	C00322	HMDB0000225	Mitochondria	Organic acids and derivatives	Keto acids and derivatives	Medium-chain keto acids and derivatives	Medium-chain keto acids and derivatives
M452T368	(M-H)-	1-Palmitoyl-2-hydroxy-sn-glycero-3-phosphoethanolamine	2.44005	4.09499	0.0016632	452.277	368.169	53725.6	100551	32968.9	57492.6	22758	33018.1	10286.8	28753.4	38044.3	26899.3	3741.24	5275.88	6941	5103.51	5437.21	14718.4	25661.7	15939.6	7236.4	8724.03	34813.2	35591.1	34807.1	32207	34883.7	34086.9	34004
M130T479_3	(M-H)-	L-Leucine	4.45248	0.582927	0.00210487	130.087	478.563	99353.1	251674	183171	158029	203368	329193	163350	192573	116572	159993	299376	382648	458736	447027	191681	283247	256268	366037	323536	177563	191042	191058	205701	187647	191049	194157	203868	C00123	HMDB0000687	Extracellular;Mitochondria	Organic acids and derivatives	Carboxylic acids and derivatives	Amino acids, peptides, and analogues	Leucine and derivatives
M303T93	(M-H)-	Arachidonic Acid (peroxide free)	11.4461	3.12068	0.00213889	303.233	93.019	845583	946145	1.40847e+06	734098	527680	428609	348998	488437	1.07177e+06	1.71442e+06	172530	93530.2	107804	149321	215038	870193	561917	212484	127377	218133	909234	876041	933252	905171	902686	897707	897646	C00219	HMDB0001043/HMDB0060102	Cytoplasm;Extracellular;Membrane (predicted from logP);Endoplasmic reticulum	Lipids and lipid-like molecules	Fatty Acyls	Fatty acids and conjugates	Long-chain fatty acids
M182T88	(M-H)-	4-Pyridoxic acid	1.42837	0.475097	0.00253568	182.045	88.314	20356.3	15491.4	15209.6	8618.85	9865.36	17200.4	10067.8	10749.9	20277.2	9342.64	23380.4	45772.1	48862.6	20249.6	18169.6	34995	16575.3	42510.1	22844.8	15380.2	19228.8	18603.4	18505.8	26982.8	18585.9	19530	19170.6	C00847	HMDB0000017	Cytoplasm;Extracellular	Organoheterocyclic compounds	Pyridines and derivatives	Pyridinecarboxylic acids and derivatives	Pyridinecarboxylic acids
M178T367	(M-H)-	Hippuric acid	2.96049	0.220482	0.0030751	178.051	366.517	33154.7	17801.2	17348.2	12793.5	24363.1	7013.58	10232.5	18271.9	1079.13	27263.6	29321.2	126883	168069	25482.2	28925.2	71096.5	119607	131143	44659.2	22775	41181.7	41171.2	43301.6	40700.9	39964.3	39815.9	39990.8	C01586	HMDB0000714/HMDB0011723/HMDB0062583	Cytoplasm	Benzenoids	Benzene and substituted derivatives	Benzoic acids and derivatives	Hippuric acids
M464T461	(M-H)-	Glycocholic acid	2.9202	0.19335	0.00387303	464.301	460.561	1819.83	3121.55	2827.83	4462.8	1960.4	4433.37	32301	68825.4	6185.9	4791.68	154522	58628.6	142452	60046	7244.82	42801.8	53488.3	72252.1	66344.9	18348.6	31945.2	31984.3	36907.7	31995	31119	32029.3	33795.2	C01921	HMDB0000138/HMDB0032596	Extracellular	Lipids and lipid-like molecules	Steroids and steroid derivatives	Bile acids, alcohols and derivatives	Glycinated bile acids and derivatives
M116T555	(M-H)-	L-Valine	1.57631	0.699396	0.00536074	116.071	555.483	21316.9	39064.8	31525.8	30986	43953.6	51799.9	35115	51705.6	20478.8	23400.5	43968.1	55985.6	58033.7	59980.5	43351	39143	40351.6	66700.6	47480.6	44503.4	32978.8	31525.5	33416.2	31519.3	31985.9	31528.4	30900.3	C00183	HMDB0000883	Extracellular;Mitochondria	Organic acids and derivatives	Carboxylic acids and derivatives	Amino acids, peptides, and analogues	Valine and derivatives
M179T191	(M-H)-	Caffeic Acid	1.12144	0.42307	0.00673817	179.035	190.792	5131.81	19142.6	8126.78	9258.8	4757.61	9312.14	4968.9	8280.7	3932.52	5135.7	8174.57	17075.2	32474.6	14020.1	10817.1	19103.8	29088.2	34217.6	12318.4	7189.48	7462.57	7091.9	8647.84	6726.4	7472.98	7446.89	7044.82	C01197/C01481	HMDB0001964/HMDB0003501	Cellular Locations Not Available	Phenylpropanoids and polyketides	Cinnamic acids and derivatives	Hydroxycinnamic acids and derivatives	Hydroxycinnamic acids
M448T394	(M-H)-	Glycochenodeoxycholate	1.63017	0.36534	0.00990038	448.306	393.986	1258.14	2581.94	4014.81	7871	1124.82	3459.62	17404.2	51728.2	2272.74	3458.68	18401.4	33070.3	35410.4	27502.8	13072.8	24579	32358.1	19649.5	40718.1	15746.3	19475.2	19060.1	19621.4	19021.5	21841.7	19037.6	19023.7	C05466	HMDB0000637	Extracellular	Lipids and lipid-like molecules	Steroids and steroid derivatives	Bile acids, alcohols and derivatives	Glycinated bile acids and derivatives
M173T967	(M-H)-	L-Arginine	1.32875	0.437031	0.0111075	173.104	967.471	7586.74	10761.3	13536.3	10789.3	17868.9	4409.03	11389.3	2451.09	15090.9	16359.2	25077.7	38346.3	37483.1	32058.9	30783.3	13805.3	2835.36	45173.6	550.748	26138.6	13360.3	13387.7	14242.2	14186.7	14021.3	2752.55	14331.3	C00062	HMDB0000517	Cytoplasm;Extracellular;Mitochondria	Organic acids and derivatives	Carboxylic acids and derivatives	Amino acids, peptides, and analogues	L-alpha-amino acids
M241T186	(M-H)-	Thymidine	3.09892	1.89294	0.0131193	241.083	186.283	57977.6	100574	57310	55875.7	76469.9	100105	119685	233167	90876.2	85880.9	60757	41709.3	37507.5	57261.4	58528.7	61395.1	36859.7	57033.9	48261.8	57299.5	65307.8	67163.5	51022.8	67186.5	65310.8	67209	67160.6	C00214	HMDB0000273	Extracellular;Mitochondria;Lysosome	Nucleosides, nucleotides, and analogues	Pyrimidine nucleosides	Pyrimidine 2'-deoxyribonucleosides	Pyrimidine 2'-deoxyribonucleosides
M451T286	(M+CH3COO)-	Chenodeoxycholate	3.08519	0.299702	0.0141984	451.305	285.772	5291.94	8548.27	17730.6	9874.28	4861.11	10733.7	47720.4	158678	5951	38123.7	158397	47342.7	182288	79138.6	14393.4	76529.1	134638	75918.1	224313	33104.1	42312.2	42471.9	43418.7	43400.7	43412.7	43406.1	42607.4	C02528	HMDB0000518	Extracellular	Lipids and lipid-like molecules	Steroids and steroid derivatives	Bile acids, alcohols and derivatives	Dihydroxy bile acids, alcohols and derivatives
M131T259	(M-H)-	2-Ethyl-2-Hydroxybutyric acid	1.94337	0.278137	0.0154326	131.071	258.666	11115.2	12168.7	14067.5	8641.05	11429.5	13282.8	12330	22108.7	16370.9	15863.2	34416.7	34589.9	108708	34710.6	16132.4	73083.5	134376	22652.3	23007.7	12243.2	24257.7	28279.8	34403.4	29029.6	30472.2	30489.8	21408.4		HMDB0001975	Extracellular;Membrane;	Lipids and lipid-like molecules	Fatty Acyls	Fatty acids and conjugates	Hydroxy fatty acids
M89T571	(M-H)-	DL-lactate	1.07414	0.751625	0.0166361	89.024	571.159	37262.4	39379.8	39180	54164.4	46664.1	44710.4	32802.1	27359.8	39619.3	34601.4	50614.1	57606.7	83626.9	44562.5	47745.4	52462.3	37983.5	66532.4	44880.2	40503.4	56620.2	48819.5	50476.9	46042.4	50505.3	52665.9	48821.8	C00256/C00186	HMDB0001311/HMDB0000190	Cytoplasm;Extracellular;Mitochondria	Organic acids and derivatives	Hydroxy acids and derivatives	Alpha hydroxy acids and derivatives	Alpha hydroxy acids and derivatives
M165T195	(M-H)-	DL-3-Phenyllactic acid	4.18498	0.145509	0.0171259	165.055	194.502	33197.9	15976.9	16798	6691.26	51590.6	9195.47	39771.1	21312.9	26192.4	33097.5	98050.8	74465.8	544688	35573.4	3482.17	304264	344718	245759	86136.5	7252.19	93165.8	97119.5	112834	92533.4	97256.6	93028.4	97302.4	C01479	HMDB0000779/HMDB0014712	Membrane	Phenylpropanoids and polyketides/Alkaloids and derivatives	Phenylpropanoic acids/Tropane alkaloids		Phenylpropanoic acids/Tropane alkaloids
M177T265	(M-H)-	L-Gulonic gamma-lactone	2.39233	1.75783	0.0172286	177.04	264.807	48225.9	132646	70832.1	73799.3	47830.2	109766	30242.4	33510.2	96769.4	61141.5	51668.3	31868	30658.3	71142.1	23545.7	53931.6	38972.6	33007.8	35341.1	30791.2	47007.9	37740.3	38668	41641.2	45945.5	96569.7	39465.3	C01040	HMDB0003466	Cellular Locations Not Available	Organoheterocyclic compounds	Lactones	Gamma butyrolactones	Gamma butyrolactones
M129T98	(M-H)-	ketoisocaproic acid	5.72911	0.799921	0.0273082	129.055	97.545	878231	1.03968e+06	1.22917e+06	1.38011e+06	1.42432e+06	1.81642e+06	1.36566e+06	1.75684e+06	1.16675e+06	1.04421e+06	1.58191e+06	1.51351e+06	1.56191e+06	2.13776e+06	1.46134e+06	2.01572e+06	1.68011e+06	1.92301e+06	1.17814e+06	1.32495e+06	1.37205e+06	1.26477e+06	1.28105e+06	1.20578e+06	1.37403e+06	1.48222e+06	1.39599e+06	C00233	HMDB0000695	Cytoplasm;Extracellular;Membrane;Mitochondria	Organic acids and derivatives	Keto acids and derivatives	Short-chain keto acids and derivatives	Short-chain keto acids and derivatives
M179T558	(M-H)-	Alpha-D-Glucose	2.61333	0.746255	0.0317774	179.056	558.064	242812	311130	329701	387215	293258	238372	141384	161042	354557	226091	344194	606585	310482	351230	326523	407782	366853	294334	299750	290988	291379	297773	317851	291394	292749	291409	297026	C00267	HMDB0003345/HMDB0061922	Cytoplasm (predicted from logP)	Organic oxygen compounds	Organooxygen compounds	Carbohydrates and carbohydrate conjugates	Hexoses
M146T751	(M-H)-	L-Glutamate	1.20231	0.731443	0.033082	146.046	751.196	23417.2	56932.1	48715.6	52000.4	48225.6	41770.5	43125.6	46432.9	55328.9	48724.1	51497.4	81384.6	100637	76364.5	87583.8	50453	33746.9	54950.9	50446.7	48217.8	46742.6	47758.6	52044.3	48038.4	46723.9	46767.8	48126.6	C00025	HMDB0000148	Extracellular;Mitochondria;Lysosome;Endoplasmic reticulum	Organic acids and derivatives	Carboxylic acids and derivatives	Amino acids, peptides, and analogues	Glutamic acid and derivatives
M213T176	M-	m-Chlorohippuric acid	1.25328	1.49614	0.0433623	213.017	176.437	16343.2	17591.3	28401.4	28488.6	13745.6	19924.6	16262.6	12189.5	23858.3	44634.5	19604.4	9887.32	7577.54	13728.4	15138	16114.9	22329.6	12365.3	17817.6	13444.3	19446.1	19359.4	19226.7	21194.7	19441.3	22777.6	19418.2
M188T201	(M-H)-	3-Indolepropionic acid	1.36456	0.561573	0.0508076	188.071	200.762	43028.7	50025.4	25455.7	31320.3	23592.5	9905.91	6714.04	5969.06	4521.49	29326.3	48293.9	29707.5	38740.2	24173	23535.5	88533	44952.9	62674.7	35061.8	13640.7	20774.6	20771	23637.6	20777.7	21191.1	20934.1	21188.9
M295T102	(M-H)-	13(S)-HODE	1.81027	1.48985	0.0528501	295.227	102.278	18191.7	31087.5	20547.3	45065.3	34624.7	53305.9	45802.3	65899	31614.7	20444.6	15905.1	25593.4	32219.7	42706.7	12085.6	30272.1	19250.6	25934.8	13097	28988.8	20262.4	22213.4	20879.1	20252.7	20274.9	20235.7	24563.4
M271T132	(M-H)-	16-Hydroxypalmitic acid	2.79044	1.56496	0.0644176	271.227	132.47	48534.9	64322.9	84077.9	129177	47990.2	123133	130714	187074	95726.1	29554.6	57201.8	49257.3	98089.6	57377	41733.6	41599.6	36484.5	83580.4	37572.4	97952.1	39136.2	35506.1	17814.7	16498.3	17543.1	15728.7	19690.7	C18218	HMDB0006294	Cytoplasm;Extracellular;Membrane	Lipids and lipid-like molecules	Fatty Acyls	Fatty acids and conjugates	Long-chain fatty acids
M253T71	(M-H)-	cis-9-Palmitoleic acid	2.76394	1.6334	0.0743166	253.217	71.2615	33448.5	59878.2	35978.3	69637.7	69184.5	180206	84429.8	171702	82772.8	40254.3	40012.1	46567.3	49825.5	79472.5	46085.1	51938.5	48976.7	54703.7	47724	41302	70117.3	74201	72186.4	71368.2	71371	72664.6	71394.4	C08362	HMDB0003229	Extracellular;Membrane (predicted from logP)	Lipids and lipid-like molecules	Fatty Acyls	Fatty acids and conjugates	Long-chain fatty acids
M111T164	(M-H)-	Uracil	1.24655	1.79723	0.0805268	111.019	163.561	12760.8	33365.4	10772.6	20512.9	8388.62	25180.9	24305.2	39804.4	12769.5	12663.2	2822.97	6498.92	37633.5	12084.1	20596.2	918.222	3942.57	6334.89	7363.82	13378.4	21855.3	23031.5	26861.9	21829.8	21887.9	18974.5	22729.5	C00106	HMDB0000300	Extracellular	Organoheterocyclic compounds	Diazines	Pyrimidines and pyrimidine derivatives	Pyrimidones
M164T466_2	(M-H)-	L-Phenylalanine	2.13433	0.793768	0.0833367	164.072	466.418	53770.2	107199	96950.9	105942	132800	146362	110281	179792	63298.4	86916.5	111570	188294	143484	117361	94823	143911	173763	159615	125449	106502	93517.7	93540.3	102618	93530.8	93540.4	93538.2	94116.2	C00079	HMDB0000159	Cytoplasm;Extracellular;Mitochondria	Organic acids and derivatives	Carboxylic acids and derivatives	Amino acids, peptides, and analogues	Phenylalanine and derivatives
M146T555			1.46588	0.213368	5.58267e-16	146.082	554.658	2038.83	3303.21	2553.52	2844.69	2837.06	2961.23	2512.39	2701.95	2895.54	1614.8	12055.1	13198.3	12917.7	13614.1	12245.7	12862.2	11693.1	13122	10552.7	10827.9	5004.94	5293.96	5499.46	5223.4	5223.04	5221.95	5295.43
M841T74			2.11142	0.111916	1.29708e-11	840.574	74.055	350.181	1720.21	1214.2	3029.51	1558.27	1638.42	6419.81	2527.8	4951.24	2048.54	19468.8	23610.9	26155	30461.5	21920.2	18278.3	18766.5	22083.4	25884.3	20846.1	15754.4	16667.2	19257.1	15502.9	16523.1	16509.6	16636.5
M778T905_1			0.919051	0.262199	4.29347e-11	777.851	904.762	425.899	915.963	1420.93	2026.64	1686.53	1938.65	1085.59	1272.99	2201.29	927.502	4693.26	5852.52	5154.94	5309.24	5326.58	4913.82	5256.3	6917.61	5097.22	4499.17	1876.75	1959.31	2007.24	1956.69	1871.83	2013.88	2012.73
M768T905_1			0.951512	0.205637	4.6023e-11	767.863	904.847	276.608	710.027	1125.19	1293.92	1320.11	1619.89	878.724	862.518	1774.16	763.725	4512.2	6512.64	5725.98	5394.55	4717.72	4586.01	4669.32	6494.19	4662.76	4392.7	1507.05	1584.45	1762.35	1603.9	1641.33	1583.2	1635.78
M777T905_2			1.30311	0.255331	6.11574e-11	777.35	904.908	639.746	1860.88	2760.66	3734.48	3385.94	3923.94	2214.34	2094.51	4490.47	1738.81	9668.86	11658.8	10696.5	11523.4	9673.73	9951.62	9979.27	13268	10405.4	8307.68	3717.9	3751.42	4073.36	3847.48	3718.58	3754.45	3840
M753T227			1.1876	106.518	6.87162e-11	753.366	226.506	4985.67	5347.27	6053.78	6842.29	5390.66	5008.35	8243.35	3761.81	7833.47	6651.98	37.6309	87.8679	81.5055	80.7246	24.1401	58.8157	64.4781	18.0093	57.443	53.7827	2724.7	2730.45	2452.24	2496.43	2730.82	2611.95	274.639
M819T905_1			0.573042	0.293514	1.38964e-10	818.838	904.942	204.96	472.446	798.416	941.076	852.791	915.12	545.163	557.034	832.947	334.275	1803.97	2409.07	2335.01	2202.32	2486.11	1735.96	2268.28	2482.29	1936.8	2329.72	876.909	949.211	965.419	912.574	952.976	953.52	932.44
M793T271			1.60069	0.149904	2.1468e-10	792.531	271.452	1698.33	1978.5	1374.92	2516.32	1374.28	812.421	5870.32	1927.57	1502.93	1933.05	14902.4	12087	18007.3	17177.3	13565.4	11158.5	10965.9	17091.7	12546.9	12511.8	10568.6	10580.9	10669.5	10021.1	9933.74	9131.28	9996.56
M767T905_1			2.81706	0.220621	6.13232e-10	766.86	904.913	2432.61	6704.97	10129.2	16625.6	12503.6	14536.8	8313.43	8087.17	17660.9	6703.72	45197.1	54965.1	47115.7	50658.7	38708.8	40498.9	45092.1	65411	45908.5	36472.1	14617.4	15734.3	16010.9	15002.4	14615.1	14949.9	14561.2
M788T905_1			0.881681	0.25395	6.90477e-10	787.839	904.763	340.225	822.587	1231.12	2004.12	1315.26	1941.68	1049.89	939.366	2099.09	770.342	3888.5	5048.55	5385.94	5114.56	4739.14	4387.65	5471.82	6559.83	4737.76	3942.47	1643.59	1772.45	1881.45	1825.22	1887.4	1854.02	2127.71
M804T253			1.3926	126.253	7.95558e-10	804.422	253.405	6008.94	11428.5	4619.13	10817.9	7743.51	7094.83	7833.09	6964.9	10478.9	8794.84	28.2928	140.792	42.9146	115.5	74.4207	31.6886	83.4903	50.9961	53.8449	25.844	4537.46	6347.16	6803.73	6361.14	5943.19	6885.74	3881.74
M766T905_1			4.50002	0.222619	9.03191e-10	765.858	904.738	6164.29	18095.9	26401.6	41458	33125.8	37215.9	21608.5	20346.6	46233.6	17388.9	112203	139301	120194	131886	96492.1	107528	111579	168622	123740	92477.2	38241.9	38436.8	41239.3	39288	38777.1	38369.4	39150.7
M777T905_1			1.37845	0.273102	9.36799e-10	776.848	904.868	833.274	2250.34	3198.66	5117.36	3690.21	5008.87	2680.88	2797.82	5558.16	2275.53	10832.5	14292.8	12041	12826.1	10670.9	11613.1	11818.1	16419.2	12020.3	9805.33	4899.07	4628.04	4871.33	4671.26	4385.79	4516.05	4679
M1192T382			0.767838	26.8562	1.43617e-09	1191.65	381.681	1722.53	3769.47	1791.93	3625.47	2935.51	2384.71	2655.55	1999.93	2476.48	2515.86	48.9645	133.993	39.9311	55.8886	47.2726	119.681	251.389	106.616	63.4432	96.3765	1176	1174.03	1564.08	1179.08	1178.35	1237.32	1235.83
M766T905_2			4.06354	0.221042	1.46623e-09	766.359	904.683	4987.81	14061.6	21532.7	34056.6	26553	31191.5	17123.5	16797.3	37001.3	13958.9	94491.7	112961	98437.4	104065	76063.3	86951.2	94217.3	141217	98553.4	75952.5	31468.4	31561.5	32311.7	32190.3	31476	31908.2	32417.2
M819T905_2			0.587449	0.270503	1.75328e-09	819.339	904.884	198.766	444.181	643.775	846.898	705.226	830.28	475.836	588.571	873.374	348.254	1847.71	2542.71	2600.1	2238.04	1675.31	1922.17	2335.91	2743.28	2446.91	1662.96	794.128	866.686	823.143	795.348	824.868	800.12	822.708
M788T905_2			0.768579	0.279249	1.93012e-09	788.34	904.763	295.632	670.864	1217.37	1593.74	1255.36	1451.72	890.151	909.416	1826.96	710.781	2870.23	4431.87	4262.08	3762.95	3865.16	4038.39	3516.31	5182.01	3380.51	3444.4	1423.62	1469.14	1466.47	1333.72	1424.35	1485.02	1466.86
M1065T73			1.16156	0.0830667	2.20638e-09	1064.82	73.258	159.457	452.841	178.932	520.292	329.1	182.427	2533.49	304.229	592.265	497.145	7353.38	6423.67	6960.77	9209.08	7606.25	4047.29	4907.37	5584.72	8268.31	8862.81	3432.64	4248.12	4380.51	3330.04	2920.85	3313.29	3347.19
M836T110			1.30666	0.0444625	3.14536e-09	836.478	109.756	130.535	599.401	135.278	270.265	67.9563	25.1167	1512.45	511.584	397.866	40.5786	5941.27	9289.24	10964.3	8163.44	9956.14	6962.76	5747.93	5814.92	12370.1	7804.44	3658.36	3413.33	3777.05	2579.62	3199.14	3953.57	5351.82
M823T253			1.20941	45.3123	3.3903e-09	823.436	253.143	5218.12	7558.12	4789.29	7474.77	6323.26	7585.69	4491.76	8327.53	6902.58	2688.35	132.903	209.356	83.7551	160.526	164.692	107.929	96.8792	89.462	126.993	181.651	3206.48	2353.04	3410.67	3404.14	3414.39	3436.63	2023.78
M614T345			0.805157	0.121244	3.6797e-09	614.276	345.322	282.854	793.547	124.929	610.157	104.926	293.541	607.599	134.908	421.966	867.729	3551.47	2967.17	2889.75	4037.87	4789.52	3120.9	1754.28	4143.3	4308.5	3425.74	1847.95	1847.01	2160.82	1756.56	1678.42	1843.9	1753.41
M621T207			1.5296	19.3737	4.7364e-09	621.288	206.972	9046.89	14442.6	9962.56	15330.6	13211	9731.85	11938.9	8667	7106.21	6376.27	675.352	930.959	340.516	552.404	479.978	362.631	790.026	265.554	615.95	448.357	3285.18	3051.45	3945.47	2733.01	3536.28	3080.93	1638.92
M865T263			2.44482	104.066	6.48732e-09	865.464	263.325	15571.8	33283.7	16887.3	34287.2	22326.8	35820.3	32839.4	21811.1	18742.7	22749.6	272.18	312.474	234.198	194.586	161.483	282.645	219.983	249.126	203.091	314.068	12974.6	12987.1	12946.2	15514.7	15851.4	12960.6	11327.3
M852T75			1.24055	0.124079	7.82661e-09	851.588	75.281	77.8613	1037.24	275.495	872.451	1170.64	100.126	4085.94	931.708	684.928	1407.13	9100.76	8934.89	6425.28	7920.43	12507.7	6248.88	5991.31	8421.69	10423.9	9805.29	6373.15	6611.5	6619.31	6662.86	7469.78	6229.85	5549.64
M830T905_1			0.543125	0.262755	9.13999e-09	829.83	904.72	197.386	376.841	541.178	784.519	512.886	725.102	442.407	387.842	867.502	303.795	1099.56	2092.4	1800.7	2158.81	1755.11	1666.07	2435.83	2404.35	2229.71	1917.34	640.394	788.915	774.314	630.75	744.966	807.401	773.807
M799T905_2			0.497848	0.304163	1.11818e-08	799.331	904.765	135.956	368.802	561.579	798.052	614.994	780.382	397.471	426.626	871.452	253.638	1255.16	1658.58	2070.6	1632.13	1423.63	1886.93	1741.12	2195.47	1809.28	1452.63	663.252	661.806	750.791	671.366	709.898	575.82	696.858
M672T220			1.63611	214.087	1.2649e-08	672.343	220.049	12289.3	14482.7	8156.5	19320.9	16190.8	9484.82	11334.4	11626.3	6651.74	9742.38	55.9234	104.157	34.2093	52.5804	22.4139	45.3835	103.83	29.9561	23.7644	84.9372	4161.73	4274.54	5153.83	3677.35	5603.51	4177.31	4194.01
M817T258			7.01297	0.197234	1.27936e-08	816.576	258.106	45281.3	46331.9	47289.9	56191.9	25120.7	32258.6	134867	52650	54118.6	81536.2	267680	319630	382057	280817	192216	295630	253945	366753	369997	189865	237116	246037	245503	237664	224741	237104	259154
M131T729			1.10336	0.421006	1.28023e-08	131.082	728.918	2364.01	5661.47	4258.37	5526.2	3845.72	4248.16	4228.14	5694.54	6279.2	2902.28	9110.64	9598.73	10587.2	11287.4	10393.3	8321.81	10471.6	13131.4	13052.4	10951.5	5773.39	5775.64	6330.11	5959.9	5589.87	5929.26	5771.14
M280T730			0.495921	0.558303	1.28351e-08	280.052	730.132	935.469	1905.44	1652.06	1966.46	1701.48	1588.57	1529.45	2027.56	2071.3	1289.12	2895.87	2841.26	2908.19	2894.94	3143.85	2689.49	2834.74	3534.72	2997.95	3111.79	2013.03	1498.04	1878.93	1977.37	1744.16	1742.66	1745.83
M632T230			1.90758	290.666	1.29583e-08	632.348	229.802	8547.25	25767	10519	19542.2	19228.1	14107.5	14500.8	15383.1	11959.3	19172.5	73.7924	71.1048	30.0865	28.4512	51.8854	53.9003	83.5381	72.7699	46.7789	33.7721	7196.79	7624.64	6391.28	6505.45	6438.64	6300.5	8993.44
M325T404			0.881268	0.287034	1.61177e-08	325.031	404.2	766.506	919.219	2746.84	1189.53	1442.46	2265.45	2374.53	1281.36	1250.94	1430.84	6265.69	5220.71	5973.45	6612.79	6978.05	4588.59	3452.61	5913.95	5161.23	4417.76	3199.1	3313.65	3334.19	3283.52	3283.45	3296.94	3363.07
M799T905_1			0.596689	0.281395	1.80918e-08	798.831	905.087	230.076	540.583	647.688	880.981	794.406	1093.78	454.679	637.962	982.966	445.756	1864.48	2769.55	2114.43	2472.39	2407.9	2469.91	1840.61	3513.24	2420.54	1968.49	805.384	944.289	892.374	865.597	865.712	931.728	868.293
M578T345			3.65085	0.106227	2.03866e-08	578.301	344.736	5448.63	11269.2	3999.8	11096.7	3929.29	6566.6	13394.3	2268.72	6414.89	11343.6	59493	61096.1	76441.1	105652	89373.6	56352.9	36880.5	56140.8	92962	78532.6	31668	31645.7	35410	32638.5	32455.3	30395.1	33900.2
M554T350			5.68506	0.0972563	2.71214e-08	554.301	350.212	11573.3	28500.8	11141.8	14660	8531.43	18125.9	25177.4	6514.9	17070.3	23664.5	116897	173694	239298	255863	179102	137091	107095	177086	195588	114427	94649.2	96993.4	106270	86553.9	86413.7	78964.2	86439.2
M602T345_2			1.67466	0.182506	2.73464e-08	602.344	344.681	1324.2	2208.2	2893.1	3978.76	2453.45	1096.72	5370.38	2307.63	4559.12	4305.29	12829.4	15113.3	15519.2	23135.3	20426.2	13191.3	11073.1	20308.5	22368.3	13136.1	7212.35	10168.6	10584	12834.6	8297.86	11040.9	10616.8
M510T729			0.292842	0.602283	3.35571e-08	510.016	729.293	535.085	878.071	716.387	884.132	776.368	668.341	528.662	765.657	945.13	563.351	1219.43	1324.9	1154.04	1107.82	1265.27	1117.85	1209.49	1181.24	1228.48	1247.6	861.979	931.366	895.653	850.885	798.404	902.555	969.949
M303T403			1.47195	0.204204	3.65573e-08	303.05	402.738	1166.76	1770.95	4834.27	2372.66	2572.55	4356.89	3609.03	2352.75	2117.11	2231.91	16677.7	12473.8	16806.9	18692.9	16701.3	11326.5	8373.07	12220.8	10869	9963.24	6392.9	7058.79	7631.01	6774.64	6677.68	7062.72	7049.73
M817T76			1.60329	0.181427	3.78836e-08	816.574	76.033	328.554	7053.72	676.317	4416.36	1291.37	620.886	5275.92	2630.63	2616.87	2457.82	13408	15868.8	19505.9	20569.9	14095.3	10669.9	9655.79	17839.9	16897.7	12340	7606.86	8709.63	10151.3	4543.42	7615	5782.58	7150.45
M532T729			0.288689	0.570384	3.94252e-08	531.999	729.067	428.051	731.143	551.168	737.836	755.022	621.866	453.437	612.67	762.859	423.234	1176.59	1085.03	984.096	1106.76	1186.17	1086.61	938.314	1061.45	998.708	1030.98	662.214	662.474	740.326	629.655	628.957	656.302	630.303
M563T72			1.46504	0.50633	4.23888e-08	563.43	72.2145	8699.57	8157.03	14754.7	11636.7	12337.5	12318.5	7573.59	14570.4	15082.8	9990.01	20581.8	25002	20410.1	26502.4	19208.5	22373.2	26314.4	21965	25037.6	19968.1	696.571	1105.49	689.895	765.526	750.19	637.076	570.572
M805T259			1.67024	0.300237	4.60392e-08	804.567	258.656	5545.74	5530.51	4828.37	4746.5	3695.27	3630.08	13499.5	6269.32	5043.62	8782.16	24310.6	18618.4	18355.5	23438.4	22562.9	16875.2	13463.8	24136.2	25962	17352.2	17567.9	17546.9	22089.7	18181.8	17555.4	17791.4	17580.3
M386T729			0.34811	0.541309	4.62969e-08	386.015	729.134	593.637	1042.82	781.385	955.452	697.24	791.833	684.491	688.095	1096.34	630.459	1085.11	1408.46	1402.85	1576.84	1604.31	1522.94	1408.93	1536.74	1646.77	1515.38	877.045	824.353	1014.88	1192.12	827.343	827.961	875.011
M778T905_2			0.603559	0.281606	4.82681e-08	778.35	904.945	214.033	522.755	693.049	914.235	921.24	1179.39	516.177	651.735	965.351	395.098	1981.41	3345.63	2623.83	2765.12	2115.84	2617.5	2701.59	3051.38	1496.63	2062.87	983.235	1035.09	1031.38	983.266	1218.19	919.309	987.333
M435T478			0.609006	0.195888	5.18104e-08	435.159	478.414	257.612	429.322	539.692	354.727	403.861	622.578	481.178	372.092	438.584	506.491	2580.79	2015.39	2856.33	3523.12	2131.16	2072.11	1641.24	2402.72	2002.9	1267.35	1028.51	989.23	1030.19	900.333	989.056	988.616	989.757
M559T199			0.516474	6.67456	6.10173e-08	559.331	199.065	1303.36	2027.01	1043.63	1406.54	982.012	1072.13	1698.82	1806.6	1042.34	845.556	291.091	170.362	262.833	191.96	115.646	169.311	230.95	147.983	173.626	228.093	740.364	753.037	658.489	753.268	740.483	745.173	761.908
M349T404			1.05797	0.201598	6.38599e-08	349.075	403.644	545.435	747.852	3060.25	1099.28	1197.4	1770.89	2265.42	1062.5	1066.92	1468.94	9219.14	5880.29	7869.56	9017.57	10284	4768.44	5048.36	6477.58	6101.26	6192.11	3647.45	3609.47	3855.77	3473.53	3648	3578.46	3620.85
M561T209			4.40763	275.086	6.77299e-08	561.312	209.15	68005.9	119766	42191.2	142546	93541.3	66583.2	118968	69255.3	64047	85355.6	299.526	579.908	242.186	418.517	134.648	265.753	338.335	387.639	242.278	254.806	37758.3	37412.4	38466	40282.2	40238.7	37975.7	41901.1
M196T729			0.749398	0.511455	7.47314e-08	196.07	729.055	2190.16	4201.05	2918.8	3486.46	3338.47	2737.79	2676.74	3667.59	3645.52	2617.55	4052.67	6310.84	6295.82	6335.81	6465.13	5523.79	6020.55	7463.53	6960.88	6121.12	3751.34	3660.33	4000.16	3736.26	3531.68	3594.96	3750.42
M562T209			2.32439	204.422	7.70564e-08	562.315	208.514	19973.9	34162.4	21310.2	44069.7	25186.3	24407.5	20078	17895	15953.4	17720.4	103.222	148.44	78.6223	116.21	72.0527	135.11	116.71	159.251	159.711	88.4167	11870.2	10505.4	8756.96	10187.4	7943.9	10251.4	11098.2
M448T729			0.396566	0.545721	8.21768e-08	448.016	729.176	757.572	1155.69	1018.78	1506.17	889.992	1020.11	599.964	1262.6	1365.55	784.732	1833.34	1848.61	1782.57	1812.83	2144.49	1710.69	1901.81	2017.63	2014.35	1919.84	1276.54	1311.72	1310.36	1263.98	1208.82	1188.45	1243.08
M364T730			0.431603	0.597439	8.24318e-08	364.034	729.74	1236.67	1762.84	1513.48	2011.83	1709.08	1432.01	1308.71	1291.72	1904.01	1359.65	2515.81	2550.88	2569.07	2507.49	2763.59	2512.75	1998.66	2953.34	2735.58	2887.12	1708.51	1701.92	1860.76	1655.62	1627.73	1663.82	1674.84
M821T254			2.81903	159.431	8.34916e-08	821.438	254.252	25780.2	50822.3	25700.3	60407.8	30938.7	28526.4	44396.2	34488.3	24416.5	23550.1	245.276	524.107	171.826	287.26	116.058	151.499	111.937	285.766	181.882	113.586	20746.1	21627.6	20718.6	20741.7	21558	12989.3	21534.7
M589T229			1.70288	168.411	9.16478e-08	589.341	229.183	11978.2	21915.7	7583.13	16767.9	18335.1	12886.2	8790.08	11119.8	11434.2	7994.6	78.1454	102.817	38.3529	65.5008	52.0949	70.1013	105.26	85.8176	100.831	65.9007	4772.56	5007.87	5799.61	4470.89	4779.81	5020.86	5015.13
M489T60			0.893688	0.394348	9.65428e-08	489.392	60.153	2318.69	3180.15	2983.03	1972.47	3393.39	2894.94	3363.97	2255.67	3027.61	2216.39	7628.53	5281.27	6999.5	7528.39	8760.98	8352.57	3765.7	6601.95	7575.87	7510.15	10039.3	9794.36	8731.82	10033.2	9797.03	10011	10029
M717T220			1.78993	233.634	9.80688e-08	717.356	219.649	10628.4	23526.4	8556.91	19862.3	11121.3	14595.8	16673.4	11359.4	14149.7	7313.32	45.6024	139.898	56.9526	44.7431	43.9802	20.9502	94.4782	74.3086	25.378	43.4649	6221.65	6538.02	5743.7	5748.98	5757.82	6074.24	5754.58
M823T273			1.23847	0.242671	9.8418e-08	822.566	273.185	1883.97	1370.14	2158.79	2287.78	1862.72	930.026	7118.99	1874.52	1760.05	4385.33	10734.9	5859.09	10743	10321.6	13204.3	9462.11	8465.31	11823.3	10950.6	14061.8	8315.71	9550.72	8312.9	7975.89	6868.17	7548.38	8063.54
M789T261			0.621387	0.352442	1.09191e-07	788.544	261.033	934.783	967.822	775.948	935.144	681.953	719.946	3144.35	1000.93	1184.03	1394.17	3393.62	2929.5	4060.4	3776.81	3175.31	3184.12	3320.92	3371.74	2950.04	3145.36	2499.27	2243.24	2501.48	2711.19	2394.18	2623.12	2585.1
M576T348			0.947441	0.145045	1.13389e-07	576.283	347.883	1387.7	644.057	183.202	840.838	344.958	681.764	779.044	113.653	753.831	1697.48	4991.21	3184.3	4621.17	7224.68	5746	5448.16	2601.2	6873.49	6596.17	3915.02	2076.43	2075.31	1472.48	1985.77	2075.22	1985.62	1983.64
M647T200			0.540766	18.0611	1.24124e-07	647.382	200.067	442.61	1936.03	701.468	1759.79	1641.39	1401.46	1415.24	1607.38	1122.42	1183.26	53.7615	129.392	45.4629	34.9861	71.2145	105.814	79.4827	53.7738	93.3561	64.2211	495.262	587.733	563.879	587.573	676.174	557.54	562.324
M500T198			1.46354	13.6032	1.28042e-07	500.27	197.697	7836	13175.1	4748.34	15318.8	9407.3	6699.93	14662	7808.18	12769.8	9983.01	760.412	872.795	671.637	758.494	636.516	714.12	1007.53	656.394	868.732	581.632	4124.8	4124.7	4113.25	5302.89	4116.13	4121.92	4327.7
M639T66_2			1.57389	4.89769	1.2887e-07	639.43	66.011	8085.46	17902.7	10981.8	21426.4	14027.3	11854.6	14556	10853.9	14136.5	10224.1	2432.85	2662.18	3404.13	2895.04	1354.15	1688.86	4063.32	2952.21	2309.7	3607.37	16509.4	16686.5	15692.1	17004.6	16509.8	18600.6	17005.7
M635T230			1.41107	22.0198	1.50607e-07	635.348	229.737	5981.09	14979.9	5668.38	14115.4	11882.7	8718.58	6858.52	9087.41	7494.05	7048.65	414.294	633.668	524.087	297.601	311.945	489.117	487.894	332.569	318.537	360.845	4321.76	4321.87	4320.49	4201.21	3461.33	4201.76	4317.68
M541T194			1.40223	10.7091	1.52944e-07	541.284	194.5	5090.69	12798	6184.84	10817.8	9179.11	8840.72	15547	9985.42	8118.88	6178.27	791.346	867.597	913.66	723.967	508.927	1162.77	942.885	1014.3	875.524	859.024	4190.85	4483.76	4491.92	4494.59	4186.55	4495.83	2144.13
M701T851			1.12107	0.262036	1.60073e-07	701.336	850.873	601.804	1322.28	1906.01	2662.32	2135.65	3332.58	2169.98	3158.55	2805.19	1186.15	8468.44	10333	10874.1	10391.8	6755.81	6770.8	6311.91	9893.19	6381.71	5031.43	4971.59	5079.97	5471.36	4950.38	4971.18	4971.69	5190
M1148T379			0.844689	61.6804	1.64285e-07	1147.63	379.391	1654.02	4727.48	1588.3	4261.92	3610.8	3714.4	2673.29	3978.03	2740.69	1687.32	64.3669	56.6275	44.0056	62.3883	33.2339	63.5072	73.4174	23.7749	28.7313	46.6397	1015.96	1018.32	1022.63	980.415	993.835	890.734	1019.38
M702T851_1			0.991038	0.264754	1.65058e-07	701.838	850.901	459.633	1037.39	1447.04	2175.78	1709.51	2560.75	1686.85	2572.81	2205.57	997.731	6784.71	8077.32	8254.37	8101.44	5401.53	5087.14	4859.67	8074.05	4889.58	4125.82	3881.4	4052.4	4242.73	3973.61	3895.32	3894.59	3894.65
M473T187			2.83778	15.168	1.66406e-07	473.259	187.336	31208.8	53239	31827.1	70186	46107.4	25280.2	38480.3	31802.9	25485.5	36532.6	2103.39	2418.72	2097.5	2027.96	1957.22	2811.9	3019.87	2869.95	3153.11	3262.27	17689.3	12777.7	17717.6	16679.9	17787.2	19646.9	16710.9
M651T229			1.54838	91.0704	1.75143e-07	651.368	228.628	7068.69	12693.7	5393.34	16311.8	6731.91	9319	13312.7	13768.8	12814	5629.27	97.3465	129.408	69.9043	97.4197	47.3754	142.481	247.237	120.059	81.3276	98.9096	3391.2	4791.03	3505.17	3155.72	3691.03	3685.5	2358.45
M633T240			1.30661	270.094	1.9416e-07	633.367	239.594	10312.1	10164.8	6849.17	12050.9	10330.5	8440.46	5708.13	7846.01	1652.2	5658.41	12.6523	44.367	29.9974	30.7537	31.611	27.5432	29.2058	40.7925	30.3508	15.2637	4176.8	3469.62	3614.25	3471.53	3786.89	3180.9	3465.73
M815T258			1.27109	0.324337	1.99455e-07	814.559	258.083	2861.55	2586.28	3008.7	4263.17	2192.9	2782.53	7588.15	4187.05	6394.05	4282.87	11462.4	13326.1	15760.5	18460.4	11050	10330.3	10778.6	12045.2	10591.9	9976.91	10764.6	11232	11179.1	10184.9	13081	10760.8	11200.2
M849T254			1.54522	29.6252	2.20762e-07	849.435	253.709	3335.42	14546	6365.07	15373.5	13170.7	10640.7	12875.3	13694.2	7106.75	8924.48	358.378	374.7	307.675	350.904	448.066	273.742	295.762	397.764	390.432	381.692	4265.14	3529.88	4264.08	4705.37	4084.59	4085.75	3144.68
M930T281			0.539826	3.53122	2.39884e-07	930.473	280.621	1142.4	1586.61	1317	2413.57	2686.52	1582.27	1898.88	1963.54	1625.04	1388.72	633.29	588.283	422.484	587.447	408.983	377.667	476.203	477.341	623.711	389.985	1202.29	1202.28	1348.39	1203.44	1203.15	1230.23	1280.42
M590T351			1.14284	0.25307	2.46009e-07	590.276	351.429	4601.61	4702.05	2441.26	1225.83	855.794	1178.89	1605.96	1235.33	2556.61	1891.97	7060.85	11495.2	10216.6	10898.3	7627.52	5818.19	6047.5	11171.6	10179.4	7584.37	4336.45	5679.49	5890.88	5901.69	5897.24	5182.18	5894.88
M541T50			0.620347	0.280069	2.516e-07	540.997	50.2105	697.237	211.395	1291.23	1467.77	463.316	1216.08	726.471	537.983	200.924	834.705	2773.38	2736.36	1993.49	3200.63	1607.49	3681.08	3286.57	3190.55	2253.43	2581.38	2462.6	2351.48	2454.64	2352.85	1525.24	1933.41	2595.02
M413T187_2			0.948862	3.33687	2.54204e-07	413.235	186.752	5482.91	4855.84	4253.05	5883.46	5387.65	6571.1	7833.35	7363.68	2765.25	4480.77	1660.21	1632.12	1462.67	1766.73	1453.36	1897.72	1674.53	1613.33	1728.98	1556.04	2081.29	2114.68	1942.11	1903.61	2111.92	1972.87	1929.8
M109T138			5.07254	0.344497	2.60808e-07	109.04	137.922	38201	27957.4	109097	65498	121440	48080.8	7215.01	80169.3	73291.5	111617	223872	176553	231100	205941	245125	209562	147232	183924	143109	214930	60927.3	55394.6	101996	122242	103338	23379.3	102669
M581T217			1.50747	36.741	2.60935e-07	581.293	216.657	11455.8	12715.8	5046.5	11857.7	5105.08	16213.1	7653.64	14870.9	8245.22	7838.58	234.486	319.054	171.232	274.463	196.776	291.374	335.552	333.292	283.408	309.404	5298.73	5742.04	4171.99	4888.07	7696.55	4323.21	4892.44
M143T96			1.49343	0.400125	3.28848e-07	143.071	96.204	11036.4	10631.5	5082.43	11755.6	3609.49	6159.94	6447.08	2585.13	7097.17	12019.5	22117.7	20274.7	22425.3	18962.4	21020.4	19945.4	13684.3	13826.4	18969.6	19774.5	10935.3	10560.3	8802.99	10590.2	10578.7	10902.6	10994.2
M627T224			1.09527	100.264	3.30445e-07	627.317	224.176	2636.03	4611.99	3869.45	3846.44	4787.09	5706.59	8495.66	8897.37	4181.65	4120.14	40.7635	53.8774	34.7859	52.1587	12.2275	48.5319	104.725	45.71	41.0154	76.3833	2015.19	1610.67	2058.5	2285.94	4908.15	2293.76	2240.06
M669T229			1.33299	41.9141	3.38718e-07	669.345	228.526	2581.02	9521.77	6731.74	9584.51	6121.47	6898.92	10908.7	5077.39	13341.9	10660.5	217.483	315.364	196.577	125.408	115.432	275.064	218.33	127.997	218.588	132.49	5106.18	5098.46	4677.45	5703.11	4800.62	5669.08	4316
M801T272			1.3085	83.8845	4.13057e-07	801.424	272.42	4968.33	9704.23	5010.93	14294	10016.4	8589.74	5976.31	8677.82	5278.02	4584.57	43.1679	112.761	131.453	33.933	77.986	102.64	70.096	152.689	18.06	176.34	2616.89	2772.45	2772.31	2222.57	2565.72	2541.34	2811.2
M693T242			4.39971	931.664	4.73499e-07	693.391	241.888	40085.6	139472	61018.3	148486	101692	71397.7	100958	77067.3	65599.5	57561.1	14.8309	538.326	44.259	21.04	14.3468	48.3785	45.8453	58.3757	98.1353	43.1242	38150.2	31018.4	30822.4	31452.8	32589.4	40389	29724
M245T52			11.7755	0.262222	4.75228e-07	245.049	52.33	189404	321565	218742	357292	261941	376779	141347	228091	348247	111715	1.0403e+06	1.10601e+06	925008	799254	745784	1.59384e+06	1.15926e+06	1.04296e+06	670342	661342	572455	579961	602341	583927	572554	572619	579948
M914T283			0.774854	3.29011	4.82147e-07	913.52	283.239	2164.77	3004.34	2723.06	5845.41	3658.85	5046.42	3753.32	3442.07	3768.7	4218.73	1218.07	1253.01	1031.21	1101.98	1168.29	1158.63	1002.55	1022.19	1154.29	1325.76	2425.42	2435.73	1498.57	2563.69	2548.54	2546.23	2712.01
M571T403			1.55982	0.0655747	5.20223e-07	571.129	402.653	129.184	226.11	2397.77	424.756	701.561	1587.14	1402.49	575.209	462.334	666.836	18139.5	12531.6	17738.7	19136.7	19132.4	8611.36	6318.57	12031.5	8886.15	8215.69	4663.4	4905.93	5587.22	4663.58	4690.12	4666.22	4820.17
M737T252			3.35656	127.954	6.00032e-07	737.417	252.272	36471.6	82444.2	29135.2	93830.5	60609.3	46480.8	48067.4	44377.8	36069.9	35539.3	281.408	793.629	290.553	516.521	315.918	178.517	534.772	228.751	496.838	372.539	27612.1	32918	26377.7	26266.5	26258.7	27604.9	23561.9
M302T730			0.459394	0.527261	6.16934e-07	302.034	729.751	783.678	1760.37	1358.85	1754.29	1099.21	882.209	1319.06	1694.5	1786.81	1050.11	1675.43	2536.13	2559.69	2732.69	2681.77	2470.46	2591.96	2909.48	2765.98	2659.72	1771.68	1259.07	1709.64	1540.24	1431.91	1701.64	1596.63
M500T358			1.27707	0.203597	6.17734e-07	500.277	358.182	3971.22	3294.39	1029.82	1587.28	644.933	810.187	5229.25	631.863	895.425	3500.65	6969.77	10251.2	12346.4	15851.7	8942.97	8553.22	8601.89	16020.9	10043.1	8486.09	6569.47	6572.82	6921.36	6810.93	6332.73	6564.77	6784.69
M885T274			1.05251	9.7588	6.18574e-07	885.445	274.084	3290.37	7588.97	3334.25	9395.58	6791.03	6195.74	4007.26	6235.02	3774.13	4199.07	600.245	484.449	504.258	771.044	520.904	459.098	378.236	531.901	681.512	684.97	2283.01	2098.06	2349.6	2081.39	2081.7	2092.33	2088.31
M466T53			0.86457	0.190917	6.25896e-07	466.023	52.805	627.194	1008.12	1258.24	1166.15	1075.7	986.523	634.563	600.667	352.303	1139.19	6103.39	6646.1	3529.24	4125.42	2947.51	6295.57	4221.62	5848.8	4608.8	2021.78	2821.52	3093.18	2947.25	2986.86	3145.02	1370.35	2371.97
M649T231			4.25719	339.313	6.42493e-07	649.364	230.628	40214.6	119545	43789	155231	104134	86710.3	66154	66340.3	66945.8	87120.1	123.082	550.774	49.8235	74.4561	118.201	289.09	437.297	222.527	322.508	276.585	35369.9	35240.7	49614.3	37842.7	35181.3	37820.9	37821.2
M909T267			1.87201	59.9797	6.52592e-07	909.49	266.768	7174.16	26604.2	7706.8	25905.1	16834.4	17047.2	16721.1	14856.8	12926.2	11736.4	305.952	241.828	209.362	274.22	274.894	198.666	237.367	170.283	370.764	342.76	6439.55	4434.3	7131.22	6408.94	7473.12	6810.02	6427.25
M913T259			0.708378	0.45801	6.65442e-07	912.563	258.794	2170.06	1019.5	1915.85	2522.11	2050.06	2309.01	2491.14	2394.97	2383.84	3269.72	4436.75	4647.4	4416.8	5537.74	3550.28	6318.84	4661.62	6738.82	4534.98	4339.63	5067.37	4080.03	5114.37	4735.28	4955.45	4731.01	4727.28
M800T258			2.66898	0.25008	7.86908e-07	799.56	258.045	9248.75	13757.5	9560.22	12445.8	5707.89	5965.92	26381.7	11002.7	16099.8	17204.3	45744.6	39437.9	65415.4	78913.9	58176.6	42745.3	46240.4	65124.4	34469.5	33066.8	45185.4	45224.1	46676.7	40721.3	36786.3	50145.8	46688.2
M848T260			1.06693	10.1278	9.02361e-07	848.448	259.918	4540.69	6464.02	3393.48	8676.54	6241.73	9810.77	4570.08	4785.89	3798.87	3669.91	622.85	616.971	424.283	595.845	617.448	465.477	448.583	532.809	527.162	673.16	2972.98	2924.52	3168.7	3018.49	2255.39	3040.55	4851.44
M931T281			0.610306	4.63903	9.50843e-07	931.469	280.916	1115.8	2177.5	1319.75	2893.11	2863.97	2592.97	2423.88	2414.68	1012.45	1927.19	483.361	474.268	451.642	396.018	412.305	453.157	331.208	314.943	608.907	545.238	1053.02	1073.9	1164.78	1073.91	1056.86	1068.9	1056.6
M721T241			2.04605	959.897	1.00691e-06	721.387	240.586	9154.28	26188.4	7741.94	30341.8	24878.3	19777.9	25776.4	18877	11158.8	11994.1	34.1554	38.5254	5.86636	25.3782	17.0751	13.8335	15.2566	17.9224	19.5304	6.11141	7508.16	10782.5	7123.24	5984.46	8712.54	7084.01	7101.41
M537T207			1.16368	15.5672	1.0099e-06	537.267	207.28	7668.97	6062.41	1725.83	11583.8	5358.51	7697.44	3666.24	6644.74	8863.8	7765.27	333.075	521.656	424.628	456.093	306.582	372.372	388.579	471.237	515.291	516.781	2146.56	2379.83	2410.39	3091.15	2468.37	2383.1	3276.98
M680T241			1.19926	368.899	1.12941e-06	680.372	241.114	3877.02	10486.5	6360.01	12237.2	7906.37	4168.12	6119.11	7076.33	3499.4	4503.91	7.45721	33.9763	18.3369	9.5399	5.88924	20.0544	20.4765	11.5714	18.0394	34.2038	2865.36	1943.96	3133.93	5459.73	1446.33	3149.03	3139.21
M652T874_2			0.685567	0.276328	1.18143e-06	652.304	873.836	257.73	549.082	736.678	1182.52	793.959	1301.69	835.752	1320.28	1247.01	531.41	3183.67	4569.4	4411.88	3684.68	3006.89	2498.96	2121.94	3924.62	2086.37	2198.94	1950.72	2026.91	2249.62	2027.1	1951.25	1952.6	2023.91
M196T745			0.29838	0.616959	1.20811e-06	196.07	744.545	886.786	852.638	905.169	871.495	770.942	1060.2	974.003	873.848	1088.34	853.698	1978.41	1243.58	1291.29	1597.08	1465.29	1325.15	1353.16	1663.56	1607.52	1284.87	1049.91	960.058	976.437	919.348	977.003	1002.95	835.252
M236T729			0.440566	0.551524	1.23649e-06	236.062	729.321	882.011	1537.01	1288.45	1589.72	1157.64	1214.29	1064.32	1652.44	1466.49	1202.67	1672.22	2606.24	2543.91	2539.62	2437.24	2385.47	1694.2	2942.98	2573.3	2275.68	1656.19	1535.32	1559.69	1602.32	1298.8	1433.55	1521.84
M625T222			1.49261	82.3203	1.33017e-06	625.319	222.459	3779.92	15127.5	4155.49	13704.7	11665.7	10763.2	17565	6841.47	9940.02	8939.47	88.0909	124.573	101.52	125.915	118.766	161.014	199.018	110.71	129.473	85.8437	4053.78	3512.99	3964.53	3552.38	4045.45	7462.37	2431.83
M834T375			2.4364	0.105881	1.3791e-06	833.516	374.869	4293.13	5260.93	2551.74	2988.46	1379.71	837.285	6990.89	1399.04	3912.3	6499.44	23635.9	20925.1	36841.1	38016.9	56207.3	18106.3	16993.2	47967.1	40987.5	41392	19838.5	19500.6	19851.6	19833.6	17346.6	19416.3	19836.8
M591T207			1.62663	64.2473	1.44339e-06	591.322	206.911	4938.02	15122.9	5124.05	15719.4	19887.1	10495.2	16764.9	15692.4	5781.58	12002.5	206.692	261.034	139.91	120.829	111.906	209.851	314.849	105.33	220.663	200.502	6164.55	5847.58	5699.21	4423.34	6731.15	3924.45	6335.18
M674T212			0.652761	120.773	1.46005e-06	674.334	212.095	1136.69	2792.71	1223.5	3464.7	3223.77	1406.81	1498.31	1922.75	2091.35	1094.59	13.5639	31.3465	5.64763	29.6942	17.559	6.03742	20.2387	14.3571	6.91688	19.0398	1086.11	974.281	1030.36	818.955	982.165	902.328	907.701
M653T874			0.448667	0.30455	1.47158e-06	652.805	873.644	163.083	319.06	349.659	534.51	445.501	690.872	377.109	592.526	605.822	241.375	1552.35	2061.26	1972.78	1628.1	1268.64	1141.47	953.594	1621.48	942.572	1041.02	819.689	849.687	913.801	885.763	867.731	867.96	934.879
M507T310			0.40593	0.333816	1.53216e-06	507.271	310.176	45.9214	555.556	412.292	474.697	338.268	352.477	606.737	708.714	386.86	376.358	1244.57	1256.41	1868.75	1513.43	1050.88	1358.06	1177.23	1635.54	919.8	730.516	1190.18	1251.13	1006.9	1031.93	1004.84	1047.23	1006.53
M581T66			1.32482	2.80291	1.64851e-06	581.387	66.319	7093.32	16259.9	9847.13	17349.2	10061.4	11321.6	13269.8	9225.84	11619.2	10316.3	4007.83	2606.72	4075.84	4883.8	2529.11	4915.89	6642.04	4273.54	4298.09	3282.46	12941.5	12892.6	12941.6	13021.4	12945.9	14149.5	13958
M434T464			0.552088	0.432763	1.69818e-06	434.238	463.667	931.262	2092.17	644.483	1475.74	559.627	1217.97	892.855	1264.32	1254.63	2254.66	2320.67	3086.69	3447.13	3825.29	2436.81	2803.04	2918.02	2845.97	3145.11	2258.1	1279.1	1242.7	1514.64	1334.17	1310.04	1594.23	1363.63
M889T111			1.30518	0.0511294	1.83631e-06	888.505	110.818	389.649	315.787	223.456	275.463	111.33	143.128	1886.89	136.22	637.267	569.199	5545.29	8430.52	6192.88	12408.9	13202.1	4945.31	3997.32	9214.71	12934.7	14824.8	6274.93	5847.9	7920.88	5789.51	8080.8	5816.33	2272.02
M509T307			0.401355	0.359959	1.886e-06	509.287	307.003	188.212	459.922	342.858	507.47	488.275	464.403	754.161	605.167	547.189	538.662	1532.26	1161.23	1569.91	1559.24	1062.65	1565.53	1385.79	2013.79	1033.72	718.303	1265.64	1639.4	1326.61	1260.67	1328.51	1135.1	1265.51
M974T288			0.676156	2.06639	1.93132e-06	973.501	287.618	3285.62	5396.34	2866	2501.36	4529.68	3913.43	3278.67	4072.44	3502.06	3604.57	1919.58	1712.7	1415.6	1718.27	1811.63	1668.95	2169.04	1834.06	1434.9	2196.79	1996.53	2564.83	2561.96	2562.05	2564.67	2569	2287.37
M697T66			1.4448	3.70909	2.00451e-06	697.472	66.207	5970.56	16198.8	9218.31	19564.5	14103.3	14677	13007.1	11130.7	11747.9	7860.93	2924.46	2358.08	4304.7	4074.69	2653.88	3758.73	2694.74	2240.33	4761.49	3519.88	13993.3	15826.8	14181.2	14215.2	14211.6	16821.1	14229
M652T874_1			0.777718	0.287488	2.05871e-06	651.802	873.741	338.983	753.113	979.658	1783.02	1126.89	1984.54	1052.92	1634.91	1745.5	676.039	4189.14	6075.29	5930.18	4987.53	4213.54	3287.17	2804.64	4935.34	2834.06	2746.93	2583.3	2755.42	2838.34	2531.64	2754.53	3101.39	2845.14
M517T198			3.75932	59.0837	2.06681e-06	517.285	198.173	50475.6	98436.4	4483.63	109152	91245.5	51933.3	89082.1	54818.7	62642.7	62461.7	1100.75	1336.52	952.089	942.519	770.498	1031.44	1435.81	1038.74	1455.98	1355.56	26765	28287.5	28162.9	26600.7	33711.3	14674.3	28137.8
M585T195			1.65176	38.7537	2.07439e-06	585.309	195.395	5715.59	11229.1	12612.3	11792.4	27758.1	13815.9	8723.98	10265.4	18634.1	15215.2	322.735	485.044	294.727	235.438	219.242	573.951	540.202	385.787	243.032	203.043	4034.87	3501.52	3579.72	3622.51	4024.25	6921.26	3359.4
M825T267			2.21791	36.7524	2.22449e-06	825.469	267.11	12844.9	34832.9	13320.4	46905.9	29713.2	17815.7	19425	23255.2	17840.1	20263	714.865	574.01	709.514	924.703	384.556	670.596	411.837	794.823	669.389	572.945	10399.7	10199.3	9763.42	5363.9	11822.1	9817.52	10414.8
M636T229			1.19143	50.3047	2.60432e-06	636.346	228.966	4270.68	10206.6	4202.19	13485.9	7799.72	5103.13	6103.67	6620.95	2941.94	8365.25	184.105	164.101	162.668	103.306	82.0003	152.328	145.075	161.649	92.6576	125.742	2054.3	3683.51	2411.87	3871	2424.84	2431.22	2353.72
M584T194			1.56483	59.1762	2.74405e-06	584.291	193.843	7708.08	15601.7	11938.8	21727.2	14207.3	14460.6	6106.44	12135	1903.5	14508.1	200.627	237.672	185.97	236.661	189.564	195.203	249.984	152.487	202.044	182.646	4800.73	5378.15	5378.97	4920.78	7053.94	5365.27	3049.41
M645T206			3.27874	473.543	2.78906e-06	645.333	205.695	37649.7	79017.9	43365	63258.5	94436.7	47493.9	18806.1	66503.2	32455.2	28057.1	39.7045	304.882	94.7661	120.733	101.69	108.991	106.434	87.4214	69.4773	45.0932	25390.5	23922	23961.8	22526	29100	34754.6	18442.4
M441T695_2			0.297409	0.517661	2.88528e-06	441.058	694.622	458.93	469.179	552.631	511.676	684.436	437.802	172.303	889.988	459.54	422.393	1045.59	1080.06	1129.48	954.705	841.223	1064.23	845.732	1064.76	988.243	758.553	506.195	532.855	572.89	534.857	506.866	404.255	508.038
M461T72			1.35678	0.569644	3.16011e-06	461.398	71.973	10728.1	10347.2	14019.1	11352.5	15032.7	13543.5	8861.88	16161.5	13855.7	20768.3	21638	26863.1	25977.4	25165.5	16917.7	21518	23059.9	20918.3	26604.5	27749.5	877.683	877.298	871.266	1076.09	808.41	813.326	500.63
M193T734			0.363829	0.516047	3.42471e-06	193.035	734.416	557.411	1009.49	758.266	861.105	804.323	690.411	518.754	833.054	924.519	730.443	1467.89	1646.8	1911.79	1437.8	1239.41	1992.47	1127.95	1599.48	1428.06	1045.76	727.959	683.025	825.674	673.492	653.941	732.452	699.042
M807T249			1.26047	129.833	3.46647e-06	807.42	248.505	5464.68	1956.43	6275.02	15294.1	7251.3	11865.6	7207.84	6357.09	7660.89	6722.89	51.2231	63.0829	55.3847	64.5216	88.2858	38.7969	72.1291	58.3994	38.3949	55.5806	2820.79	2833.7	3111.82	3089.57	3079.14	1760.56	4845.52
M677T226			1.68893	122.382	3.64268e-06	677.36	225.812	15842.8	14466	4736.25	23368.4	15911.9	11878.3	22908.8	13162.1	7905.98	5245.35	81.8867	212.284	67.3859	96.1258	66.3216	131.479	195.682	63.7484	119.254	72.4206	5006.14	4506	4529.37	4536.32	7814.93	4498.68	6162.87
M504T352			1.4943	0.163746	3.64661e-06	504.308	351.634	2060.56	3854.75	1339.78	1879	1512.62	3527.48	1992.06	533.273	1952.7	3564.52	9105.74	10812.4	20870.4	23236.1	10743.8	9120.73	7850.66	15710.1	17167	11060.9	7730.83	8762.22	8169.5	5950.83	8189.11	8194.11	6994.64
M709T222			1.16415	79.5267	3.65605e-06	709.341	221.723	1664.97	8726.78	8171.29	8084.49	6556.59	6217.49	4454.85	10360.3	4471.76	2017.44	43.5365	155.392	76.1614	85.8175	44.8562	41.3921	124.12	35.4387	76.7184	80.1588	3019.15	3014.45	2291.64	3571.95	3376.77	3377.43	1914.77
M253T54			5.76182	0.184757	4.31411e-06	253.017	53.646	48709	58765.1	48827	47458.7	37347	25151.7	15506.5	2083.79	50591.4	59072.5	254379	297952	344895	206173	160272	238410	189005	241350	144059	53402.6	121763	125599	95782.7	126748	125593	125523	125507
M853T262			1.06146	6.85329	4.369e-06	853.463	261.58	2511.7	8117.53	2713.53	9040.95	6632.92	8912.48	5833.42	4920.03	5755.78	3516.38	868.687	702.879	907.875	1003.92	962.857	910.703	764.637	780.127	729.478	825.323	2774.46	2870.4	3018.45	2478.87	3008.37	3002.62	3448.03
M587T197			1.22215	24.6701	4.42382e-06	587.29	197.195	4069.01	8683.32	4110.46	11530.9	10167.1	6994.62	13219.7	4894.48	4496.85	4574.03	399.85	357.655	269.517	187.871	173.809	299.305	476.152	205.021	275.06	304.285	2827.35	3746.26	2880.12	2952.71	2879.48	2951.86	2878.28
M660T351			0.72421	0.398973	5.13044e-06	660.308	351.276	1143.8	1957.11	1416.89	1580.82	1682.23	1922.69	1772.99	1269.44	3122.76	2655.13	4395.1	3863.65	7075.5	5074.61	4083.74	3917.49	2621.58	4983.06	6014.56	4399.55	3328.7	4756.04	3734.54	3520.69	3338.27	3060.49	3337.69
M433T462			0.986913	0.455031	5.48929e-06	433.235	462.288	3328.64	7706.15	2963.17	5300.55	2725.03	4114.17	3307.09	3341.43	4333.69	8260.03	7125.81	10807	10626.5	13376.8	8432.11	9981.97	9859.59	10670.2	11249.7	7599.68	5142.51	5275.97	5825.94	5142.71	5143.23	5142.57	5276.54
M375T369			0.395847	0.312149	5.58263e-06	375.183	369.149	201.627	572.012	86.5539	607.358	411.295	498.849	323.343	533.86	565.454	114.537	1519.05	1755.01	1305.4	1334.82	1099.33	1114.12	1629.9	1475.47	771.083	537.572	946.609	567.535	914.005	740.481	745.344	660.75	324.435
M689T221			3.64527	1419.37	5.89618e-06	689.36	220.555	41354.6	76170.8	38939.5	144792	53426	44979.7	43993.2	73560.3	66571.3	48948.6	47.7366	181.324	35.5406	21.248	9.55804	24.7454	39.8319	26.6399	41.4099	17.7538	24020.3	23824.6	27297.8	16975.9	21800.9	29358.6	27107.8
M330T50			0.444764	0.399074	5.92882e-06	330.024	49.766	783.327	747.588	770.253	883.818	691.499	985.411	728.871	413.17	623.301	704.283	2013.18	2161.95	1460.75	1880.61	761.768	2719.85	1888.87	2028.03	1365.57	2090.74	2060.53	2011.29	2011.59	1717.85	2120.9	2011.46	2060.81
M687T200			0.527258	15.6788	5.95357e-06	687.377	200.35	577.668	2080.17	625.577	1798.13	1315.84	1135.36	1784.73	2082.41	680.144	855.096	62.9331	87.8447	56.4041	75.63	63.0196	102.662	208.141	74.849	43.0009	50.5237	397.432	376.249	327.899	383.731	407.913	433.579	384.476
M937T262			0.713123	10.9361	6.08151e-06	937.485	262.269	1046.49	4073.15	1084.63	3706.7	3230.46	3949.13	1794.3	2255.68	2562.73	1636.08	252.826	195.213	157.718	274.706	216.865	154.234	299.974	268.052	203.549	293.909	1371.48	1413.42	907.714	1564.97	1173.17	1745.93	2011.45
M429T467_2			0.433895	0.429404	6.2575e-06	429.152	466.568	208.429	842.627	579.906	1094	898.983	1217.49	534.442	1102.72	565.388	443.811	1782.06	2408.27	1360.08	1985.93	1685.71	1843.81	1614.35	2147.13	1169.16	1441.15	481.142	514.33	624.205	493.82	507.193	514.421	480.965
M545T199			1.80465	30.3919	6.28303e-06	545.315	198.994	6946.66	24590	8321.54	24688.4	17491.3	15091.2	25273.4	14008.8	8675.62	7870.47	575.268	618.992	445.689	369.01	420.846	551.133	712.763	456.18	458.161	424.791	4138.7	4209.6	2641.65	4213.26	4014.84	4221.5	4008.89
M475T61			0.817179	0.437469	6.44529e-06	475.378	60.713	2384.18	3953.69	1560.98	1440.22	3325.79	3113.64	3617.45	3466.81	3533.96	3125	4435.53	6072.28	8193.59	8291.2	6725.14	6302.03	5531.94	9615.26	7782.15	4533.85	10353.8	10347.9	10505.2	10353.8	11824	9871.47	10504.9
M758T268			0.671559	59.3973	6.71114e-06	758.4	268.337	1520.71	2104.25	2022.39	4186.6	3538.41	2843.61	844.129	2543.71	1577.78	858.286	49.0532	49.7041	45.3481	42.3644	48.3714	23.8054	36.9662	16.414	7.41945	51.6125	744.876	809.126	783.727	778.644	725.497	731.677	792.74
M893T261			1.30216	26.9453	6.81409e-06	893.461	260.793	4090.54	14129.6	3328.92	11050.6	11654.1	8570.2	8713.83	9226.85	4987.81	3079.07	392.254	305.959	245.677	334.142	259.152	284.879	259.219	275.098	220.734	348.493	3148.81	3350.16	3362.21	3347.22	2321.54	3474.35	1953.71
M802T907_1			0.90754	0.0976774	7.01355e-06	801.876	907.395	187.459	402.078	339.18	458.241	448.77	570.531	808.403	598.154	472.225	343.73	5100.99	7731.93	6313.39	7288.59	2203.31	3696.9	5412.49	5520.83	2798.24	1321.67	1225.63	1223.92	1417.69	1160.61	1227.94	1225.08	1305.3
M678T223			1.18637	92.6923	7.14532e-06	678.363	222.533	2207.47	9957.42	5263.57	10238.5	14296.5	6601.69	4460.42	4537.98	6527.4	6135.55	137.896	86.1761	38.6929	61.952	64.2783	64.6675	192.73	54.0273	24.8103	32.4	1917.38	1922.89	1205.75	1784.89	1864.98	1926.97	3186
M716T210			1.39481	316.969	7.30219e-06	716.37	210.233	2014.98	16072.7	3567.14	16345.3	11676.3	10241.3	7691.62	7485.9	8950.39	7897.65	10.9043	39.1506	17.79	11.9132	19.1983	47.0634	30.6039	61.7494	32.5237	19.1736	3383.18	2370.41	3963.48	5089.19	3730.02	3959.12	3965.35
M429T175			1.99028	17.3841	7.56726e-06	429.233	175.265	7095.62	27569.1	9483.95	31319.6	31158.2	11107.9	25859.1	24453.3	11024.9	17630.9	1159.42	1331.75	1116.63	980.504	739.207	1373.53	1495.49	1057.41	969.866	1091.29	4635.14	7064.2	7314.97	7328.7	7319.8	7347.24	6834.7
M655T63_1			0.652443	0.750165	7.87099e-06	655.153	63.144	10466.4	10106.4	13369.8	12203.9	11127.3	10149.4	12831.1	12655.6	10373.4	10759.5	14957.3	15904.7	14446.5	18073.1	14355.4	12963.6	13622	15298.2	16766.2	15636.5	101.698	216.443	170.479	140.815	141.67	141.058	154.825
M507T349			0.558186	0.405308	8.25961e-06	507.326	348.953	758.528	2314.53	596.179	1963.17	864.795	1637.84	612.644	257.501	1396.11	1483.09	3268.7	2702.6	2985.96	3616.11	2573.41	3765.96	1869.35	2987.11	2252.36	3300.28	1540.25	1775.72	1889.61	1889.98	1885.4	1724.15	1946.33
M851T259			0.97987	6.2739	9.19462e-06	851.446	259.163	2815.7	4431.64	3104.27	9642.35	7336.26	7553.6	2242.8	6590.05	5545.99	5230.3	889.415	806.572	770.833	987.248	894.632	751.602	776.125	1011.87	934.557	862.81	3160.82	1510.77	3111.3	3462.72	3401.3	3384.38	3368.35
M643T351			0.840606	0.291842	9.43877e-06	643.278	351.488	467.005	2539.91	1250.85	2224.9	1395.59	1454.6	792.363	1332.77	1922.37	1925.09	4370.37	5468.25	6357.61	8826	5067.7	2934.09	2754.44	4961.61	6994.41	4709.74	4031.53	3371.89	3357.97	2489.13	3382.09	2537.78	3170.07
M645T350			0.902963	0.298773	9.55402e-06	645.284	350.34	931.308	3947.26	965.688	1790.21	1203.16	2042	1282.62	788.284	1376.04	4262.4	4458.46	4547.5	8279.15	9286.34	4123.19	6463.51	3958.22	7930.11	6739.38	6431.84	4024.64	3860.65	4910.33	3841	3628.77	5176.47	4085.6
M633T220			1.56999	191.275	9.75655e-06	633.334	219.556	5075.15	14426.6	3696.63	11781	23528.7	15164.2	8678.12	14594.9	11495	6011.3	71.1051	60.7912	36.2223	58.5823	23.6744	55.5072	121.227	59.6504	62.454	49.1471	3914.86	4987	4329.32	3898.95	3874.87	3946.74	3894.6
M739T250			1.29033	122.899	9.82757e-06	739.419	250.38	4392.82	15628.6	1971.18	12274.8	11505.4	4944.98	8950.62	6219.61	8123.98	6202.36	74.7046	114.391	35.7083	129.813	45.2677	65.1109	45.8273	17.9913	74.5877	49.2843	4171.95	2271.08	4063.32	3875.8	4847.38	3739.54	4152.61
M801T907			0.976457	0.0863444	1.02614e-05	801.376	907.359	189.252	413.271	248.951	430.138	353.427	658.484	905.552	590.854	549.465	335.695	6241.94	9378.78	7853.45	6627.48	2488.57	3882.35	6220.95	7068.12	2883.45	1499.56	1389.89	1189.81	1396.71	1127.33	1606.24	1345.42	1403.58
M493T175			0.974488	17.0459	1.04289e-05	493.24	175.487	1789.36	6151.08	2174.92	7529.95	4824.49	5145.99	9256.11	2630.71	4225.9	4344.35	366.671	366.595	183.469	207.745	161.601	396.636	429.648	318.359	248.342	141.142	1638.38	1636.28	1733.26	2286.19	1639.92	1720.01	1635.71
M809T619			1.83648	0.625962	1.07192e-05	809.02	619.31	19301.1	38535.7	23752	38780.6	33422.3	36208.7	28445.1	38344.2	37170.8	25402.7	45407.1	61705.4	54193.5	55546.3	47495.5	59529.7	44372.4	55003.9	45355.3	41586.7	39507.3	37051	39726.6	36383.7	38170.2	39414	39490.7
M806T259			1.15815	0.402846	1.22422e-05	805.571	258.759	5541.06	6091.33	3905.88	4301.38	3432.36	3119.28	11186.4	6154.61	4551.28	7645.28	18030.4	11087.8	14440.9	22322.2	13761.6	11118.8	13620.6	11760	11528.4	11163.6	15272.2	11760.3	11995.9	12266	11994	12270.8	12268.1
M652T226			0.691531	32.4334	1.25691e-05	652.34	225.625	1712.51	2870.91	374.372	3974.42	2952.83	1241.92	2000.35	2163.87	4451.55	2017.75	41.5099	105.318	47.2599	54.5366	59.2738	74.3056	126.211	102.86	51.0165	70.3022	1524.65	1040.85	1567.4	1739.62	1893.6	1457.14	1850.83
M860T371			1.51714	0.131453	1.26154e-05	859.532	371.441	2106.94	2531.62	1404.59	1127.55	687.705	365.907	3908.43	727.866	1861.28	4028.28	7559.97	8405.55	16289.1	15675.9	23075.8	6523.09	6736.88	16355.8	21668.5	20347	12332.7	12838.6	12085	12082.5	12347.1	11988.3	12083.4
M87T261			4.53975	2.33048	1.27171e-05	87.0083	260.543	145544	173611	146110	190909	247334	191877	80702.4	166820	187444	109800	72391.7	101786	73420.5	45584.8	86864.6	73585.8	78738.3	65970.6	45159	60282.8	75843.1	95651.3	91955.1	80843.1	94446.2	103361	92110
M619T461			0.477428	0.099752	1.28296e-05	619.288	461.416	71.8853	204.196	59.0417	146.878	101.177	70.1354	335.253	68.0846	156.109	170.521	567.253	650.325	907.484	2328.79	1882.2	1656.25	626.472	1574.28	2187.38	1486.76	703.452	705.697	810.83	706.069	635.501	620.899	662.667
M465T50			0.495584	0.523191	1.30757e-05	465.015	50.174	1742.46	1435.28	2426.81	2169.01	1613.37	1789.32	1771.45	1470.57	943.601	1525.87	2873.51	3396.95	2678.69	3487.07	2010.17	3446.96	4427.18	3917.93	3528.84	2511	3220.77	3255.68	2646.48	3377.06	3257.51	2639.42	3255.48
M845T279			1.07737	8.06846	1.31013e-05	845.451	279.297	3844.55	9642.61	1290.7	11740.7	7842.78	6449.21	5402.61	6234.65	5247.78	5149.87	744.742	801.617	808.53	710.149	850.828	543.796	839.436	770.015	1013.55	706.361	2848.6	2844.13	2992.72	2852.86	2119.21	2682.11	2839.6
M811T262			0.91578	5.70643	1.33933e-05	811.45	262.135	1995.33	7417.72	2553.32	7450.14	5268.05	6025.29	4497.28	4816.81	2696.35	2871.54	882.351	898.109	832.831	1009.97	863.802	581.448	737.463	648.654	607.024	927.893	1674.18	2344.27	2337.58	2695.39	2338.36	1862.31	1484.23
M693T223			2.55034	494.729	1.41246e-05	693.391	222.603	29138.1	56554.3	8239.12	64242.4	31493	32884.9	16748.3	29778.8	26160.2	21642.2	8.84637	331.141	38.6397	40.6622	14.545	40.3241	61.846	67.5995	8.87103	28.0391	7246.18	13809.4	16903.6	13789.3	13760	9666.61	13734.9
M605T221			4.95083	283.621	1.47969e-05	605.338	220.634	76291.8	263400	75184.3	141754	102519	141563	74378.8	82340.6	133319	50934.3	265.75	783.203	209.934	407.713	265.589	467.895	501.964	271.952	497.595	353.793	51164.9	45608.3	50439	40108.6	59397	50099.3	47539.9
M631T204			1.60774	93.3417	1.49664e-05	631.317	203.572	9359.7	14640.4	5184.71	25938.6	18235.1	16011.7	16123.8	7624.63	6473.2	6255.18	107.37	199.641	104.012	130.64	50.6725	133.375	129.014	115.857	211.499	166.16	2699.56	4002.42	3836.75	4253.14	4222.26	4183.55	4189.59
M303T289_2			0.525148	0.44133	1.55833e-05	303.083	288.679	1142.77	725.708	1481.47	1051.86	1602.62	2019.68	967.119	678.632	1785.7	1149.74	3923.53	2848.93	2345.91	3341.22	3473.83	2525.06	1569.61	2072.21	3575.9	2885.87	1244.97	1243.39	1277.81	1413.05	1277.24	1131.49	1426.9
M161T711			0.404964	0.476435	1.57263e-05	161.045	711.032	713.215	654.783	1242.21	834.934	901.693	1084.66	807.676	846.52	1103.45	649.755	1315.18	1283.14	2306.41	2391.12	1599.9	2562.8	1367.04	2198.49	1564.42	1963.66	1246.62	1246.48	1400.02	1247.01	1261.65	1253.21	1246.92
M1060T960			0.981573	0.37137	1.59113e-05	1060.43	960.442	817.224	4275.12	1267.26	4246.42	5748.99	2832.36	1192.07	3674.07	5523.09	1405.12	8788.52	7514.73	7904.02	6801.01	5921.99	6915.08	7990.5	10727	13243.2	7619.56	2497.39	2511.55	2645.74	2411.16	2964.56	2451.64	2450.94
M642T357_2			1.08614	0.578126	1.63132e-05	642.327	356.962	7965.15	10987.4	12562.4	12139	10609	12624.2	6346.53	6879.98	4605.18	13310.9	15851.8	19795.1	17904.8	12590.7	14264.6	18370.4	19511.5	15698.3	16868.6	18709	9086.78	7841.97	12193.3	9124.5	7488.12	7865.54	8447.23
M419T188			0.993812	2.07225	1.80077e-05	419.129	187.704	6127.35	8889.08	8341.66	5747.21	5955.89	7255.09	7243.2	9592.21	9424.39	10340	5729.5	1320.61	2453.51	3591.72	3320.54	6228.45	4572.37	2653.38	3680.98	4531.32	6953.98	3149.3	6744.34	6967.78	5017.64	6948.31	6942.06
M707T960_2			0.718346	0.410128	1.91324e-05	706.951	960.438	539.352	2771.51	853.451	2626.33	3620.76	1831.1	790.84	2423.58	3382.56	945.731	4680.9	4793.44	4290.11	4247.31	3805.07	3570.8	4911.28	6592.73	6794.95	4554.96	1655.4	1689.63	1752.48	1636.4	1680.05	1624.83	1691.34
M628T344			0.717607	0.177826	1.96894e-05	628.36	344.069	632.08	982.145	594.979	727.906	433.498	299.91	697.839	303.129	1156.2	458.165	1900.05	2065.85	3130.32	6265.22	5506.99	3785.33	1597.06	2874.92	4884.98	3337.58	1990.32	1763.43	1991.72	1864.22	1993.37	1920.02	1991.22
M850T255			0.940858	7.63666	1.97517e-05	850.438	254.803	3041.69	5943.22	1506.5	7577.37	9686.03	4882.26	3608.52	4614.65	5602.83	3240.72	776.654	546.593	652.714	606.086	835.835	624.624	673.385	586.592	495.779	710.315	2568.47	2567.15	2656.14	3356.28	2567.89	2567.61	2659.58
M821T270			1.33004	0.424351	1.99165e-05	820.565	270.418	5569.79	4693.3	6832.44	9761.93	6587.5	4047.57	19627.2	11092.7	5819.9	9007.31	12727.2	19162	12675.6	23801.7	22049	21062.2	17042.8	23875.3	23327.2	19963.2	19612.5	19577.5	19507.9	21406.7	17239	10652.4	19567.5
M384T670			0.257088	0.5539	2.00749e-05	383.987	670.38	242.64	628.184	391.504	443.289	691.059	505.563	349.108	717.107	394.814	394.235	813.716	806.731	914.3	1064.98	994.86	986.559	564.079	779.206	790.279	874.386	423.335	419.773	474.634	297.742	423.153	390.22	391.49
M491T191			1.30413	2.90271	2.15276e-05	491.284	191.442	8351.17	19127.8	8335.93	14615.9	7479.06	8614.66	10414.6	11439.9	12609.8	12774.9	1712.86	5091.32	3656.01	4939.14	1732.13	4337.76	8252.62	5107.9	2229.09	2133.33	7009.74	6208.59	6986.81	7319.55	7329.08	6993.55	7797.41
M822T254			1.7289	14.0394	2.20167e-05	822.441	253.75	7318.09	34322.8	8644.98	22068.1	15055.5	11843.4	18016.9	11485.2	11681.8	13097.2	1374.83	1390.72	1144.76	1402.59	880.964	890.709	796.881	1047.84	962.946	1043.67	4065.61	7697.6	8159.74	8365.34	7660.64	6405.15	9185.13
M1072T960_1			0.299028	0.463234	2.34665e-05	1071.92	960.431	155.788	570.257	218.68	544.974	685.472	494.841	233.305	534.772	721.483	234.866	1097.07	891.647	783.597	806.993	731.658	800.979	929.292	1171.44	1331.46	942.286	429.832	413.061	419.54	371.138	419.871	375.698	434.154
M929T281			0.957721	10.4039	2.45566e-05	929.472	281.18	3087.11	7924.03	2479.58	9823.04	6555.36	4099.26	4726.99	5048.67	1762.03	3921.82	497.68	574.858	456.158	577.328	374.949	446.313	378.943	467.581	550.596	426.477	1893.66	1355.42	1787.05	1888.76	1806.72	1889.96	2133.57
M1086T620_2			0.814642	0.574325	2.48327e-05	1086.35	619.948	2176.32	5480.78	3128.69	6134.36	4866.93	6348.92	4676.47	6328.12	6349.01	4165.47	7696.77	10987.8	8785.7	8866.91	7150.98	10049.7	7657.88	10594.5	6816.68	7851.25	5380.91	6614.38	7071.58	6466.06	6397.13	6604.71	6131.01
M565T695			0.230796	0.744109	2.58799e-05	565.058	695.306	1180.18	1062	1049.95	1337.69	1160.83	1040.43	974.113	1547.92	1018.98	1086.86	1667.52	1554.91	1655.81	1545.66	1513.96	1572.7	1324.42	1705.15	1570.75	1288.7	1046.37	1022.41	1083.77	995.393	1171.23	1035.31	1076.78
M81T137			1.09009	0.289665	2.67567e-05	81.0452	136.669	714.964	808.246	3061.44	3333.31	5267.42	3352.3	5101.42	4106.15	154.008	1930.66	10705.6	13221.6	8626.88	7593.51	11500	14958.4	10393.5	9317.62	2911.5	6847.4	4269.53	2293.65	3359.38	3046.02	1262.48	4611.76	3047.95
M869T272			1.51303	27.6961	2.70204e-05	869.495	271.829	6113.47	21209.6	6206.39	22119	6700.4	14670.8	13948.1	6106.8	6795.44	11030.9	409.154	433.022	237.863	535.835	396.148	428.101	289.565	492.077	279.888	646.98	4813.63	5882.4	5072.82	6380.93	6378.35	6368.71	6318.86
M707T960_3			0.580207	0.413245	2.71396e-05	707.285	960.438	355.802	1751.74	681.093	1752.44	2390.55	1213.13	508.705	1563.42	2369.97	642.936	3049.57	3113.52	2865.89	2777.17	2475.52	2376.16	3250.06	4413.93	4630.49	3062.07	1096.93	1078.26	1145.21	1072.02	1038.4	1076.68	1072.06
M136T70			2.01395	0.662211	2.71453e-05	136.016	70.2555	53583	42515.4	46476.2	50070.1	54257.3	51389.7	27435.3	66075	64945	57271	85330.6	87429.9	83239.7	89584.8	73393	71965.2	86844.5	67180.3	64601.5	66644.9	2523.81	2511.49	1952.31	2990.26	2657.74	2662.78	2514.05
M370T672			0.333028	0.66989	2.7175e-05	369.934	672.088	1252.99	1648.41	1313.72	1541.91	1695.7	1292.16	1464.52	2042.95	1380.05	1317.63	2172.47	2204.51	2336.58	2682.41	2432.05	2292.9	1437.71	1955.48	2406.89	2396.19	1384.06	1406.83	1464.05	1319.03	1320.43	1448.75	1454.16
M1061T960_2			0.764344	0.400956	2.77554e-05	1061.43	960.438	630.436	3013.75	967.908	2816.99	4051.23	2031.57	820.096	2531.25	4017.38	1012.51	6649.16	5218.94	4659.52	4492.68	4052.53	3993.12	5485.51	7347.77	7682.47	5020.59	1753	1752.02	1898.36	1714.81	1716.01	1751.02	1715.83
M1097T620_1			1.20904	0.61176	2.79785e-05	1096.53	619.742	7033.61	16787.5	9957.68	15624.1	15274.7	15304.8	13060.6	14147.6	13688.3	10318.8	20135.6	27736.7	23792.2	22100.2	18992.2	25936.1	17162.1	22478.5	18594.4	17531.5	15403.8	15405.7	17161.1	15760.8	15464.4	16082.1	15458.7
M547T201			1.49867	13.1415	2.81668e-05	547.295	201.408	10339.7	16857.4	9336.05	27358.6	13020	9752.09	12778.5	9402.64	4009.28	7965.79	992.928	988.041	861.945	747.457	838.711	1093.29	879.434	965.047	864.237	962.66	6365.49	6420.43	5943.12	5847	1866	6440.54	6411.69
M1071T960			0.303909	0.441499	2.87367e-05	1071.42	960.471	134.565	519.589	221.274	590.778	669.284	409.588	229.391	455.699	653.5	251.116	1311.03	863.506	787.558	818.862	700.26	714.307	852.836	1110.84	1299.77	906.361	391.819	381.384	386.987	387.061	382.915	363.52	386.965
M1051T620_2			0.803019	0.555947	2.94218e-05	1051.37	619.693	1763.63	5127.24	3063.48	5540.6	4440.7	7153.88	3558.79	5352.01	4871.78	2872.57	6615.75	10207	8519.67	7474.05	7073.56	9096.35	6131.5	8048.04	8342.44	7176.6	3679.32	5420.5	4729.33	4982.67	4730.98	4732.34	5031.36
M445T71_3			1.72747	0.54379	2.96052e-05	445.37	71.188	15931.5	33544.8	27777.2	19374.2	17944	18751	24275.5	23817.3	20997.9	27247	39343.9	42902.6	26313.6	52291.6	24887.9	46049.6	47916.5	50706.8	48674.8	43245.1	13371.4	13591.2	12633.6	14393.9	12801.3	13588.7	13745.6
M675T203			1.40567	37.292	3.05848e-05	675.343	203.255	5259.21	7345.04	3261.18	16721.6	12229.6	18130	6324.09	8813.87	14335.5	3972.55	260.512	313.857	160.044	219.311	176.123	300.38	260.228	288.796	325.192	280.366	5464.09	4485.26	4885.75	7124.44	4695.43	4446.77	4548.05
M506T349			0.842836	0.468901	3.14923e-05	506.322	348.538	3453.96	4990.59	3067.42	4021.9	2214.11	3333.99	1770.41	1286.78	4561.93	6574.56	6975.06	4958.88	9943.53	9056.82	7691.17	7733.83	6183.16	9550.66	7485.67	5651.69	5366.17	5559.61	6401.44	5444.67	5355.59	5356.22	5564.02
M426T730			0.246207	0.63748	3.23379e-05	426.034	729.747	583.533	866.008	738.414	810.401	635.41	684.636	441.539	814.738	933.824	542.967	875.753	1082.58	1161.69	1212.25	1209.21	1146.54	807.113	1335.37	1255.13	975.84	798.392	863.866	886.185	774.34	839.129	838.776	898.612
M127T56			1.42628	0.569483	3.27965e-05	126.904	56.23	15512.3	13333.4	17246.3	16336.6	21249.5	15479.3	12130	20339.4	9418.11	23677.7	29477.9	32687.7	34717.9	33286.4	22546.6	29113.1	36081.2	27790.8	25673	17874.9	12864.7	12343	13999.2	13285.2	12866.9	12426.8	13091.6
M544T205			2.03665	40.1619	3.30416e-05	544.296	204.769	14726.3	24758.7	8841.72	45024.1	32072.5	24138	26421.2	14185.1	8455.66	10794.9	397.308	608.175	530.496	452.304	274.887	601.803	595.807	557.545	554.949	641.077	10544.2	11138.4	11808.6	11120.3	4422.94	11135.5	6990.17
M144T445			0.778478	0.346873	3.31074e-05	144.102	445.497	808.133	2637.53	1848.15	1983.75	2542.37	1395.52	905.914	982.069	2051.73	2647.62	6158	7282.42	4362.71	8484.53	3385.36	4507.7	3228.3	5994.78	4631.77	3288.07	3331.57	3401.74	3340.64	3340.73	3430.71	3268.59	3788.44
M385T48			1.72355	2.98831	3.56703e-05	385.117	47.542	20899.9	27345	17544.6	37567.2	21519.5	12006.8	17813.6	17940	15359	29123	10862.8	3372.8	6212.29	5035.7	5842.14	6632.39	7966.14	14735.8	3090.54	8905.36	5413.72	7082.35	9011.85	7339.3	7047.84	7066.49	9054.81
M884T365			0.767368	0.308675	3.66922e-05	883.533	365.024	2070.39	557.913	1595.9	737.681	409.311	319.213	3869.9	292.849	1448.62	4025.52	3723.1	2872.38	5268.16	5900.07	5290.11	4291.12	3066.75	5714.35	6809.25	6719.82	5256.98	5258.63	4573.36	5063.08	5196.88	5246.02	5268.86
M87T90			1.3022	2.3685	4.2838e-05	87.0079	89.7685	12098	9618.57	11218.1	14044.1	17875.1	15203.1	16618.4	7741.12	19516.3	15725.8	5785.45	4783.01	2781.31	6805.44	11513	4616.07	3484.71	6483.69	9958.18	2754.15	13026.1	11844	10120.3	10235.2	11946	12822	15112.3
M556T348			3.95928	0.371501	4.32338e-05	556.314	348.34	54471.6	75071.6	47830	54578	41329.1	63793.9	33811.5	31045.5	52230.4	81302.6	110998	142432	171079	273383	119931	159528	97780.5	137425	112463	116334	88983.7	117317	91531.8	88523.3	88484.1	88597.6	88558.1
M360T671			0.2253	0.585412	4.42403e-05	360.025	670.602	361.955	523.119	419.587	454.898	448.849	385.312	446.643	671.298	397.905	427.755	728.217	839.742	874.617	1085.14	949.71	573.381	538.788	736.763	656.777	767.523	421.081	398.064	402.889	360.163	406.141	313.26	374.799
M1061T960_1			0.983885	0.378837	4.5938e-05	1060.93	960.442	810.799	4738.35	1330.79	4407.28	6097.48	3088.88	1274.28	4069.72	6027.5	1526.62	10326.8	7949.15	7383.16	7006.33	6483.89	6377.36	8542.7	11680.5	14278.1	8061.76	2710.26	2689.11	2981	2588.42	2624.82	2675	2624.42
M809T258			1.41107	16.7649	4.77943e-05	809.438	258.406	5282.16	13311.7	5939.53	23468.1	17859.1	12678.7	7506.99	7596.95	6776.56	7024.4	697.801	563.762	534.636	827.508	675.649	674.247	361.149	571.186	592.873	910.079	4989.28	4664.22	5337.89	4296.9	5293.62	5586.27	5319.57
M723T247			1.22042	323.884	4.79364e-05	723.4	246.645	2300.27	13779	3994.59	13999.8	10950.9	8958.19	4001.26	8232.99	2521.73	5684.41	25.4552	53.937	28.5356	4.39852	22.7531	12.7668	24.2705	19.277	22.394	15.9957	2428.57	2437.67	3621.99	2749.77	2009.45	2877.08	2470.05
M824T250_1			0.845615	0.512619	4.99477e-05	823.56	250.207	5259.7	2714.35	3548.09	4849.25	2278.4	2672.35	8471.44	5511.78	7850.09	7958.95	9339.51	11193.4	9549.43	14027	10208.7	10589	8984.93	9455.3	7967.39	8397.64	9950.45	8842.67	8088.81	10765.6	9674.04	8792.64	8835.93
M646T204			1.66746	435.107	5.06118e-05	646.336	203.678	2215.06	29978.8	9664.91	20074.4	7461.87	10863.5	16199.4	15399.7	13174.7	6664.24	39.4125	59.4104	23.8426	10.1132	27.0862	34.0988	38.4949	27.1817	33.904	9.13227	4020.34	4252.93	6216.47	4142.24	8663.14	5143.89	4248.29
M954T272			0.968901	19.1411	5.24165e-05	953.516	271.636	3739.02	11185.5	1289.41	6147.93	4329.62	4798	6813.89	3118.83	3473.82	3209.1	311.759	247.645	149.334	287.85	285.687	207.365	238.109	250.303	184.905	350.233	3171.62	3263.66	3460.81	3448.9	2486.48	3538.59	3443.96
M808T268			0.865217	4.41727	5.34673e-05	808.453	267.731	3395.93	6516.65	3636.11	8071.41	557.496	3665.19	3714.57	6684.33	4963.94	4573.11	1198.37	1190.87	1092.11	1217.06	1203.39	882.026	861.919	872.246	754.306	1091.28	2533.28	2335.56	2030.63	2117.27	2418.55	2338.63	2422.26
M187T217			0.528283	1.8532	5.40135e-05	187.133	216.585	1504.67	2980.62	1849.67	3239.34	2815.12	3237.86	2654.01	2954.86	1513.29	2297.34	1190.95	1623.38	1352.48	1636.59	1101.72	1296.77	1339.9	1243.3	1380.22	1350.1	840.432	1013.42	1034.27	1016.28	1034.82	1018.64	1035.55
M326T672			0.18983	0.71549	5.41676e-05	325.945	671.835	661.588	875.43	707.823	610.145	711.886	665.209	749.21	959.37	745.177	578.052	1080.47	1048.94	1101.64	1222.05	981.081	1096.36	841.222	799.056	922.152	1059.37	665.011	663.837	705.406	637.355	663.591	626.77	665
M426T670			0.247132	0.561376	5.44499e-05	425.996	669.777	314.057	638.03	333.834	398.683	582.103	387.687	412.788	861.928	376.068	301.756	761.531	859.831	924.752	1032.21	820.225	885.431	657.234	629.846	759.463	875.975	431.233	397.069	396.033	358.412	338.875	419.479	351.698
M588T220			1.71743	312.923	5.51733e-05	588.322	220.041	8259.55	19783.8	7129.63	23228.2	30998	8357.53	24990.6	11123.2	7639.16	7523.07	32.5406	81.975	21.9054	17.1873	32.1907	55.5675	59.4446	134.144	14.5727	26.7328	8489.42	8669.7	7746.95	7792.82	14473.9	7828.32	7191.34
M1196T620_3			0.781964	0.599677	5.51988e-05	1196.03	619.792	2377.37	6810.23	4177	7214.65	7058.96	7043.29	4341.46	5816.32	5809.93	4593.97	7568.15	8468.21	10432.1	9913.32	9309.87	12046.1	7685.69	10595.3	8763.11	7339.76	5888.99	7030.64	7372.73	6749.27	8808.02	6753.65	6764.22
M662T350			0.766707	0.39732	5.54881e-05	662.311	350.232	1840.32	3609.02	1530.61	2933.82	1431.51	1525.57	1367.36	1474.05	3498.2	3442.12	6694.36	7861.86	6060.5	9406.58	4407.28	5016.35	4404.11	4610.27	5161.48	3390.66	5698.48	4311.88	4798.92	3740.14	5248.14	4335.65	4336.09
M1062T960_2			0.325825	0.434475	5.55937e-05	1062.43	960.44	133.537	631.985	203.484	666.291	867.121	453.878	203.575	506.652	753.082	263.598	1401.25	989.847	954.995	853.438	784.868	801.321	1080.26	1396.85	1492.55	1023.62	412.776	392.691	422.991	423.764	423.487	365.692	423.304
M485T56			2.03522	9.24776	5.56099e-05	485.276	55.616	15336.4	31652.2	15863.8	18070.1	23577.2	31954.3	9376.05	24748.5	43205.5	3985.32	2907.3	1908.85	3086.34	2140.63	2930.91	2441.81	1614.8	1587.45	3430.47	1499.74	1060.32	1107.99	892.063	1112.24	1111.24	1108.07	935.073
M196T672			0.476997	0.559801	5.76822e-05	196.02	671.854	1283.15	2089.01	1408.86	1268.18	2175.38	1373.23	1276.18	3146.84	1559.1	1676.48	3063.57	3250.11	3377.39	3800.21	3411.96	2776.24	1782.55	2711.29	3121.33	3531.3	1450.03	1573.51	1704.55	1505.95	1562.62	1505.91	1786.43
M552T355_1			1.00265	0.358948	5.85719e-05	552.284	354.668	1898.36	4546.32	3575.2	2024.85	1571.91	1818.75	2698.79	3344.85	4235.7	6620.01	6447.28	9224.56	11875.8	11813.2	4984.75	7690.78	7379.09	14516.3	10568.1	5582.07	6561.99	6483.54	7191.55	5970.35	6393.5	6541.08	6390.45
M595T467			0.402424	0.129339	5.8785e-05	595.288	466.818	58.967	459.129	68.5086	157.958	60.0549	81.0579	127.401	86.765	112.347	172.654	410.998	905.399	836.286	1833.71	1291.56	1674.92	537.672	366.931	1746.33	1103.28	424.079	513.508	545.627	424.288	421.7	422.369	455.72
M1044T620_1			1.19019	0.541213	5.90892e-05	1043.55	620.185	3304.64	12519.6	6334.52	13124	10599.5	11893.8	10351.8	10561.9	12507.5	5301.39	14381.1	24645.3	18142.8	19031.8	15746.7	22790.8	15386.1	18442.2	16141.2	13592.6	11799.1	10221.9	12419.9	12588.2	12415.4	12173.9	12004.6
M1106T620_1			0.838883	0.545762	5.96953e-05	1105.7	619.674	2015.72	6055.47	3249.85	5670.72	5675.72	6935.25	3777.4	6078.21	6539.86	3567.47	7896.49	10990.8	9101.88	10659.4	8238.75	12859.6	7426.16	9058.73	7093.23	7494.05	5823.73	6227.28	7486.01	7003.52	7148.29	5718.75	7007.16
M227T695			0.594047	0.553756	6.35133e-05	227.065	694.612	1736.68	2221.59	1777.29	2555.34	2673.06	2432.6	1425.16	4278.62	2177.62	2028.82	3808.12	5167.46	5129.01	4140.65	3330.16	4443.03	3157.06	5282.87	4502.02	3128.12	1922.51	2108.59	2130.9	1941.4	2003.03	2015.64	1742.32
M344T671			0.314557	0.585347	6.40718e-05	343.994	670.879	558.998	1151.83	863.589	652.077	1043.92	750.541	645.026	1416.64	755.079	775.603	1518.04	1556	1538.82	2038.75	1479	1539	1005.24	1283.37	1338.41	1418.24	614.703	660.904	664.47	595.499	630.863	664.801	665.68
M557T185			2.67331	26.4059	6.76395e-05	557.28	185.367	27980.9	79941.8	29428.9	67070.3	62236.8	29207.8	26507.5	19792.8	16911.2	22741	1465.82	1460.27	1365.31	1291.88	764.583	1990.62	2194.68	1462.73	1356.14	1107.56	19395.3	12648.2	12079.7	13726.1	13056.2	8040.24	19223.1
M110T135			0.821161	0.303102	6.82399e-05	110.043	135.412	2420.6	820.403	599.487	1242.78	2919.53	2855.12	1648.69	931.05	2550.09	1760.66	10498	5415.35	6432.73	6547.25	7258.41	6481.95	3618.77	6655.43	2142.99	3505.04	3189.27	1904.26	2856.88	2668.92	3990.35	2885.64	1757.75
M279T289			1.3692	0.477494	6.95833e-05	279.039	288.746	10025.7	5241.92	16051.1	9805.88	14548.9	15418.6	11908.6	4664.42	14940.1	7941.35	29842.4	22615.7	17659.3	24597	32716.5	19501.5	13064.1	18131.2	24880	28506.3	10989.8	10995.2	11910.6	10722.1	11128.4	11206.2	11203.5
M649T695_2			0.252379	0.705971	7.04379e-05	649.041	695.176	960.326	1042.35	980.039	1284.16	1088.93	1100.88	491.909	1344.41	1138.08	1004.11	1646.89	1513.33	1519.49	1594.33	1411.45	1462.07	1287.75	1516.5	1603.94	1225.58	988.417	1055.94	1094.25	988.923	973.598	1021.1	991.723
M889T286			0.781996	4.32554	7.07769e-05	889.478	286.38	2378.07	6485.4	1808.88	7058.61	1707.49	4273.07	4116.23	3437.56	3310.14	3408.79	1108.34	777.986	1039.64	830.836	991.789	787.895	878.161	929.7	763.581	673.466	1424.11	1398.8	1392.3	1880.5	1511.01	1523	1322.06
M1188T620_1			0.813451	0.554343	7.34669e-05	1187.7	619.611	1373.47	5015.35	2770.61	6017.97	7386.06	6126.75	3727.04	4908.2	4919.06	2935.36	7322.93	10641.6	8238.06	8684.98	6435.54	9864.71	7491.12	8526.08	7426.6	6869.98	5131.73	5552.21	5727.06	5740.44	5844.77	5350.45	5733.68
M1137T620			1.36559	0.615304	7.95981e-05	1137.03	620.326	9349.09	21403.4	12277.5	20952.1	23326.3	20575.7	14241.6	20637	22321	9708.46	25814.3	35196.9	30134.3	31509.6	25603.6	33340.5	24465.6	28111	27409.2	22489.6	20514.6	8557.35	20256.7	20422.8	20068.6	19233.1	20336.1
M649T214			3.19253	236.058	8.19653e-05	649.365	213.968	9435.69	98431	25834.8	105032	55353.1	48235.6	46061.8	46255.6	48143.6	17432.1	107.199	659.921	148.66	205.151	62.8112	192.887	267.24	157.306	184.581	133.277	12614.2	20797.2	21852.4	20751.5	21819.7	21794	21844.4
M1003T620_1			1.2109	0.588782	8.40155e-05	1002.55	619.748	6100.55	16863	9391.74	14296.3	14263.3	16181.2	11261	13050.5	13943.6	9839.91	16833.1	30320.2	21646.3	24323.3	18058.3	25580.7	17957.1	20549.8	20228.5	17129.7	13095.2	14746.2	15593.2	15432	14849.5	14832.7	15331
M335T695			0.608751	0.59427	8.54198e-05	335.094	695.222	3250.45	2692.26	2989.04	3213.46	3175.4	2836.47	2012.93	5586.9	2943.71	3345.23	5446.89	6462.93	6236.34	5197.22	4167.24	5354.21	3999.32	6807.3	6089.32	4163.92	2689.02	2906.3	2976.91	2902.9	2905.14	2981.9	2978.91
M127T695			0.690783	0.598953	8.61905e-05	127.051	694.949	3764.13	4202.23	3660.16	4974.56	4380.92	3643.67	2450.56	6648.09	3773.79	3800	6522.71	8088.69	8695.82	6848.19	5475.17	7660.1	5220.29	8577.27	6791.44	5070.76	3687.94	3179.58	3989.92	3735.74	3447.4	3762.78	3634.49
M665T216			1.23773	69.1697	8.7e-05	665.314	215.671	8794.32	9411.35	4633.39	20579.6	6583.8	4110.59	5397.44	11839.8	4113.13	6048.57	57.3259	153.821	90.3745	162.163	62.5555	93.5928	173.061	114.754	161.908	108.88	4357.95	4027.43	4021.51	2525.14	3948.9	4463.39	4387.68
M580T348			1.7482	0.408772	8.85647e-05	580.36	348.141	12465.7	25795.4	8847.91	11621.3	7292.73	13412.4	8689.68	5031.06	14908.7	19785.1	17965.8	28710.2	37492.6	52157.2	29371.9	32873.5	18627.8	32130.9	36588.5	26847.9	19573.6	26244.9	26203.8	26214.1	26236.7	26255	25109.3
M541T537			0.443409	2.12749	9.55934e-05	541.264	537.177	865.611	1997.8	968.429	1686.58	1256.61	2390.83	1451.89	1832.1	1615.44	1497.91	871.615	701.879	667.254	533.75	502.536	1284.16	958.156	659.116	478.386	658.436	1034.54	1049.8	1137.73	1050.37	966.404	1021.3	1022.24
M218T517			0.56735	0.570852	9.6565e-05	218.103	516.756	1688.18	2585.21	1870.56	3222.29	2858.71	2773.52	1716.11	3473.52	2837.42	1288.37	3459.52	4257.18	5909.67	3481.29	3670.14	5208.63	3516.48	5334.95	3957.73	3796.71	2751.74	2787.32	3135.58	2720.04	2721.92	2719.35	2721.1
M229T695			0.307865	0.640367	9.66935e-05	229.044	695.37	890	939.733	1113.08	1047.56	1145.32	929.474	638.235	1651.43	804.47	1120.5	1420.13	1635.6	1955.16	1694.25	1371.38	1577.19	1241.75	2020.76	1676.48	1460.3	1178.86	1040.87	1040.55	868.244	951.28	1037.71	1014.64
M841T250			2.43591	0.379196	9.74608e-05	840.576	249.597	16199.6	15467.1	18054.8	20449	12574.5	12855.3	28221.1	24029.4	35049.4	33993.7	43968.2	53317	56203.4	54963.7	41787.9	45526	52097	57733.6	114894	51494	45480.7	38774.1	38716	51087.1	40116.3	38685	38756
M151T458			0.59247	0.55201	9.79924e-05	151.061	457.796	1970.03	3848.29	1923.53	3778.45	3034.89	2615.08	2753.32	2006.1	2341.35	2531.37	4134.61	5631.24	6994.56	5787.78	3723.78	4564.2	4511.24	5750.77	4575.17	2880.79	3229.86	3303.29	3497.12	3273.34	3594.86	3304.64	3368.54
M501T196			1.82286	12.9386	0.000101723	501.289	195.85	7514	32793.9	12458.8	34459.8	27257.5	19785.8	19605.4	10708.2	7809.25	6911.77	1354.16	1382.82	1206.03	1239.5	1107.06	1445.3	1904.14	1353.14	1456.76	1409.15	4311.17	7676.04	2215.92	3348.79	3802.83	5177.13	3577.51
M1126T620_1			1.01569	0.601485	0.000103633	1125.55	619.638	3828.08	9981.18	5988.04	10044.6	10382.4	11188.4	7841.21	11729.2	10896.8	6621.87	12621	20408.2	15103.7	15223.1	12845.4	16909.7	13940.1	16228.9	11977.8	11880.9	9248.83	10708.6	11294.8	10638.4	10422	10700	10433
M799T259			0.527874	0.30952	0.000103673	798.547	258.637	873.199	958.936	602.657	715.429	333.887	419.887	1210.47	717.346	808.438	764.585	1769.75	2652.3	4043.29	2515	884.213	4062.9	1858.2	1975.65	2597.43	1564.85	1448.03	1641.07	1450.83	1640.68	1599.74	1701.95	1641.32
M601T195			3.62813	140.691	0.000104335	601.306	195.133	43700	135078	42258.7	147442	95954.4	42626.8	60316.3	41190.5	51619.2	20415.2	358.104	788.644	287.879	308.239	193.632	719.16	690.298	558.612	592.851	340.143	12753.2	23029.6	22386.1	20629.2	23935.6	19467.2	22233.2
M628T204			1.87363	195.57	0.000105341	628.317	203.585	5136.73	25769	13178.9	40039.9	29448	22481.8	7566.87	13396.4	20297.3	4435.15	89.2605	116.107	63.4792	72.4798	47.8371	129.037	124.873	74.6369	106.433	105.19	6511.92	6299.89	5259.49	3044.2	5199.16	7889.87	5672.55
M119T59			0.667313	2.81802	0.000106807	118.903	58.854	3903.58	2789.59	3405.01	2216.12	4527.17	4004.57	2833.79	4536.97	4002.87	453.926	1338.53	745.459	982.682	1090.29	2320.78	955.027	618.326	1650.16	1045.46	847.824	1384.55	1385.09	1384.23	1331.15	1344.79	1191.06	1634.56
M238T671			0.242192	0.595193	0.000107279	238.03	670.949	384.468	804.796	427.875	419.265	643.405	575.311	425.343	824.92	378.883	427.605	761.833	897.264	999.461	1205.5	827.801	828.009	621.69	871.729	971.841	939.486	474.547	475.971	500.101	362.108	470.542	402.52	477.42
M1138T620_1			1.16119	0.627716	0.000107369	1137.53	619.784	5816.99	15972.4	10325.1	15385.1	16730.6	15706	13081.2	15731.3	15044.8	9089.07	17130.2	27062.7	24042	22161.7	19661.8	22936.6	21199.5	23529.3	18169.7	15798.9	14344.8	14410.6	17035.1	14449.9	15561.5	14958.2	14460.5
M1072T960_2			0.230107	0.489225	0.00010842	1072.42	960.405	101.097	378.825	140.731	364.206	476.795	343.185	140.175	429.215	494.311	185.653	705.993	561.306	485.767	517.006	509.181	507.497	627.882	791.887	905.744	630.661	279.117	286.558	293.127	278.858	275.456	279.953	285.006
M307T756			0.443836	0.473879	0.00010872	307.114	756.106	1202.77	1413.65	1226.3	1592.75	971.815	880.007	557.519	889.827	1370.63	886.506	2457.87	2363.31	2601.47	2503.65	1724.09	3916.48	1593.85	2508.91	2215.45	1310.22	949.867	966.012	1054.46	922.333	967.631	921.694	923.186
M1027T620_1			0.837637	0.713661	0.000108784	1026.51	619.783	9080.25	16524	10593.8	15389.7	15139.3	16684.1	11309.1	13079	14319.2	12723.3	19080.1	21353.7	15968.1	17874.6	21439.5	22808.1	17612.3	19356.3	16779.7	16671.2	10717.9	15084.5	15062.1	13221.3	14264.8	15833	16093.5
M161T62			1.16532	2.23735	0.000110586	160.896	62.275	9480.72	10457.4	7515.24	12712.4	12332.3	13089.6	8608.15	15110.7	11842.3	3273.04	3935.71	4073.38	3865.26	5658.55	8146.47	5128.13	4960.64	4830.87	3150.38	2922.74	1098.91	1502.31	1653.12	1355.39	1268.76	1277.66	1359.89
M302T671			0.230823	0.648047	0.000110816	301.984	671.131	465.042	838.627	535.942	599.346	820.365	616.268	602.993	947.872	536.041	533.188	1002.07	1024.28	1110.04	1246.13	1157.35	1072.96	763.688	908.029	988.302	750.631	572.4	551.433	550.392	467.309	478.385	515.686	612.211
M1114T619			0.797199	0.609653	0.000115512	1114.02	619.16	2447.3	6191.74	4997.54	8105.68	6427.92	6608.82	5334.28	7876.01	7302.21	4008.4	7380.36	12488.8	10071.1	10517.4	9430.78	11908.7	9566.71	9942.44	8663.5	7298.39	6550.69	7620.43	8408.92	7407.35	7653.79	6769.19	7630.59
M1114T620_3			0.640086	0.584764	0.000115798	1114.35	619.812	1630.07	4814.81	3324.25	5434.66	2263	5499.66	3624.83	4705.04	4833.29	2353.69	4984.47	8513.7	5866.25	7391.51	7267.39	7138.91	6236.09	6269.23	6835.44	5306.95	3445.74	4749.82	4740.59	4747.47	4601.52	4745.13	4739.95
M251T695			0.351059	0.739361	0.000119114	251.026	695.409	2708.03	2465.43	3282.61	3254.5	2915.31	2540.04	2539.05	3781.24	2688.19	2935.88	4955.51	3883.68	4016.23	3104.72	3661.16	3647.6	3998.56	4505.8	4052.33	3546.61	2775.35	2834.03	2833.04	2834.77	2481.87	2818.22	3089.91
M707T348_1			0.347238	0.542927	0.000120762	707.441	348.013	1047.4	922.093	1158.69	1663.59	501.384	904.698	339.117	346.437	836.315	1036.72	1276.22	1522.13	1585.82	2029.99	1467.84	1805.41	1254.11	1873.38	1781.11	1532.23	1825.89	1671.67	1866.04	1674.14	1750.15	1247.38	1668.49
M146T503_2			0.588287	2.7331	0.000121125	146.082	503.278	1184.7	3506.99	1870.49	3530.33	2343.12	3419.94	1730.39	3763.07	1044.08	2542.16	840.963	1029.79	888.121	1015.83	748.615	994.89	871.549	998.545	865.472	869.669	1131.01	1127.03	1129.36	1075.3	1072.57	549.199	1128.64
M357T695_2			0.481769	0.623781	0.000121127	357.076	695.196	1884.63	2271.23	2136.64	2298.41	2470.29	2100.65	1575.88	3650.17	2080.44	2206.21	3910.68	4183.14	4199.39	3658.73	2769.13	3698.36	2561.1	4554.63	4063.7	2751.35	1915.98	1951.33	2231.14	2030.02	2101.01	2099	2099.42
M361T403			0.395332	0.506903	0.000122584	361.007	403.032	1192.06	1318.1	884.036	733.742	851.11	1372.87	1414.65	1555.08	601.35	1424.51	2276.62	2893.28	1218.85	2975.3	3118.74	2544.66	1711.21	2036.25	1914.31	1696.72	1369.73	1521.36	1698.23	1369.46	1371.16	1369.68	1443.91
M604T344			1.27382	0.437374	0.000124356	604.321	344.069	7399.6	9390.54	4947.08	9567.43	9615.86	8949.42	18009.1	6287.44	10314.1	7427.12	19302.3	15649	17894.9	28775.6	37287	17862.3	18477.7	15320.3	20461.7	19104.4	13151.1	18327.3	11974.4	11880.9	11974.2	17322.7	12030.9
M932T620			1.69959	0.640831	0.000128918	932.025	619.879	11703.9	35414.9	21353.7	36387.9	34348.8	36110.1	24690.2	39481.1	36348.1	23284.5	39098.1	55420.4	54361	50739.9	44506.4	52500.7	43000	45247.2	42877.4	39023.1	30538.9	30954.2	34919.5	31313.4	30550.4	30566.7	31059.5
M285T740_2			0.208545	0.72211	0.000139269	285.02	739.653	736.144	856.566	864.038	887.725	969.432	829.715	821.667	937.225	931.693	638.39	1314.13	1225.83	1544.77	1109.89	1126.58	1050.66	978.59	1364.42	926.349	1091.89	923.639	903.895	923.018	1018.01	903.814	832.561	903.296
M220T672			0.410714	0.632347	0.000145387	219.981	672.048	1461.6	2210.69	1570.42	1733.2	2227.17	1526.61	1571.19	3115.49	1940.26	1608.6	3038.18	3353.26	3009.76	3640.37	3273.75	2911.18	1841.11	2488.65	2994.4	3441.16	1878.29	1804.53	1887.77	1531.11	1738.6	1864.87	1799.8
M592T210			1.1399	95.7437	0.000151698	592.32	209.706	4912.58	12406.1	7873.6	14767.8	7324.96	576.772	8025.09	640.809	6831.99	5070.52	33.8278	90.5329	57.0429	54.0322	96.0609	64.976	142.75	72.9739	93.8797	8.64599	3101.43	2168.2	4085.39	3356.02	1104.45	3359.69	3345.6
M311T70			1.0739	0.698086	0.000158262	311.294	70.004	20047	15346.3	23957.6	18670.7	20234.1	16931.9	17830	30391.8	22324.2	21155.3	32253.4	26599.2	24748.7	27451.8	24292.6	38298.4	30860.6	31908.4	30328.6	29624.5	5674.67	6481.41	6689.07	6725.15	5535.46	6484.61	6688.56
M719T223			1.26072	370.76	0.000158987	719.369	222.631	7058.31	10572.9	2511.28	21727.7	8211.11	6010.33	12547.4	6638.24	3453.05	5233.72	13.1246	34.9763	16.4152	5.29541	26.1839	31.0916	50.7111	20.1403	7.12053	21.4058	3079.6	3138.7	3456.63	2523.71	3116.56	3456.37	4499.82
M261T467			0.289741	0.554751	0.000160652	261.041	466.862	279.009	914.816	614.973	951.943	498.346	700.763	630.528	919.809	756.368	306.923	1152.04	1803.71	993.617	1403.36	1157.34	1071.27	1038.9	1204.9	910.933	1113.33	583.326	707.287	754.366	742.214	724.991	581.079	723.237
M756T620			1.33735	0.575031	0.000166381	756.038	619.856	6922.66	16510.8	10940.4	16017.5	18651.1	17835.5	10660.5	15682.4	16500.3	9841.32	17099.1	35211.8	28708.5	25845.7	22595	28212.1	18466.5	26282.2	20598.5	19684.7	17971.2	15247.6	17859.2	17071.5	17969.4	17922.9	17885.3
M841T270			0.961372	52.5732	0.000167928	841.419	269.536	3857.33	4599.64	4528.56	11812.3	9835.01	2954.94	2320.87	6857.85	2643.5	1830.06	92.5318	72.5247	93.9918	77.526	87.9729	122.24	90.3421	95.6865	119.3	122.526	1542.38	1621.7	1619.32	1521.46	1643.32	1510.34	1521.37
M578T351			2.61336	0.13256	0.000169013	578.345	351.102	11051.9	7732.2	3107.95	5392.92	2183.65	5608.69	5543.04	1549.8	6010.61	12451.6	28170.7	35921.4	48903.8	82159	34889.6	37426.3	19894.8	101233	46645.2	22151.6	22373.8	22419.6	26121.8	22421	23342.8	23392.2	22447
M633T620			6.42708	0.663925	0.000169189	633.034	619.748	301979	613900	318340	600458	526044	631481	473895	603536	623837	403330	644241	930434	842449	827938	702955	937760	679787	797624	693797	619786	568557	596801	623607	573411	621115	607881	610062
M163T62			1.01908	2.09905	0.000170635	162.893	62.222	7692.73	10681.1	9458.41	10278.5	7466.76	10709.5	5965.18	11829.1	11168.2	3164.51	4352.67	1878.65	2190.25	3436.61	6380.47	4347.3	4247.76	5832.62	5487.68	3966.94	835.224	397.034	938.276	861.346	962.812	820.417	903.659
M944T620			1.21204	0.725128	0.000174217	944.004	619.707	12952.7	34463.6	24507.6	33687.6	29674.9	33167.9	25971.1	29762.8	28283.4	23295.7	39987.6	40314.8	38759.1	39641.4	35613.7	42918.7	37435.1	37050	35299.9	33281	27183.8	27016.2	25496.4	25527	27183.3	26772.5	28350.3
M441T54_2			2.66116	13.3772	0.000175131	441.251	53.851	23851.9	61943	27589	27496.7	40104.7	48294.1	17258.2	37125.6	85613.4	5277.83	1723.49	4641.65	2963.88	2077.2	2222.74	3699.89	1965.55	2976.82	2693.7	3034.59	1462.47	1535.55	1463.33	1532.56	764.706	1535.75	1533.56
M385T98			0.990451	0.64669	0.000176634	385.294	97.5435	6621.78	8703.07	12608.4	8932.28	13500.1	12292.6	13221.1	18777.5	11494	13047.4	18153	18842.6	15851.4	17195.3	14960.5	23601	16968.6	22751.8	16688.2	19308.1	4704.83	4486.68	6513.36	4963.69	4960.13	4615.03	4716.31
M844T254			1.24691	0.367566	0.000177119	843.593	253.679	4814	5591.28	4923.32	4418.57	3130.74	2695.72	17038.1	3778.07	6474.92	9646.05	12598	14394.4	17294.4	27142.7	25630.3	12469.3	9420.62	20098.3	17850.1	13168.6	16550.7	14124.1	15030.3	14940.6	16541.5	19729	16625.5
M263T739			0.32689	0.601408	0.000177619	263.038	739.375	1056.2	1155.88	983.095	1265.54	1309.59	983.225	728.914	1238.2	803.96	911.06	1880.25	1777.52	2635.19	1516.34	1735.37	1361.47	1439.37	2178.47	1208.45	1619.61	1099.53	1270.35	1273.06	1074.68	1140.54	1099.12	1123.16
M838T620			1.6729	0.602538	0.000185628	838.041	619.994	10942	29094.7	16432.3	29292.1	25545	30452.8	21487.5	31383.5	28190.3	16584.4	33171.3	53934.7	47736.5	44521.4	34875.5	44719.9	32084.1	41941.8	34021.8	30319.8	28122	25037.6	28982.5	29076.1	28147.8	27192.8	30869.5
M278T671			0.249281	0.609982	0.000187564	278.023	671.036	538.72	750.886	488.643	550.381	755.441	601.536	560.758	1093.71	528.485	515.177	1021.41	1168.43	1122.23	1385.59	1278.5	923.896	697.112	838.027	968.21	1062.05	569.084	536.987	638.079	517.22	530.462	530.2	570.033
M1106T620_2			0.794197	0.564228	0.000189752	1106.03	619.903	1948.29	5546.81	3240.94	5850.74	5665.96	6648.58	3147.62	5696.38	6530.72	3185.54	6891.57	10603.6	9657.54	9734.48	6699.82	10470.8	6705.08	9834.69	7740.76	5779.38	6697.01	5652.63	6977.7	5842.22	6686.36	6541.25	6658.98
M1134T619			0.724809	0.502386	0.000196807	1133.7	619.395	1107.79	4437.82	2469.65	4259.12	4210.35	5374.02	1741.79	3717.95	4270.24	1963.95	5050.35	8451.32	6317.66	7021.87	6748.05	10592.7	6009.85	6309.17	5871.46	4414.31	3968.32	4027.32	4165.5	4177.49	4975.74	3332.67	4169.15
M185T540			0.466874	0.477574	0.000199518	185.012	539.797	889.524	1777	893.514	1451.23	1670.91	1428.64	501.693	1245.36	1027.05	867.604	2300.21	3444.07	3904.22	1491.13	2499.41	2358.73	1924.2	3008.49	1772.48	1905.84	1346.19	1492.84	1710.78	1712.75	1363.12	1588.89	1498.25
M920T620			1.74164	0.572315	0.000201756	920.043	619.788	11182.2	31892.4	16978.2	28439.7	24620.1	32259	19458.2	27569.7	28494.2	16768.2	30946.4	60469.5	46484.2	45083.7	32244.5	50129	32624.9	45815.3	38364.3	33102.2	26284.5	26283.9	28677.6	26557.2	26363.4	29099.9	27109.7
M779T300			0.437238	1.45596	0.000206201	779.013	299.847	2773.39	2702.48	2380.14	2897.69	2420.55	3317.51	2433.3	2261.71	2295.46	2781.43	1377.42	1243.5	1565.56	2288.82	2124.05	1223.73	2120.23	1538.62	2247.86	2308.98	1784.18	1952.99	1894.02	1436.04	1598.35	1698.79	1789.4
M392T672			0.228027	0.692666	0.000208266	391.916	671.971	952.094	1031.64	980.071	787.764	1033.96	1038.16	1048.67	1316.16	864.75	691.27	1471.25	1498.99	1255.89	1773.22	1665.5	1402.42	894.488	1395.14	1256.23	1455.03	1022.1	1019.34	1018.43	988.513	973.002	1012.13	900.355
M329T442			0.726386	2.662	0.000208741	329.016	441.853	2192.72	1174.29	5769.03	5277.03	5356.58	6425.35	4712.91	3379.29	5742.58	4950.72	1593.26	1779.98	876.973	1751.57	884.246	739.799	2398.45	1074.86	2189.59	3608.52	4483.17	3178.56	3548.87	4233.36	3701.25	4335.3	4282.4
M441T54_1			1.24184	0.345139	0.000209357	441.048	53.593	5245.8	7507.64	6651.75	8115.58	5313.13	3245.9	1049.95	4678.74	5428.92	4199.01	20102.8	24141	18558	10581.5	13798.9	20236.4	15321.3	15312	7773.59	3205.34	10417.3	10837.4	5784.48	10561.8	10032.4	10833.6	10807.8
M962T620_1			1.20513	0.606602	0.000210753	961.545	619.764	5168.7	16261.9	9718.38	15660.5	16782.1	17126.5	10890.5	15298.1	16270.2	9486.86	18719.4	27628.1	26828.4	22301	20696.8	26488	18461.7	22558.9	20480.4	14537.1	14778.2	15166.9	16897.9	15049.8	15332.5	15323.3	13991.9
M892T268			0.798848	4.85338	0.000211867	892.473	267.531	2483.22	4357.96	1660.58	9034.87	5584.24	3253.33	5604.83	2368.76	4948.51	2164.72	854.271	806.715	924.608	835.688	998.527	758.109	826.061	870.738	774.428	893.555	2058.92	2939.54	3092.27	3151.48	3090.63	3323.47	2304.5
M167T695			0.805189	0.694204	0.000212427	167.044	695.284	9181.57	9986.16	8540.82	11422.3	10399.1	8217.16	6532.35	14368.8	8841.74	9697.42	14211.9	15569.6	17387.6	13878.1	12195.8	13709.9	11688.9	16616.8	13489.5	11250.4	9029.36	9115.62	9252.44	8815.48	8756.37	9205.95	9202.48
M285T467			0.248568	0.518402	0.000213023	285.085	466.579	101.096	492.192	355.496	624.276	416.876	560.672	325.947	627.132	407	199.789	686.629	1198.42	447.303	729.881	741.363	770.033	930.721	911.978	708.013	804.8	347.737	350.731	355.581	348.777	343.832	347.771	395.633
M505T71			1.16857	0.740479	0.000213486	505.133	70.5765	34722.1	31032.9	32276	25457.3	32190.7	23122.1	23570.5	28376.9	38657.8	29559.4	37817	37801.3	34627.1	43067	41635.4	41469	43795.3	38719.8	51463.6	33350.8	96.2359	95.9959	97.5075	101.497	32.6988	110.384	113.065
M252T52			0.757965	0.389448	0.000214478	252.009	51.721	2806.84	4366	1580.48	1127.7	2677.89	1630.96	1530.08	939.094	2814.19	3891.38	8069.61	9656.3	7490.81	4311.77	5226.21	6771.68	6563.35	6150.74	3453.81	2299.96	3132.8	3135.25	2574.78	1806.84	3304.1	3139.18	2992.68
M606T220			2.58846	244.64	0.000214488	606.341	220.277	15384.1	59310.1	14583.4	93981.5	29567.8	23276.5	44754.8	21865.6	25571.5	30862.6	89.5669	301.517	100.66	106.48	98.857	138.421	202.397	130.877	164.774	134.556	16531.7	17300.4	15812.2	16425.6	15698.2	15761	13089.8
M995T259			0.57021	0.479621	0.000216668	994.621	259.096	1515.68	2544.03	2170.07	1789.24	1011.05	1020.21	5744.56	1261.2	3321.59	3355.87	4961.37	4153.25	5072.93	7148.63	4872.83	4120.69	5774.24	5337.92	4137.52	3904.43	5471.81	5479.32	5453.98	6397.58	4884.95	5741.74	6589.5
M1055T620			1.31464	0.6268	0.000216993	1055.03	619.995	9165.63	20967.1	12520.5	22594.2	20170.9	21315.3	13521.2	20180.2	22287.7	13911	22197.8	38277.2	30649.4	31026.5	24199.2	33775.7	24630	29736.1	24236.2	23074.2	20513.5	22133.6	22800.6	19308.2	22876	17993.4	22263.7
M760T327			0.392359	0.711535	0.000219287	759.564	326.89	2587.55	3850.11	2293.59	3762.77	2742.89	3393.68	2475.39	2167.25	4075.93	2860.34	4167.56	4138.74	4191.34	4845.84	3934.29	3881.11	3451.02	4907.71	4118.8	4820.41	3127.85	3178.98	3871.61	3729.95	3736.49	3751.45	3528.63
M868T620			0.617565	0.540476	0.00022542	867.513	620.306	2143.01	4794.78	2041.53	3137.76	4518.17	1272.98	3072.43	3478.89	1224.76	2843.86	5189.89	6829.1	5565.16	4592.65	4780.21	2626.58	5388.25	6259.71	5815.54	5736.31	3738.87	3444.41	2279.53	3481.26	3437.44	4292.95	4383.02
M130T501			3.46845	0.573021	0.00022634	130.087	501.139	57475.3	101968	95414	77692.9	120188	131303	83911.3	115674	55875.6	80840.9	119337	190226	210830	179835	107205	136990	134427	217347	180679	129248	81974	87103.1	92667.9	86351.6	85680	87122.1	85669
M564T72			0.774839	0.597399	0.00022695	564.432	71.843	6158.96	6891.9	4142.23	7507.49	4836.21	6125.85	5902.06	10570.2	6788.39	4426.36	10559	11213.8	6679.53	12012.1	6360.47	11752.8	12166.2	10406.3	13040.8	11851.4	2273.92	2349.59	2342.79	2198.43	2352.52	2687.4	1376.86
M867T248			1.75865	0.437889	0.000230757	866.59	247.652	12479.6	8995.93	12007.4	12152.1	7737.53	7454.04	45017.6	10166.6	24934.7	35317.2	40435.9	31149.8	40462.5	40089.4	46327	34426.9	51706.8	26794.2	37349.9	53786.2	44695.8	44648	31935	26341.6	49041.5	44672.9	44698.7
M482T358			0.922057	3.04399	0.000234132	482.266	358.456	7630.66	10085	4193.62	5443.65	2439.95	5326.68	1429.88	7110.1	6801.54	7849.33	1549.48	688.608	1669.67	2321.07	3023.93	1359.72	1974.85	1790.34	2579.18	2199.07	2857.52	2857.59	2885.36	2210.32	4629.99	3383.97	3137.28
M506T413			0.670892	0.278962	0.000234678	506.264	413.082	313.63	551.341	421.291	711.83	303.753	281.809	1781.26	4772.57	344.975	473.686	2845.05	3066.61	4632.78	4148.55	2489.04	5470.28	3309.74	3129.98	4603.14	1994.81	2464.09	2320.35	2227.95	2105.25	2319.15	2235.52	2219.42
M286T381			0.391123	2.01912	0.000234722	286.103	380.989	1448.3	1961.48	1604.37	830.791	1058.78	1266.76	1128.53	2234.89	1426.98	1716.19	1022.12	868.39	438.093	501.76	992.875	523.317	288.264	617.654	997.105	1019.47	400.78	442.783	470.099	446.086	383.132	388.181	382.817
M1044T620_2			1.27626	0.639576	0.00023671	1044.05	619.932	7668.3	24528.4	11419.5	21429.8	22370.1	23957.1	17625.1	18532.2	22485.7	13619	25179.8	35609	31181	28356.5	27223.4	33300.1	26288.7	31625.8	27242.2	21113.7	20288.2	20274.5	21811.5	19524.9	20927.2	20919.6	20381.7
M285T188			0.854995	1.93694	0.00023772	285.072	187.724	6304.48	4302.89	5893.09	3518.87	7307.45	8167.93	9563.58	8543.22	8479.16	8109.35	3523.56	3303.89	2307.68	2459.68	4145.09	6202.24	4034.32	5092.66	2307.23	2861.23	6881.95	6881.88	7124.58	6882.04	6601.12	6117	6842.47
M313T695_2			0.671416	0.505562	0.000247021	313.113	695.222	2306.9	2330.19	2228.85	2627.51	2687.72	2295.33	1288.26	5543.44	2060.5	2743.7	4990.24	6454.4	6598.48	4618.63	3803	5183.39	3379.34	7396.74	5743.22	3482.85	2089.16	2175.53	2509.17	2093.35	2236.83	2172.89	2097.22
M1188T620_2			0.776823	0.558075	0.000247735	1188.03	620.036	1533.64	5524.73	3128.41	5600.3	6097.58	5906.52	4316.08	4912.79	5673.54	3478.68	6217.59	11234.5	8281.9	8574.73	6775.68	12494.3	6646.79	8016.27	6951.34	7541.73	5855.89	5568.05	6041.1	5967	6058.12	5877.8	6046
M137T69			1.11797	0.44362	0.000249541	137.021	68.803	6504.03	4362.12	5324.67	4893.83	4474.01	5499.15	4926.11	10218.6	7087.79	7525.81	10838.5	19935.1	22022.8	15369.5	6964.84	13251.6	15230.9	15639.5	10804.7	7033.03	8437.37	8590.33	8680.81	7112.87	8621.52	8618	8432.57
M239T739			0.863874	0.510842	0.000249617	239.077	739.219	3628.12	4984.43	3694.97	4990.83	5247.38	4420.75	4068.32	6138.77	3801.19	4514.04	8057.74	10179.3	15817.9	7691.41	8654.78	7038.1	6023	11215.6	6164.5	8204.43	4818.28	4822.81	5461.9	4821.19	4862.63	4819.84	4950.36
M130T479_2			0.579651	0.495557	0.00025766	130.051	479.353	1200.96	1907.95	1804.84	2483.67	2839.66	1667.99	1482.86	2378.26	857.077	1985.02	3913.43	4777.17	6279.89	3417.03	2475.32	3097.14	3493.97	4573.43	3003.24	2519.63	2268.95	2214.69	2203.46	2185.1	2147.61	2137.19	1883.44
M399T90			1.35326	2.41758	0.000258256	399.218	89.7035	10873.1	16092.9	11971.1	11629.7	16042.2	11728.3	6773.42	13446.6	23486.3	19123.4	4052.79	2300.55	6442.64	3143.15	6120.89	12501.2	9178.55	3945.05	2579.47	8127.56	12600.5	11463.2	12869.9	17144.9	13601.3	12955.9	19337.7
M774T261			0.366769	0.434682	0.000260205	773.541	260.642	511.707	476.493	590.245	631.364	369.668	616.043	1036.4	953.251	1151.88	631.533	1118.55	1294.86	1280.32	2613.27	1009.21	2171.18	1410.8	2440.51	1329.96	1362.76	1878.3	1297.13	1362.08	1367.37	1298.42	1145.15	1300.31
M201T406			0.367052	0.419448	0.000263983	201.113	405.525	463.848	609.038	575.808	690.647	628.534	690.295	481.178	719.249	426.459	502.965	1139.84	1252.69	2151.76	1183.61	639.099	1110.91	1487.9	2388.59	1620.54	824.176	791.013	687.839	893.621	754.975	789.455	791.273	780.795
M846T316			0.771799	1.26345	0.000264905	845.629	316.18	11827.7	11054	12658.4	11220.2	15002.7	13321.1	14113.3	11629.2	10894.3	12555.2	10198.9	12298.6	9766.09	8752.54	10584.5	10706.5	8139.61	9085.07	9248.84	9581.97	10988.8	11299.7	11789.9	11429.6	11306.8	12157.5	11328.2
M262T672			0.355511	0.610828	0.000268286	261.991	671.694	871.926	1641.49	1072.39	1294.54	1588.85	1064.16	979.155	2172.92	1152.14	989.709	1947.62	2183.1	2204.53	2764.57	2419.62	2175.73	1196.24	1898.31	1981.62	2228.48	1156.66	1151.42	1259.44	988.651	1100.74	1097.23	1095.9
M1014T620			1.50923	0.615443	0.000269625	1014.03	619.672	12687.6	26908.1	14443.9	26429.7	28384.8	28450.9	16680.6	28042.3	28291.3	15752.1	30388.8	48025.5	35200	40747.2	32109.7	48682.4	32072.3	39787.4	31664.8	28653.2	22121	26756.6	29073.5	26749.4	25851.7	26662.1	26220
M158T467			0.349596	0.593529	0.000280198	158.06	467.04	578.076	1218.24	1199.19	1763.47	1341.21	1443.52	930.703	1311.46	1205.96	727.058	2070.22	2839.51	1424.83	2446.11	1809.06	1736.21	2030.18	2224.17	1732.16	1431.95	1218.33	1226.5	1330.97	2595.88	1324.64	1220.8	1225.98
M277T184			1.06274	2.07581	0.000280512	277.059	183.637	7611.59	9588.06	6883.82	6123.94	6650.28	9838.68	10745.5	16199.1	11980.1	12104.5	2795.05	2924.07	2808.14	6220.86	4948.24	6046.39	7287.54	3854.93	3802.12	6390.99	6035.71	8100.65	8345.98	7888.17	8098.18	7892.71	8235.77
M156T672			0.646265	0.565919	0.000282627	156.027	671.851	2381.94	4095.86	3144.74	2992.73	3891.03	2955.72	2861.29	6501.83	3061.57	3121.06	5400.12	6852.21	6121.2	8880.99	7533.65	4963.63	3482.27	5505.83	6177.66	6942.45	2991.81	3110.76	3298.85	2987.85	3062.49	2995.31	3097.62
M1125T620_1			1.6362	0.621236	0.000293737	1125.05	619.941	9373.56	34293.4	17666.9	34267.9	30661	35937.9	23630.8	30113.7	34942.1	19176.3	39018.1	56805.2	44675.8	46460.3	39993.2	52941	35516.9	44694.8	40936.8	33677.5	29804.8	29626.3	31159.4	28526.7	32382.5	29841.2	33235.2
M921T620_1			1.27555	0.592033	0.000296002	920.545	619.994	4677.27	15896.7	11636.1	16288.7	15547.8	17652.9	12690.1	16709.1	17088	10531.4	17293.4	34308.9	26004.2	25617.4	20600.5	28147	18772.8	25083.4	21090.2	17389.9	15344.6	16068.4	17019.7	14986.6	17317.5	17864.5	16168.7
M1043T620_1			2.10674	0.609854	0.000299547	1043.05	619.804	22084.5	54117.4	30142.3	48085.5	46600	52350.4	35356.8	52953.9	53014.6	31894.2	53918.4	103241	73979.8	78560.7	61205.4	85025.7	57660.1	65660.2	62221.5	58038.7	49990.4	48198.7	53128.2	51408	50567.4	48910.3	52432.1
M459T53			0.643875	0.4516	0.000299555	459.059	52.963	1437.03	1836.71	2922.02	2682.98	2125.05	981.717	1983.78	3343.89	1266.33	3587.52	3661.49	5534.76	3137.14	4344.62	3640.57	9026.84	5811.96	5199.81	4634.15	4094.23	2653.57	2848.2	2741.24	2748.8	2642.64	2167.59	2749.64
M419T736			0.363438	1.38504	0.000303869	418.902	735.908	1942.84	2156.84	2016.91	2465.62	2314.86	2122.85	1748.35	1796.72	1541.85	1793.63	1656.16	1175.9	1189.31	1538.35	1876.02	1796.58	1291.13	1236.1	1483.13	1125.49	1862.3	1859.11	1960.45	1774.45	1539.58	1868.09	1821.16
M1188T620_3			0.707718	0.520834	0.000316698	1188.37	619.751	741.275	3977.47	1965.26	3601.17	4296.88	4173.73	2453.46	4102.1	4421.7	1758.71	4458.7	7711.29	8416.86	4332.9	5755.82	8065.95	4969.17	6430.94	6172.46	4149.98	4405.73	4329.77	4467.08	3086.9	4213.23	4395.83	4228.82
M593T199			0.515256	0.496152	0.000316927	593.476	198.661	1004.02	2447.97	1280.45	1764.99	1425.15	4534.24	1262.72	1652.75	1621.89	755.166	4948.8	3608.25	3379.41	3537.52	2461.23	4061.71	3883.8	3898.81	2683.21	3311.29	2467.37	2486.26	3218.48	2510.23	3722.39	2497.11	2699.49
M387T620			8.1113	0.740419	0.000319124	387.025	619.841	842654	1.43486e+06	1.0798e+06	1.44818e+06	1.44942e+06	1.43803e+06	1.17132e+06	1.40053e+06	1.40597e+06	1.01088e+06	1.53189e+06	2.04033e+06	1.87692e+06	1.82201e+06	1.58973e+06	2.02396e+06	1.49202e+06	1.789e+06	1.49898e+06	1.46282e+06	1.37115e+06	1.43125e+06	1.48602e+06	1.4234e+06	1.40368e+06	1.40449e+06	1.42975e+06
M309T382			0.543281	0.448205	0.000326992	309.206	382.276	467.705	1655.35	689.134	1166.85	898.158	2956.7	1538.12	2133.64	1701.9	440.308	1769.7	4543.13	3237.97	3747.99	2365.03	2319.1	2248.07	3072.13	4150.06	2996.88	1594.67	2780.67	2274.79	2561.29	1979.6	2463.5	2245.78
M223T620			4.23383	0.796437	0.000329911	223.02	619.659	400806	637578	506879	601543	618115	602539	546478	591896	585095	471070	640440	790557	758333	738320	631586	792656	639359	721096	643008	628250	602693	602825	641592	611593	597416	599579	610762
M397T695			0.243012	0.634579	0.000330334	397.068	695.014	512.778	737.302	790.744	830.654	783.513	636.389	340.796	1061.94	645.696	588.217	1142.6	1210.29	1115.11	1189.46	941.521	798.019	1063.33	1157.59	1494.73	804.867	667.265	669.242	794.643	698.414	672.676	665.923	697.427
M225T68_2			0.602023	0.879093	0.00033035	225.062	68.017	69180.9	66532.5	64200.5	77341.8	79543.9	72928.8	68007.1	75142.9	75887.6	72380.4	81629.5	80163.5	77992.1	91441.2	73750	87084	78566.8	81267.8	83111.6	85323.1	1037.47	1252.26	1432.1	1508.73	1329.16	1347.12	1382.47
M715T620			5.51189	0.681813	0.000331232	715.037	619.76	223884	488946	310709	485899	483199	491688	365954	476908	484933	313662	527942	769332	612007	691268	548892	726098	506715	617611	540403	510922	462911	465607	505450	471067	463081	476619	470164
M508T62			0.952494	0.621255	0.000335094	508.114	61.962	13432.1	8390.28	4811.24	8255.29	13076.2	10941.8	10458.6	13703.7	15720.4	12520.9	20381.9	15314.6	20241.9	21298.9	15213.6	24343	15114.3	17748.4	12339.3	17174.3	2781.78	2777.65	2929.69	1926.59	2247.94	2774.61	2605.66
M315T467			0.336628	0.488119	0.00033531	315.095	466.67	240.451	708.118	807.927	853.325	1072.1	732.808	390.177	932.222	599.772	156.224	1301.23	2244.01	1387.83	976.572	1560.89	1130.25	1265.29	1412.42	845.597	1178.26	730.713	745.336	818.467	658.105	745.885	582.393	743.088
M548T201			1.40629	19.37	0.000338564	548.293	201.496	2399.14	19535.8	4824.47	24336.6	16294.7	13203.2	13190.4	3325.9	7404.67	5435.92	579.855	636.194	396.673	646.7	414.17	602.672	678.88	548.586	562.263	610.337	3970.65	3702.71	3264.59	3336.49	4300.06	2290.79	3700.05
M733T695_2			0.216091	0.700407	0.000358738	733.023	695.223	688.591	742.781	921.518	923.703	916.137	885.461	276.555	1104.48	869.806	818.006	1367.65	1018.55	1293.01	1183.61	1087.35	1192.35	1089.88	1184.79	1237.68	976.992	710.94	718.678	798.091	736.962	680.221	709.999	736.903
M226T501			0.377062	0.645637	0.00036305	226.075	500.986	1314.34	1466.84	1416.4	1726.6	1748.8	2422.19	1864.58	2131.27	1011.57	1801.98	2239.11	2906.18	2761.65	2618.17	1849.01	1953.64	2641.09	3379.54	3416.64	2417.74	1411.63	1813	1810.99	1735.34	1562.17	1674.39	1671.1
M381T51			2.55694	6.4245	0.00037357	381.23	51.428	24887.1	67236.6	25711.3	26134.2	41147.9	49716	15304.6	34699.4	86292	13507.8	2404.04	5640.04	6011.71	7249.93	4568.75	6543.95	11399.4	7475.61	6195.02	2381.87	1904.65	1994.77	2000.73	2385.21	1922.02	1996.3	1917.25
M711T404			0.697748	0.0980341	0.000376483	711.336	403.891	67.6697	141.565	424.217	188.532	78.6868	110.902	642.653	964.494	156.23	305.943	5776.08	1509.81	5666.56	2568.41	281.352	1824.78	2880.41	3691.11	5873.67	1354.56	1289.04	1289.01	1623.84	1288.55	1356.44	1286.24	1296.21
M551T620			6.95037	0.704253	0.000379155	551.031	619.762	424255	859564	580337	845664	868068	843005	672396	836590	815476	571739	853870	1.30798e+06	1.16972e+06	1.09136e+06	965795	1.22308e+06	907594	1.05506e+06	957040	858375	796610	822880	890120	823436	833035	843280	842724
M128T695			0.379808	0.623113	0.000384117	128.035	695.133	1042.79	1248.51	1056.01	1472.91	1396.15	1414.74	992.126	2449.54	1338.35	1368.3	2122.12	2566.88	2679.44	2126.81	1763.03	2280.52	1510.81	2898.34	2396.26	1769.64	1305.81	1085.53	1330.26	1306.11	1331.48	1315.9	1336.6
M1133T619_2			0.734073	0.583847	0.000395275	1133.37	619.417	1397.05	5330.2	3519.93	5818.37	6462.28	6104.61	3476.19	4873.26	6154.55	2755.68	5484.83	11456.1	9035.22	8357.94	8183.04	8134.78	6809.08	7607.1	7430.42	6104.47	5758.53	5946.71	5949.42	5712.02	5774.17	5954.39	5950.54
M654T574			0.379765	0.474025	0.000405462	654.244	574.233	709.236	1058.69	1291.88	1328.52	997.618	236.207	134.171	735.086	737.893	1194.01	1852.07	2725.64	2250.3	1404.04	1463.38	1710.74	1986.81	2249.07	1050.15	1077.58	1048.34	1096.62	1047.1	1037.15	1011.56	992.935	993.426
M333T111			1.00053	2.26728	0.000406188	333.219	111.381	3239.35	8820.85	6307.72	10027.9	6989.45	11647.1	10285.6	9897.18	4618.37	8045.56	2936.82	1905.98	5400.86	4879.62	2657.54	1638.73	6815.32	5078.84	1680.04	2237.51	2754.4	3024.44	2209.84	2719.57	3580.36	2692.43	4581
M696T229			0.842341	151.875	0.000421098	696.366	228.668	1330.89	8377.06	1197.33	8830.47	3198.73	2229.38	2222.35	5893.06	1662.78	4259.93	45.8659	23.2887	28.6031	15.1287	23.9832	24.6036	34.8539	31.7692	18.8102	11.2136	1464.34	1480.32	756.305	1594.29	1608.11	1459	1946.63
M340T62			1.52254	0.32611	0.000422167	340.235	61.63	5181.75	6346.01	10307.7	7747.12	4962.56	9462.52	2668.42	4325.95	12155.8	8276.2	28605.6	13505.8	21345.8	21994.3	21937.7	33247.6	11751.3	10972.6	13028	42660.4	22054.6	23038.2	23668.2	21371.8	21685.2	21687.8	22042.9
M1002T620			1.37712	0.582859	0.000433066	1002.05	619.837	5311.73	17978.6	10718	17481.9	22040.5	20839	13659.7	17205.9	19252.2	10536.6	19521.6	36701.9	31501.7	30962.8	23969	31852.7	20620.2	29572.6	21412.7	19856.5	16657.9	20124.5	20131.6	19454.8	18856.1	20039	19890.3
M883T246			0.591679	0.481746	0.000440478	882.614	245.805	2182.44	1470.74	2178.15	2295.81	1402.63	1126.96	3155.42	1265.64	2584.08	4165.19	6153.26	5676.6	2654.44	3737.26	3120.92	7092.26	4419.01	4752.11	3073.92	4628.5	3994.27	2895.83	3352.12	4492.56	3247.45	3851.92	3819.92
M757T269			1.08067	128.913	0.000445226	757.398	268.615	6340.56	8286.57	4926.22	18482.3	9969.02	3552.68	1854.35	7581.84	5010.51	1469.69	113.825	16.3827	35.1109	31.6095	46.1004	49.3658	67.152	28.8953	54.2863	80.6789	2902.49	2715.97	2833.33	1083.97	1701.8	2961.89	2914.96
M286T672			0.329782	0.638656	0.000450148	285.953	672.351	878.753	1437.21	1319.88	1318.38	1439.41	996.018	1099.75	2231.51	1168.75	1259.3	2063.17	2225.24	2166.94	2767.74	2380.55	1947.4	1196.9	1831.27	1888.82	2120.46	1169.72	1164.31	1231.9	1074.06	1169.41	1057.26	1073.75
M151T401			0.850936	2.13313	0.000450812	151.026	400.577	6695.74	8498.09	4803.55	7516.34	10787.1	9566.06	5007.37	7417.65	3948.76	2751.59	3520.76	3221.7	3528.78	1802.08	3296.35	3414.92	2530.93	2755.98	3711.61	3622.48	7302.51	7622.43	8177.01	7624.96	7430.17	7426.64	7614.08
M1106T350			0.78099	1.70568	0.000458543	1105.68	350.436	4871.95	9467.55	4841.96	7105.01	5686	8148.39	7601.55	5922.48	8001.32	6671.22	2562.75	2130.15	2976.57	2418.66	4814.31	4275.06	3811.82	5710.23	6051.68	5301.63	2295.81	5241.38	5231.98	7229.04	3632.53	5255.32	5263.86
M469T620			7.2352	0.727585	0.000459481	469.028	619.822	564823	1.0446e+06	733235	1.0714e+06	1.0594e+06	1.05613e+06	855366	1.02662e+06	1.03269e+06	697848	1.08615e+06	1.52755e+06	1.39912e+06	1.34815e+06	1.17416e+06	1.44782e+06	1.08033e+06	1.30814e+06	1.14127e+06	1052296	979104	1.01986e+06	1.09244e+06	1.00759e+06	1.00316e+06	1.02492e+06	1.00723e+06
M149T66			0.537546	0.854522	0.000462682	149.009	65.69	37279.8	31531.1	32545.5	35837.8	37384.7	39883.8	41524.4	43676	40226.9	37163.5	46453.7	42820.9	43655.8	40948	38529.2	47371.8	44548.4	46485.6	46948.1	43483.4	2556.51	1942.31	2118.08	2172.31	1923.88	2163.48	2172.3
M295T733			0.281027	1.2203	0.000466792	294.903	732.746	1649.5	1682.1	1737.63	1963.56	1758.05	1581.84	1830.87	1421	1745.98	1641.07	1700.71	1284.54	1189.75	1446.64	1404.97	1462.71	1454.93	1100.36	1338.17	1557.68	1648.12	1569.99	1569.65	1571.87	1534.2	1538.92	1539.31
M225T467			0.248726	0.639504	0.000471928	225.064	467.226	426.727	864.806	940.525	995.105	821.655	1141.74	687.657	973.336	881.506	422.322	1644.57	1107.09	975.224	1466.76	1157.94	1509.73	994.564	1551.89	1216.38	1128.53	748.842	703.785	925.773	821.628	986.49	964.756	932.232
M245T189			0.383763	0.624319	0.000474914	245.048	188.549	1038.01	1821.41	1408.36	1919.43	1963.62	1437.6	1630.54	2115.99	1306.32	1912.79	2040.1	2633.05	3588.17	3909.85	2382.81	2884.01	2410.05	2533.69	2321.45	1812.21	1446.79	1588.95	1589.91	1556.22	1739.38	1517.18	1617.14
M310T52			1.94664	12.5831	0.000479637	310.176	51.636	14175.3	40461.7	14363.7	13164.7	21912	26450	7706.18	19774.8	49209.5	2994.82	2105.84	996.685	1262.95	2292.85	972.476	491.299	2439.22	2301.37	2382.52	1460.74	757.408	814.498	777.131	748.156	675.178	774.854	756.99
M759T269			0.635052	77.6178	0.000491	759.396	268.541	1768.09	3028.26	1901.88	6477.04	3986.47	1301.72	842.142	2119.77	1427.45	821.46	25.5459	68.1308	38.9467	44.7279	23.7783	24.2878	14.5028	38.6621	6.79873	19.6297	723.243	778.222	747.389	763.241	670.075	725.459	698.102
M247T499			0.337199	0.55548	0.000492942	247.166	498.558	475.418	866.786	788.544	878.806	1187.59	845.717	621.283	1373.19	667.474	693.43	959.055	1699.88	1534.1	1494.95	1006.04	1382.25	1222.55	2403.59	1551.34	1865.12	778.341	840.42	860.907	786.89	837.417	836.987	817.186
M397T53			3.40853	9.48919	0.000520499	397.225	52.891	42035.9	116446	43889.8	46215.7	69548.4	89108.1	28972.1	60106	151924	6003.69	4211.52	7242.57	2366.66	4981.15	4606.76	25548.6	6722.69	3709.28	7859.14	1698.53	1941.45	2233.61	1943.69	1992.47	1994.84	1650.57	1941.72
M1096T620			1.26501	0.668418	0.000529946	1096.03	619.768	9341.37	25613.5	14202.4	22085	25113.1	22779.8	19205.9	25078.3	19270.9	14879.6	28648.9	37790.8	31144	35085.4	24950.6	20584.7	29862.4	32255	28220.7	27036.2	21768.5	21913.7	24464.4	22937.1	22704.8	21842.5	22700.7
M180T672			0.240459	0.702606	0.000530221	179.989	672.341	733.632	1030.28	961.678	870.49	953.454	936.532	872.719	1677.94	965.408	1046.9	1531.17	1452.08	1477.98	1489.45	1473.81	1289.21	944.892	1448.91	1511.67	1683.35	1025.82	895.779	938.428	937.755	887.194	895.077	842.809
M961T619			2.79205	0.641956	0.000554215	961.046	619.364	42297.9	101493	64468.6	102228	96771.6	103900	77951.7	102438	97992.4	64641.7	101632	182949	150478	149036	116587	163233	106452	145574	108381	106272	98735.7	99687.2	106196	110421	97794.7	102120	103603
M933T620_1			1.13916	0.665848	0.000556656	932.526	619.747	7497.54	21503.3	12710.8	22402.7	21646.5	17430.7	16297.9	17773.6	23210.8	12729	21951.4	32023	29011.2	28182.6	22165.7	31560.3	23770.4	27409.2	22649.4	21400.9	16819.9	20513.4	21232.8	19469.1	20498.3	19976.7	20493.6
M862T338			0.597972	0.534078	0.000560485	861.547	338.064	2102.34	4432.11	2318.47	3598.16	2282.32	2906.69	1575.49	2389.98	1127.65	5260.12	6807.84	6999.82	6367.08	4328.91	6078.74	5983.94	3667.65	4506.45	3934.38	3739.57	3744.22	4281.96	4365.73	4537.66	4561.28	4366.94	4213.17
M445T357			1.13199	0.568371	0.000565041	445.32	357.462	10138.9	11101.4	9161.69	15994	14493.5	9720.42	8276.87	23241.2	10419.7	5011.41	18941	17607.5	22128.3	22984.9	25019.7	26212.2	19520	23792.1	10713.8	19915.5	6731.54	8245.18	9445.07	9060.58	8304.98	8881.21	8319.04
M212T502			0.435321	0.670382	0.0005709	212.09	501.534	2226.1	3022.31	2832.88	2338.04	3269.48	3979.2	2669.16	3133.32	1692.15	2356.24	2498.74	4365.55	5212.76	4781.48	3833.73	3637.78	3817.03	4523.23	4833.68	3545.57	2371.53	2551.45	2343.03	2295.69	2371.49	2371.42	2217.28
M192T501			0.314685	0.648068	0.000570901	192.087	501.083	598.815	1428.32	1380.87	1122.7	1423.64	1581.06	1174.94	1476.99	790.825	1120.73	1558.49	1895.12	2129.83	2066.23	1327.16	1358.24	1935.69	2567.21	2113.43	1717.77	1234.66	1235.08	1332.07	1191.38	1219.38	1172.12	1190.38
M1097T620_2			0.759018	0.674227	0.000581303	1097.03	619.548	4451.32	8738.33	6653.07	8364.48	10243.5	9210.1	6957.45	8656.19	11673.3	5577.27	9092.31	15113.7	14295.8	11713.7	11664.4	13563.7	10545	13093.2	10393	9958.14	9839.88	9201.67	10449.8	9491.12	9511.97	9500.83	9886.69
M558T185			1.50838	26.2544	0.000592119	558.283	184.707	1869.75	26415.4	6075.33	28584	20558.9	8680.14	15970.8	8219.4	4851.65	7514.8	402.521	493.719	401.618	462.367	271.467	589.31	741.378	631.458	606.106	303.62	4077.02	4629.13	4630.48	4626.42	4607.99	3290.82	4629.12
M1169T620_2			0.639346	0.629615	0.000622043	1169.02	619.658	1468.55	5071.88	3407.34	4812.22	6061.88	6023.92	3748.7	5027.1	4989.42	2944.28	6570.08	7742.69	6616.72	7658.63	7300.28	8276.1	3846.76	8402.26	6217.53	6546.55	5039.39	5029.7	5505.41	5271.91	4989.68	6234.41	5202.69
M577T175			0.996236	11.0679	0.000633613	577.261	175.339	2537.46	16151.2	3838.1	9789.84	3956.08	4029.62	3844.98	5315.04	4414.48	4876.38	570.332	639.23	519.835	490.309	328.327	645.221	658.249	443.045	528.621	485.252	2233.9	2076.78	2065.36	2825.98	2241.39	1841.04	2085.08
M277T672			0.283706	0.449341	0.000637106	277.002	671.567	188.401	412.901	390.373	385.718	381.392	391.517	319.132	981.668	299.151	354.889	837.684	889.309	874.345	1485.45	1084.24	576.767	365.905	857.69	858.534	1305.99	323.515	371.315	455.486	336.432	434.771	356.477	388.571
M337T51			3.05735	10.9201	0.000651931	337.204	50.703	31191.5	97930.8	36125.6	32637.9	52368.5	71769.2	21224.4	47563.4	130077	10369.9	5733.02	7942.66	1586.5	5316.86	5563.42	1806.3	5315.56	4202.06	7845.74	3337.32	2716.54	2820.28	2720.58	1677.88	2816.6	2792.28	2716.6
M394T557			0.780893	0.610695	0.00065502	394.111	557.146	4550.55	8647.72	6504.2	8056.61	7893.32	10146.2	4193.15	5714.65	5756.44	4534.53	8989.52	13537.6	12413.7	15805.6	8812.54	10484.5	9150.51	10616.3	11012	7247.03	7060.41	7191.75	7697.31	7190.86	7060.1	7186.6	7188.77
M484T414			0.645567	0.274494	0.000657405	484.282	413.659	142.115	564.127	476.568	738.287	232.265	238.035	1327.62	5133.42	221.123	411.36	3398.16	3006.58	3006.31	3195.92	2015.37	5649.98	3554.94	4798.97	4241.65	1686.31	1498.82	2416.38	1970.36	1958.54	2074.69	1943.54	2139.42
M768T620			1.73487	0.653292	0.00066204	768.02	620.076	19630.9	42260	27594.4	39673.1	48160.4	45470.1	32676.9	38327.6	40628.8	25905.5	46419.5	66696.6	69550.7	64553.4	58002.5	35325.5	46112.5	64373.9	55813.9	44708.4	38298.9	38899.5	42475.9	39658.5	38312.1	38315.3	38323.8
M240T270			0.69772	2.46031	0.00066307	240.036	270.497	5036.27	2829.24	5358.57	2405.17	3459.31	8068.62	2339.39	2415.72	4491.57	4122.12	1984.47	889.714	1614.55	1597.28	1563.44	2532.44	1670.99	1826.47	1581.3	1211.23	2099.43	2243.72	1885.88	2234.85	2258.76	2232.49	2234.38
M461T96			0.903364	0.697199	0.000672843	461.398	95.577	13938.3	8568.86	14275	18452.4	11934.7	15432.5	7468.72	13221	13395.1	19468.5	22020.4	23606.7	18518	16371.9	15516.4	18066.8	20563.6	18485.8	21575.3	20563.6	162.833	334.354	259.996	404.983	325.724	361.529	406.436
M1087T620_2			0.6929	0.634945	0.000678872	1086.69	619.994	2175.28	6461	3680.38	6600.79	6058.73	7070.33	2878.75	6559.48	5251.31	2607.28	6906.14	9653.29	9610.05	7751.14	7292.82	7198.2	6539.14	8105.19	7792.36	6864.46	5281.11	5707.8	6171.01	5886.85	5947.91	5243.88	5701.14
M899T246			0.585718	0.56836	0.000689561	898.61	245.625	4239.92	1521.61	3125.67	3315.35	3115	2169.57	7998.65	2880.77	4507.53	5876.38	7412.42	6883.26	7376.43	6459.24	8048.55	8267.04	5002.93	4387.26	6762.96	7579.34	6808.45	6810.74	6052.32	6859.63	6809.3	6944.24	7322.15
M229T169			0.650404	1.98015	0.000691541	229.18	168.717	3994.24	2312.11	4163.71	3568.77	5331.5	7888.99	5664.03	3237.23	2923.07	4635.31	2082.32	1902.84	2444.75	2927.87	1609.4	1927.6	2220.97	2699.73	2559.09	1704.01	263.022	276.143	306.455	315.861	254.205	274.641	262.769
M149T188			2.03647	0.485148	0.000705831	149.06	188.101	20624.4	12383.7	20200.4	37695.1	26386.9	10941	34933.3	65753.6	2902.15	36495	52376.3	48157.6	49011.9	69329	73892.8	73386.5	42342.6	54534.1	53088.9	36939.5	28522	29326.5	28530.1	28539.3	28989.8	28542.4	31117.6
M472T52			0.686606	0.399331	0.000707366	472.071	52.068	2322.68	2047.27	2070.76	4040.81	2465.96	2106.9	1366.99	1755.49	116.103	2776.61	5401.73	4601.24	10046.1	5537.64	6305.77	7418.59	4444.84	2962.29	3360.28	2683.68	3897.07	4199.04	4563.91	4248.34	4256.47	3803.64	4255.28
M1052T620			0.564826	0.533329	0.000707394	1051.7	619.985	1065.34	3462.81	1820.46	3366.28	3223.38	2965.6	1385.35	3107.49	2784	1624.9	3234.36	6712.39	2713.62	5771.17	4611.75	6709.45	3566.99	5085.67	3536.44	4569.04	3366.93	3203.49	3595.01	3520.11	3375.96	3836.41	2511.54
M309T51			4.40543	13.7662	0.000708456	309.173	51.338	67376.5	201827	74894.4	69572.6	109158	147262	43155.3	93394.6	269191	9112.69	5764.84	11563.9	4765.03	7937.13	10168.3	5149.1	10957.1	6296.99	11883.7	4325.95	3386.3	3219.46	3383.39	3392.71	2330.25	2765.54	3383.31
M1091T960			0.235665	0.439429	0.00071017	1091.43	960.499	102.285	362.203	138.815	378.199	475.482	252.544	121.888	394.019	445.631	146.479	1226.13	574.627	487.135	522.688	412.333	463.976	560.662	754.104	789.995	620.187	243.722	253.577	275.755	231.822	240.189	261.143	261.999
M207T695			0.349743	0.647584	0.000710347	207.062	695.343	1516.6	1374.53	1511.56	1472.61	1495.82	1300.3	1015.38	2589.53	1468.9	1459.54	2264.06	2494.68	3080.41	2346.86	1729.95	2394.41	1838.51	3188.14	2358.72	1783.53	1254.03	1390.45	1428.77	1359.5	1391.38	1324.22	1363.75
M279T196			0.641781	1.88451	0.000719578	279.056	195.958	3839.96	3425.58	2231.96	3467.74	2819.34	3656.01	5194.61	4641.02	5557.56	6144.91	2785.1	765.325	1764.27	3172.48	2976.56	3090.08	2137.75	2140.22	1353.2	1560.02	3138.91	3153.75	2432.8	3281.83	3366.8	3612.58	3149.49
M74T673			0.812312	0.618716	0.000726737	74.0243	672.512	5425.13	7714.04	7264.72	7365.75	8209.99	4765.21	5874.79	12978.1	6785.04	9395.04	11689	13127.3	12403.6	16008.1	14779.9	9658.24	6481.03	11038.1	12487.1	14803.5	6242.65	6813.65	6890.66	6912.69	6595.76	7874.11	6714.94
M1098T620_2			0.637073	0.53019	0.000729031	1097.71	620.32	948.112	4104.7	1190.25	3579.42	4665.39	5170.38	1278.36	3143.11	3351.94	2250.15	4926	7183.98	5798.91	6397	5579.54	8289.41	3972.4	4628.79	5334.82	3872.46	3810.92	3821.41	4003.54	3836.39	4420.28	4074.26	3850.07
M1178T620			1.12973	0.666576	0.000735368	1178.03	619.914	6110.59	21580.5	10774.8	19336.4	19487.2	21654.6	14808.7	19115.6	20287.6	12131.1	20719.2	26324.7	29971.1	26776.2	21811	31117.3	21305.6	23032.9	24605.9	22300.1	17392.8	18253.7	20613.8	18912.7	18245	18455.3	18898.3
M643T844			0.709586	0.563338	0.000754333	643.288	843.768	2423.88	6666.76	3285.27	6927.78	4785.72	5559.95	3268.25	5259.27	5532.97	2917.92	6988.78	5644.59	9325.24	10506.9	11053.2	5463.55	4956.07	10166.6	8424.78	10240.8	5456.64	5621.36	5834.68	5448.23	5622.52	5502.38	5609.57
M798T260			0.515912	0.3384	0.000755545	797.545	259.794	908.956	849.646	883.174	812.657	647.565	580.803	1450.49	1087.69	1223.07	1381.83	1669.9	3251.49	2573.61	3246.95	1809.46	5546.37	5342.18	1841.37	2237.56	1517.38	2243.89	2513.67	2474.99	2521.55	3663.24	4207.33	2626.24
M1113T620			0.432148	0.691013	0.000766174	1113.02	620.326	1974.19	3931	2619.96	4034.57	3895.28	4212.17	3091.21	3749.15	3021.5	2803.63	4110.2	4238.25	5176.61	6433.78	5169.79	5411.52	4348.88	3146.59	5339.54	4862.22	3925.91	4108.82	4116.87	4117.71	4276.52	4225.91	4229.17
M538T672			0.221905	0.724517	0.00078595	537.898	672.237	1152	1324.08	1002.4	1138.29	1454.06	1073.47	912.484	1365.1	960.326	1093.96	1572.86	1514.7	1871.32	1989.38	1793.88	1804.11	1072.75	1204.9	1539.66	1476.21	945.393	1129.6	1130.09	952.059	1190.01	1105.1	1130.41
M282T442			0.771607	0.364243	0.00079401	282.155	442.38	61.4087	2887.01	41.6423	3280.84	3242.55	3043.03	112.089	4924.94	1146.07	96.5955	3992.74	5731.98	7905.32	5139.2	5420.55	7450.89	2698.29	6885.73	2985.82	3502.74	2363.48	2358.72	3792.15	3042.59	3010.53	2467.87	2611.72
M587T695_2			0.195458	0.753983	0.000830778	587.04	694.794	812.728	1177.86	942.905	1230.55	1048.45	895.92	623.465	1259.06	1006.54	945.827	1350.23	1290.39	1390.61	1285.59	1151	1399.51	1214.73	1444.04	1625.15	1036.45	1111.88	964.396	1076.79	1237.06	1195.86	1078.23	913.114
M95T110			1.31161	0.456309	0.000833269	95.0242	109.954	12817.1	4571.4	13071.6	5357.61	10849.2	10261.5	1940.97	12008.9	10207.5	13683.6	37293.7	16454.1	22965.5	29035.7	22933.3	12611.5	11687.1	17729.1	22277.7	14699.8	9962.77	10593.6	9977.39	10844.2	10017.4	10565.8	4436.13
M828T255			1.30475	0.406767	0.000852567	827.59	254.906	8354.48	4847.59	8376.53	8701.47	4036.17	5011.42	20976.4	5197.09	5611.33	14743.7	11901.5	12508.4	22890.2	23866.2	32226.6	13557.7	14142.7	19059.7	35350.4	25566.4	25834.6	23152.7	25571.2	23172.8	23880	32716.3	23739.5
M851T620_1			1.09548	0.712289	0.000858566	850.523	619.532	13090.9	25463.1	15073	23157.2	22554.3	22286.9	18767.2	24584.4	23403.3	13094	23255.4	33250.8	31719.2	29707.7	25021.8	35373.6	23164.3	29956	24656.3	26749.5	20090.2	21871.2	22601.9	21091.6	22050	21619.2	22581.6
M525T679			0.927837	1.70124	0.000865668	524.867	679.164	11571.9	6552.29	11194	10843.4	9204.94	11126.6	10713.9	7486.16	10294.8	9706.65	9320.83	6886.77	5071.03	5019.24	2264.43	8705.18	9606.5	2762.49	5590.65	2786.34	7103.8	6206.54	6313.8	6805.43	5773.65	6159.89	6126.89
M843T253			1.79589	0.342101	0.000871724	842.588	253.126	8306.39	9745.25	8918.84	10224.1	6031.81	5555.88	26997.1	8971.69	14521.2	16895.5	21623.7	22907.9	27715.2	36484.4	32560.2	39489.7	14694.8	56462.3	66571.3	21062.5	29280.8	25992.5	17507	26045.1	24781.6	29754	29441.8
M226T381			0.620029	1.97342	0.00088683	226.082	380.998	3669.27	4155.26	4198.31	3753.9	4702.22	3989.2	3886.87	6429.9	847.625	3868.27	2224.88	1515.96	1186.7	1101.3	3324.14	2429.2	2280.33	1825.88	1277.95	2850.14	1752.61	1712.45	1713.32	1651.1	1649.91	1645.93	1716.45
M296T557			1.32638	0.653179	0.000888096	296.135	556.505	17037.9	29370.5	27023.9	25332.5	28384.5	32791.6	22133.7	24016	20347.4	18425.4	33926.7	42830.4	37979.1	58107.3	30242.3	33295.7	31056.9	42964.8	38130.9	26345.7	27376.3	26979.4	27736.9	27375.6	30291.1	27601.1	27745.9
M81T98			2.07554	0.782202	0.000907033	80.916	98.0185	156727	164157	177576	186113	181583	158120	179855	201007	240204	152980	198650	244102	197441	249900	226782	255278	191489	261534	202464	271413	213769	212327	213772	222745	264818	188688	248286
M1133T619_1			0.739483	0.612761	0.000907504	1133.03	619.426	1504.95	7430.42	3416.18	7882	7274.29	7613.8	4369.78	8213	7537.48	4454.13	8873.28	11649.9	7709.88	11069.3	9083.06	13481.7	10271.5	9412.65	8585.18	7285.05	5271.44	6661.78	6986.08	7502.27	6911.08	6666.1	6677.13
M293T50			3.22807	4.2382	0.000912729	293.178	50.393	50308.5	128672	56656.7	43583.8	66356	86600.8	33010.7	59867.5	148470	18059.7	12604.9	5035.18	10104.7	25024.3	5529.12	14216.9	26798	14057	19870.7	29938.4	6498.21	6342.07	7284.42	5814.54	6491.71	6341.08	6496.86
M1015T620_2			0.872754	0.634131	0.000918721	1015.03	620.5	6207.14	15034.3	5882.95	11864.2	7983.26	11417.9	7154.86	11917.5	12747.6	6606.03	12549.3	21255.9	15775.9	16468.7	15184.7	18291.2	11975.7	15635.9	14424.1	11112.9	6594.24	10731.2	10680.9	11793.7	10267.7	10694.3	10493.9
M221T1310			0.621284	0.620119	0.000947271	221.15	1310.13	7248.51	5010.32	6937.45	4210.42	1641	4406.94	3729.81	8447.58	3747.44	6063.28	8190.68	6401.12	10822.7	10556.5	9036.02	8210.16	6848.85	6717.23	7989.1	8183.9	9493.18	8534.11	9510.77	10146.8	12084	10010.1	10133.5
M822T355			0.453341	0.690457	0.000948184	822.33	355.003	2516.25	3590.46	3239.9	5944.12	3313.7	4863.41	6120.28	4132.83	4454.3	5207.21	5396.42	7643.67	5895.35	6418.07	6962.3	5775.67	7225.38	5033.17	7447.88	5033.57	3819.29	3828.06	3341.86	5310.45	2188.99	4004.23	3120.85
M1191T620_2			0.703393	0.683315	0.000948699	1191.02	620.397	3328.25	7266.12	5694.46	7380.93	8343.31	8483.44	6673.32	9504.23	9107.23	4701.97	9655.83	12485.9	11156.4	11751.7	10402	12817.3	8400.86	8226.45	9892.64	8359.96	8522.67	8844.2	9746.06	8521.11	8529.32	8827.36	8535.83
M845T255			2.94204	0.352079	0.000961599	844.606	255.303	30265.6	23563.1	30740.3	30546.7	16553.3	11269.6	73977.4	23532.9	27798.6	56829	79592.5	59842.8	78924.3	122384	113874	63123.6	43271.2	82461.1	198629	81204.7	75352.1	72065.7	64458.4	75095.2	75815.9	72074.2	83303
M499T394			0.366291	0.415059	0.000969455	499.29	394.452	472.567	560.043	629.593	562.777	647.352	334.689	820.878	341.815	2358.54	173.02	1565.94	2017.45	1838.27	1244.67	822.011	2572.25	1981.61	1720.24	1499.17	1365.6	1121.12	1112.57	1362.78	1110.8	1155.71	1111.5	1111.47
M486T413			0.43179	0.262562	0.000981969	486.28	413.365	94.3071	229.99	156.526	316.067	85.046	88.1477	554.97	2153.85	89.1609	144.206	1312.35	2000.38	2168.9	1155.57	630.302	2419.03	1905.51	1429.95	1203.59	674.764	595.719	552.81	715.491	736.814	714.696	737.641	743.417
M726T330			0.256085	0.725535	0.000991429	725.519	329.531	2029.64	1930.87	1265.61	2195.86	2008.1	2328.97	2263.19	1669.64	1725.57	953.763	2921.6	2244.51	2385.12	3073.51	2137.25	2748.28	2191.53	2744.37	2197.12	2677.61	2115.2	2150.3	2180.47	2188.62	1932.08	2272.27	2065.04
M160T523			0.253597	0.600795	0.000996673	160.061	522.915	568.808	821.812	505.855	748.337	776.253	652.013	740.298	771.424	482.258	563.313	1073.38	1560.79	1520.5	998.778	692.559	965.615	1300.34	1439.07	722.075	762.878	715.901	688.862	868.829	715.692	766.568	715.095	747.028
M1152T620			0.59479	0.515184	0.00102003	1152.37	620.227	880.018	3439.99	1962.87	3271.59	3182.47	2839.19	2195.42	2481.81	1817.41	1380.51	3611.02	6875.42	5053.55	5892.38	1931.16	5982.59	4248.9	5513.18	2890.01	3521.97	2619.97	3437.75	3826.76	3682.91	3665.07	3437.94	3663.47
M644T843_1			0.589547	0.570411	0.00102284	643.79	843.404	1654.39	4939.18	2389.01	4874.55	3497.04	4008.27	2416.74	3820.62	4186.99	2008.59	4544.62	4103.5	6768.44	7620.79	7771.49	4050.15	3582.25	7352.51	6066.38	7387.31	3926.17	4105.57	4324.55	3947.46	4003.33	4116.66	4028.39
M1084T620			1.17885	0.61089	0.00106136	1084.05	619.58	4590.56	17084.3	8091.58	14941.4	16820.1	17609.6	11024	16809.5	15630.2	7605.82	16438.2	32125.1	24213	21873.3	18337.3	24326.5	19341.4	21747.3	17209.2	17532.1	15194.9	15551.6	17455.4	15649.2	15706.9	14627.6	16903.8
M1150T620_1			0.76174	0.691588	0.00106933	1149.51	620.044	8072.61	14519.5	10534.8	8773.87	12059.6	15294.3	11795	12585.5	14517.8	9046.37	16648.8	21199.8	18211.7	18479.1	16406.2	21409	17979.9	10099.8	14952.8	14077.1	10800.7	13198.7	13189.4	12876.6	13196.9	11557.6	13495.9
M1085T619			0.988875	0.612897	0.00110788	1084.55	619.427	3806.89	12493.8	5517.72	13245.4	12015.3	12927	8495.41	10840.8	10876	7788.81	13135.6	23760.8	17086.3	18705.2	12595.9	19889.4	14131.4	15630.2	13371	11602.3	9088.85	10917.6	12163.6	11396.8	10207.2	10569.9	10105.8
M209T275			0.547335	0.471688	0.00111296	209.066	274.996	1350.84	3533.93	2001.2	795.089	914.207	2770.99	2289.01	2748.27	1632.22	1463.59	4076.1	6073.64	6100.88	4376.07	5977	2565.96	2499.6	3094.6	2096.72	4478.98	2543.55	1976.72	3247.9	3250.2	3241.8	3379.58	3111.92
M1092T960_1			0.242701	0.467917	0.00113758	1091.93	960.442	111.032	407.841	167.223	480.663	616.321	392.135	199.235	432.907	482.161	198.002	1450.31	591.782	613.132	547.356	560.864	545.357	681.226	860.513	899.923	702.834	328.005	320.864	320.777	295.441	316.417	316.482	320.962
M602T343			0.687066	0.340188	0.00114116	602.301	342.581	1827.76	3063.83	1534.49	1796.88	1388.13	1686.05	1358.2	1001.15	2175.54	1394.92	11072.7	3080.48	4267.17	7811.83	6158.83	4937.07	2475.36	4753.21	3005.37	3077.36	3855.34	3950.59	4513.34	4035.78	3243.26	3856.6	4028.38
M675T404			1.08732	0.0722026	0.00114456	675.36	403.714	143.071	168.085	752.429	170.09	132.278	187.004	1809.12	1518.6	185.86	642.685	18444	2922.7	16023.6	6124.34	950.504	3138.24	7550.1	8783.84	12272.5	2862.48	2462.16	2457.58	2669.24	2376.73	2489.35	2461.01	2535.79
M710T332			0.310841	0.787849	0.00117088	709.504	331.597	5081.85	6216.64	5674.77	6354.35	5197.58	5157.62	6028.97	4360.8	6086.41	3668.16	8160.33	6860.34	6581.84	7846.56	7243.47	6733.27	5384.58	6044.25	6431.47	7035.56	6112.9	6225.85	6676.26	6224.43	6073.82	6116.83	6116.18
M299T466			0.252402	0.575837	0.0011749	299.07	466.231	152.148	504.95	529.029	605.124	502.188	757.992	398.361	1038.66	481.34	318.178	847.805	1265.21	754.652	1089.57	734.058	750.342	1089.74	1164.73	714.759	772.234	458.556	467.324	507.192	428.954	695.432	432.51	486.513
M1191T620_1			0.877378	0.678249	0.00119474	1190.51	620.5	4768.92	10931.5	7936.45	13572.3	14769.6	11681.5	9778.24	12102	11447.7	5770.23	13537.8	17507.4	16927.6	15786.7	13562.3	19327.5	14039.1	16192.2	11951.2	12673.6	12431.9	11017.5	12848.1	11986.5	12654.7	13453	11101.8
M498T298			1.00692	0.440772	0.00120741	498.288	297.603	6268.14	4399.01	5728.4	5905.98	5562.01	4794.9	4134.6	8725.32	4883.01	5617.46	11907.1	10541.8	17246.1	5222.84	5512.32	15711.5	19429.8	15735.1	19840.9	5945.33	4496.47	4497.05	5010.93	3913.95	4492.41	5451.05	4673.85
M87T215			4.16916	1.52512	0.00123632	87.0082	215.149	179450	217716	160666	193977	311369	289668	253449	226722	231258	157862	123721	158480	156175	113144	208513	182151	101389	156395	96331.2	160726	218472	218528	207337	218523	113027	243429	141617
M728T620_1			0.874991	0.722731	0.0012505	727.519	620.347	10683.6	18142.5	10856	20451.9	14511.3	19632.2	15327.4	21005.1	19387.9	12915	19704.3	19172.5	24915.1	23674.7	24239.9	28198	20535.9	25137.1	22641	17194.3	17940	19125.5	19088.4	17473.6	17587.1	19119.4	19104.7
M653T64_1			0.716171	0.764688	0.0012585	653.15	64.132	13618.4	17853.5	19147.7	16897.8	19355.8	20589.3	16308.8	19839.6	21056.5	11733.5	22146.2	19392.7	22447.3	29974.2	17923.4	24090.8	25545.7	22707.1	24164.1	22292.2	210.298	87.2225	170.176	140.568	139.662	168.293	316.59
M79T118			2.56568	0.626612	0.00126137	78.9181	118.087	66343.7	143997	84301.9	80847.6	88917.4	78905.5	61021.8	98322.7	118753	69532.7	147670	94571.8	107652	173233	117709	152334	104681	154739	209346	159909	46702.3	120482	94410.4	171991	28750	92900.4	104345
M888T635			0.274324	0.638358	0.00127699	888.497	635.451	821.13	2018.22	1084.98	1135.68	1181.16	923.732	1104.19	1522.98	924.925	829.788	1503.77	1488.02	1722.68	2660.33	1772.12	1897.97	1727.77	2326.89	1610.81	1377.93	1365.59	1366.41	1361.89	1367.08	1081.42	716.36	1120.54
M533T414			0.329812	0.351256	0.00127889	533.283	413.762	140.856	222.987	233.585	317.928	104.786	107.262	682.726	1422.38	145.809	262.169	851.444	1047.92	1159.34	1113.58	445.598	1322.97	940.508	997.802	1841.35	643.693	618.189	686.871	687.372	597.88	600.89	554.541	597.154
M283T501			0.454608	0.524247	0.00127992	283.163	501.385	698.105	1469.48	1383.55	1059.44	1703.38	2225.66	1202	1872.02	649.613	1113.19	1920.21	3066.53	3448.35	3317.99	1477	1475.58	2071.26	3864.44	2950.65	1923.5	1080.09	1292.83	1291.18	1184.31	1218.33	1292.38	1292.75
M447T405			0.891174	0.121141	0.00128817	447.092	404.784	543.6	459.125	741.777	490.816	522.921	244.322	572.174	544.831	1518.69	1377.81	5201.97	4273.45	14550.1	2505.67	468.315	7685.25	8198.66	6721.65	7703.43	608.291	3025.13	3023.53	3364.13	3027.54	3049.48	3026.29	3110.29
M1056T620_1			0.938842	0.687658	0.00128981	1055.53	619.819	7339.3	15317.9	9242.61	16805.6	15483.9	14432	11699.6	14749.8	15858.2	10662.8	15419.3	25626.3	22129.6	20980.2	16351.3	23959.7	16550.1	17702.6	17982.7	14660.4	13697.2	14636.4	14897.2	14910.8	11812.6	13512.1	15113.6
M308T567			0.589589	0.693042	0.00129831	308.099	566.563	4384.45	7665.68	7425.24	9045.43	7435.09	5351.81	4769.11	7266.56	7280.39	7024.33	8917.76	11648	9471.54	8452.68	8114.77	12768.9	12802.3	10229	7805.06	7400.29	10583.4	10591.6	10827.8	10589.8	10832.2	10842.5	11680.7
M579T343			0.418409	0.34549	0.00131215	579.387	342.798	135.957	663.931	255.911	417.974	217.293	498.719	1008.85	1032.73	1577.3	569.819	2754.07	3495.16	2400.08	1894.69	2432.65	1380.64	1190.79	719.512	1246.1	948.473	1489.89	1482.13	1493.41	1680.05	1750.28	1399.85	1668.13
M807T259			0.651845	0.492489	0.00131416	806.575	259.298	2860.64	2488.64	2125.21	2370.35	2100.11	1486.23	5259.64	3482.09	3860.76	3572.94	6266.31	5645.6	8647	7991.85	1995.97	5522.34	4153.3	9459.1	6458.27	3976.61	5350.51	8511.31	6345.66	6373.45	6364.48	5466.71	4241.51
M102T597			0.488047	0.24028	0.00131901	102.055	596.503	187.303	336.308	377.628	276.982	403.852	522.42	533.118	1346.9	381.511	150.487	1809.61	1854.98	3916.83	1430.44	832.415	1609.24	1885.67	3783.3	1268.88	405.472	1158.85	1090.66	1206.75	1066.01	1116.43	1296.09	1160.71
M491T60			0.827447	0.6257	0.00131963	491.355	59.567	10402.4	10529.4	9329.2	10962.1	8577.22	10273.4	6780.84	8756.22	8896.4	8160.9	11574.1	14167.2	16533.1	15782.3	5879.94	17750.3	16505	11001.9	16899.5	22009.6	4953.12	4600.72	4595.42	4138.78	3869.77	4255.47	4478.89
M1196T620_4			0.525086	0.662556	0.00132715	1196.36	619.788	1742.79	4775.12	1560.02	5486.86	5197.76	4624.16	3027.29	4431.87	4657.25	2893.64	5632.02	5309.41	6439.7	6914.84	5579.65	7214.71	5011.84	5520.48	5489.08	4840.74	4251.33	4248.82	5165.45	4204.34	4463.86	4371.86	4360.93
M283T478_2			0.402346	0.616847	0.0013488	283.164	478.2	1411.95	2832.16	2113.1	1694.4	2361.27	3363.13	1297.83	2096.97	1031.54	1793.93	3137.24	3321.32	4023.02	3686.12	2301.42	2863.11	3921.95	3971.98	3425.89	1764.9	2112.88	2052.42	2237.09	2047.86	2046.4	2045.88	2091.5
M324T66			0.879919	1.58295	0.00136858	324.117	66.117	14852.6	10882	10567.2	9206.15	10309	10927.2	5572.05	12093.6	8566.61	13875.9	9483.11	9462.74	7755.63	3156.88	7670.59	6310.82	5312.08	7077.43	5167.49	6105.23	295.384	291.611	291.71	291.359	169.066	164.42	282.319
M686T620			1.37334	0.670448	0.00138319	686.016	620.25	14022.9	41352.2	20271.9	37401.3	38415.2	35071.1	18770.8	26164	37986.6	17090.4	39144	49488.1	47847.5	44200.8	39974.2	48783.1	37257.2	47937.4	36104.6	36658.5	27260.5	26326	27073.1	24402.6	31699.8	26336.1	26324.1
M417T407			0.555712	0.391941	0.00143805	417.118	407.448	1828.77	2435.52	937.437	986.776	1475.63	475.837	593.815	479.606	721.778	3254.11	2236.66	2037.23	4290.32	4024.12	3576.25	5664.68	2329.8	3446.37	5006.71	1039.02	1831.3	1835.86	2214.06	1835.28	1856.3	1913.08	1955.6
M850T620			1.44903	0.707365	0.00145145	850.022	620.041	17577.7	39712.8	21962.7	39083.7	37512	40519.2	28744.4	47271.2	43209.2	25633.2	39132.4	56441.9	49269.7	55741.8	47152.7	54515.5	44286.7	53230	40502.8	42116.7	36997.1	38856.5	44972.5	37400.3	38840.3	38774	37145.1
M275T100			0.944199	1.88236	0.00146643	275.2	100.107	6047.46	10247.2	5328.43	15161.4	9117.1	9729.82	11681.7	9863.91	9208.2	3986.86	4939.61	4985.68	3676.54	2264.98	4350.83	3882.69	5090.7	7111.73	7091.16	4616.2	8605.97	8168.94	8156.05	7387.38	8372.86	7807.69	7443.31
M459T66_2			0.427012	0.669677	0.00147057	459.367	65.69	3082.88	3246.17	4104.13	2968.92	3456.02	3691.93	4389.39	3907.61	4860.05	2844.24	6574.45	5155.92	7493.38	5387.71	6375.31	6496.41	5056.2	3549.48	5418.59	3073.06	1321.09	1316.04	1766.79	1427.56	1411.86	1191.45	1318.8
M199T386			0.7751	0.722248	0.00147067	199.037	386.223	10304	18180	11667.6	16727.8	15274.5	17822.6	8802.75	17057.9	13828.4	7369.12	16372.3	17415.2	17579.6	16545.2	17855	20432	19615.4	21570.6	20507	21841.1	17744.2	17978.1	18833.7	17742	18630.9	17595.1	17985.6
M991T620_1			0.465187	0.609749	0.00148936	990.518	620.341	1654.15	4176.51	2129.43	2745.98	3564.31	4984.03	1866.66	2650.9	820.845	2430.39	3682.81	2951.39	5211.34	5098.71	4583.53	5375.14	4419.14	4412.41	3747.31	4836.82	3165.33	1831.4	3259.13	3239.38	3241.63	3990	2165.87
M201T740			0.252773	0.664109	0.00149017	201.038	739.564	878.683	1152.91	867.148	1102.14	1051.69	804.081	767.169	1127.85	830.401	952.682	1539.64	1664.57	2137.69	1099.8	1558.37	1273.53	870.536	1828.06	1140.94	1244.09	1010.12	972.495	1077.51	989.627	1054.92	1010.14	989.499
M886T365			1.86775	0.361264	0.00149709	885.549	364.943	15930.4	4361.99	14519.3	4962.52	4237.58	2229.21	43464.3	3979.14	8248.32	41190.8	33518.6	20550.1	35058.4	39159.5	55409.2	36156.1	16501	44066.9	52292.6	63462.3	49357.1	44533.7	37779.6	44683	44695	42660.9	42629.7
M465T647			0.271964	0.681264	0.00149773	464.957	647.033	1566.21	1643.9	689.903	1873.73	1899.52	1430.04	1632.42	1165.86	1112.45	1983.65	2290.84	1824.6	1946.51	2698.61	2494.53	1876.99	2903.03	2461.23	1938.11	1580.07	1796.92	1705.6	859.24	1590.64	1686.95	1600.18	1707.77
M605T270			0.412327	0.587234	0.00151436	605.404	269.538	1604.72	3558.61	1588.07	2659.83	1100.74	3365.4	955.215	1538.99	2617.97	1268.82	3656.11	3844.41	3081.95	4946.94	3927.94	3648.29	2604.04	2309.51	3075.3	3403.44	2049.14	2034.98	2145.43	2054.37	2140.3	2955.73	2056.84
M481T186			0.52371	2.02348	0.00152269	481.28	185.634	2054.33	3298.45	2726.23	3269.75	1796.61	1120.84	1317.07	2893.87	2662.78	3820.22	562.934	798.407	485.418	1614.81	1029.19	2109.73	2197.29	1144.19	1179.29	1214.03	3320.17	3206.84	3316.96	3926.26	3201.33	3208.53	3208.3
M500T461			0.410159	0.174369	0.0015583	500.276	460.904	16.7696	57.3	40.3801	60.7336	50.4812	94.8644	625.251	1088.6	69.0041	67.0897	2759.47	1312.6	2311.83	1045.08	156.437	972.541	1008.09	1082.27	1477.74	321.548	619.623	716.501	782.023	660.258	663.204	613.12	658.356
M268T52_1			1.1505	0.289435	0.00156781	268.064	52.2845	3022.35	4079.32	4853.18	1779.54	4337.12	686.125	3119.11	3195.96	5668.15	6015.47	7426.64	16117.8	17443.8	9127.12	2134.93	17629	15483.9	25686.2	14009.7	1934.09	6047.88	6051.64	6304.44	6055.32	6142.18	6034.78	6447.54
M833T256			1.00558	0.397353	0.0015772	832.595	255.859	4213.24	2673.14	4319.7	5278.27	2719.27	2467.11	7143.7	3312.76	6870.27	8583.54	12754.5	4894.38	10317	20547.2	7669.02	5453.95	14996.1	20914.7	8000.9	14197.3	11181.3	7950.66	10470.6	11107.7	11117.4	11521.1	9442.14
M890T359			0.438177	0.557572	0.00166121	889.508	358.965	1560.79	2939.12	2031.01	3327.38	1114.48	2747.65	2320.79	2575.69	1589.99	780.637	4262.8	2185.73	4633.09	1705.2	4855.91	3673.12	4981.47	3436.85	3080.11	4826.67	3462.56	2032.75	1776.63	2024.3	1396.75	2419.89	1737.63
M303T71_2			8.73558	2.80013	0.00169636	303.233	71.1935	405970	784494	515178	531639	455572	367290	188294	335255	915017	865337	117730	69553.4	83275	110522	133245	597541	394700	175533	89770.8	143773	652860	684803	723912	674182	680011	678972	674252
M622T287			0.90723	1.49581	0.00175379	621.997	287.314	13222	12000	10232.4	13891.3	15275.7	13191.2	8564.01	11881.4	11177.2	12830.6	6437.24	13556.5	6373.68	10714.3	8065.56	11094.6	5033.66	4318.47	9018.09	7127.05	11493.7	9309.66	9304.37	9918.31	9348.23	10552.6	9347.42
M265T51			5.45365	3.52928	0.00178004	265.148	51.0675	154123	393656	171073	137458	220483	258123	105539	197773	489750	50348.7	49358.7	61662	95197.1	59424.8	83512.5	34286.8	68135.9	37672.4	57038.5	70926.2	21952.6	22351	25107.1	22348.1	21954.6	20342.1	21952.3
M241T95			1.38352	0.606217	0.00187527	241.144	94.785	19003.7	13825.2	16670.7	26548.8	16036.7	20677	11167.4	22521.5	23580.3	40610	27074.3	34843.5	31561.4	51789.4	30611.9	42772.3	38596.3	21495.2	31160.2	37563.9	1251.02	954.867	886.12	939.465	969.967	948.296	974.321
M450T404			0.840649	0.221963	0.00190802	450.285	403.976	250.532	804.904	807.211	956.684	425.63	318.8	2721.7	4930.26	521.021	1250.56	11188.2	2413.57	9880.04	4245.98	1180.51	2915.84	6270.73	7320.88	10377.3	2718.2	4576.06	2135.81	2838.9	2536.19	2841.38	2854.9	2696.93
M335T51			0.992628	0.190267	0.00191577	335.022	50.718	1691.54	869.065	1562.53	711.486	833.198	444.15	1268.1	1686.88	3270.26	3113.02	11538.7	7354.27	19213.7	4784.88	1410.78	14209	6793.43	7509.17	7757.15	631.577	5368.19	3602.75	5371.62	5383.78	5378.83	5698.79	5626.98
M150T191			0.66185	0.554178	0.00192214	150.063	190.973	1965.09	4566.91	1292.08	5561.08	3278.4	3167.28	4549.95	7469.77	1765.96	5204.24	5322.33	9106.83	6981.89	7733.24	7130.17	11112.3	6400.37	5363.06	5569.42	5331.54	3006.55	3863.62	3090.74	3830.91	3027.38	2401.06	3043.61
M247T784			0.461038	1.51483	0.00193121	247.081	784.058	2305.42	4557.52	2228.83	3006.09	2233.12	2932.12	1679.61	3209.63	3183.6	2400.6	1943.69	2065.01	1958.38	1680.92	1890.99	1869.28	1777.71	2009.12	1663.73	1451.17	1991.31	1984.36	2159.68	1958.86	1944.46	1958.57	2150.38
M701T71			1.03323	0.580969	0.00194007	701.354	71.244	10186.5	12555	14899	12539.7	14729.4	6684.76	11694.9	15563	13443.4	10391.3	26307.2	24636.3	11447.4	31673.8	19314.8	16437.9	26739.5	11941.1	27915.5	14762.7	1673.54	1006.39	1004.92	933.523	921.834	926.835	913.114
M460T357			0.764561	0.691197	0.00195086	459.992	356.912	12198.6	10116.1	13707	13013.4	12541	12910.1	12987.1	15436.4	14676.6	4615.6	15618.6	18097.6	16620.6	14956.1	16381.4	17043.5	14926.9	23603.6	14512.3	25036.7	7612.09	8662.37	7787.62	10563.4	5091.17	7730.38	10984.2
M839T251			0.955586	0.347272	0.0020065	838.56	251.048	2167.35	1962.57	2575.2	2481.45	1950.29	2346.3	6185.12	3028.48	6325.37	4428.03	5854.83	4046.31	15942.9	8592.64	5490.73	8236.64	5857.04	12031.3	20671	9599.43	7783.82	8332.33	5943.73	7791.01	5044.1	7087.82	8589.01
M527T461			0.354411	0.182417	0.0020078	527.296	460.934	21.983	43.7052	35.7954	74.4496	67.7035	98.1316	609.197	637.485	94.084	71.0255	2077.36	938.988	2006.37	822.847	144.491	482.011	921.15	1050.76	911.264	257.699	570.678	619.308	702.71	626.098	620.185	646.273	646.906
M892T620_1			1.05169	0.705658	0.00201148	891.525	619.767	8287.02	22994.3	14341.4	21314.4	21003.5	20329.5	14167.5	21821.8	21297.4	14740.2	21219.9	33614.3	30630	26531.1	24424.6	17969.3	24123.7	28274.3	24889.8	23824.8	21355.9	21355.2	22192.9	21376.4	20382.2	22720.1	21897.9
M220T12			1.57139	0.660641	0.00202181	220.147	11.699	15141.8	40167.3	47496.7	44608.2	20539.1	41006	46870.9	45636.7	38379.8	50153.1	67200.7	84244.3	67073.3	59962.1	39101.9	62712.7	49531.3	63735.3	46048.9	50724.9	47924.3	75591	35246.5	54334.9	22431.1	38018.3	28428.8
M650T59			0.434957	0.607529	0.00202465	649.502	59.352	1237.34	3434.99	2208.13	1028.95	2278.46	2500.46	2310.29	3342.59	4033.81	2278.6	3032.09	2600.5	5427.68	3672.63	4831.99	4609.68	2825.77	4453.52	5392.01	3734.28	9243.39	9960.56	10019.2	10024.5	9870.33	10023.7	10021.1
M511T413			0.433554	0.328507	0.00202997	511.302	413.093	226.433	335.244	360.588	731.815	163.83	150.615	990.506	2761.27	164.595	401.563	1706.41	1550.02	1594.65	1609.27	841.191	1889.28	3453.26	2592.19	2777.14	1123.04	1102.29	1275.65	1105.97	1148.76	1297.09	1025.77	1112.63
M654T348			0.336424	0.645409	0.00204056	654.441	347.892	1799.2	2089.28	1337.17	1292.85	1498.93	2283.79	948.685	626.266	1395.11	2161.75	1950.17	2032.49	2448.2	1907.6	2684.22	1560	2478.19	3191.94	2817.51	2841.71	1355.72	1710.28	1779.53	1709.05	1902.94	1708.44	1777.36
M974T620_1			1.0198	0.704375	0.00205904	973.525	619.99	8850.73	19020.6	11514.3	20675.9	20576.9	21487.5	13228.9	19631.2	19636	12694.5	17943.5	31072.6	25690.9	27630.6	21414.3	27688.2	21286.2	22960.1	20587.5	21265.1	17735.1	19569.7	20445.3	19454.1	17370.1	19927.3	18393.4
M839T620_1			1.13221	0.630245	0.00212077	838.543	619.892	5642.02	13038.6	9102.89	13390.6	16790	15683	12922.7	17531.3	16299.8	10391.9	17998.7	29466.1	22137.6	22400.3	16296	27327.2	10182.1	23963.7	20105.3	17650.1	15497.8	16127.9	16966.6	16151.9	17242.6	15768.1	16954.4
M603T199			0.488717	2.91991	0.00225006	603.357	198.69	1816.4	2019.31	2746.31	3030.95	4001.45	3541.09	644.554	1873.93	1315.64	148.305	648.813	720.146	657.514	883.54	655.489	713.333	861.736	610.27	810.054	678.349	2229.98	2214.64	2345	2215.39	2214.77	2230.04	2214.82
M1179T620_1			0.961835	0.607144	0.00225318	1178.53	619.768	4358.95	15251.5	6687.36	11749.6	13507	13827.3	8657.82	6940.28	13859.1	9107.48	14511.7	24794.2	19102.5	20441.7	8423.06	21667.1	14821.6	18119.3	15296.6	14028.2	12414	13999.8	13959.9	13207.5	13723.6	13971.7	13750.7
M486T461			0.41761	0.254768	0.00226844	486.281	460.901	48.9435	61.8553	70.2322	107.667	18.5945	136.831	1183.95	1747.31	168.044	167.392	2627.6	1088.52	2306.68	1553.15	169.434	995.46	1392.63	1957.49	1854.08	620.465	926.97	1073.19	1101.2	1121.84	1047.1	1102.4	1073.44
M876T350			0.455776	0.614506	0.0022825	876.326	350.351	2317.66	2957.63	3089.64	2485.93	1440.21	3616.77	1411.22	4488.18	3599.65	3199.27	3258.74	5450.17	3974.91	3489.26	6587.27	4265.82	6269.04	3027.11	5624.96	4604.17	3707.11	3714.73	2537.21	3554.45	3782.91	3553.13	3278.68
M331T92			3.99196	2.49906	0.00235792	331.264	92.064	177405	142757	91261.5	101552	66150.4	83546.6	59334.4	73841.5	110298	229493	36153.1	27723.9	27610.3	36313.5	38037.6	113887	72012.8	41185.3	28505	32997.6	120552	120579	120499	118626	118595	137574	118293
M287T206			0.573243	2.32329	0.00235971	287.222	205.9	1229.3	3573.74	1529.9	1699.59	5555.27	3347.84	2510.97	3884.65	3003.75	1261.9	946.169	1366.73	1166.8	1614.44	996.659	1079.78	1281.79	1241.49	1090.98	1093.51	1019.8	940.246	1198.25	970.785	926.835	969.573	1156.19
M522T461			0.409491	0.283567	0.00236956	522.258	460.887	96.87	567.618	98.1668	328.789	107.722	181.159	844.342	1592	209.267	145.078	2905.11	1411.58	2464.38	1563.51	219.673	1054.4	1243.66	1725.43	1646.87	474.469	909.107	939.545	943.874	932.848	692.398	909.941	915.477
M214T367			0.896129	0.236229	0.00236977	214.027	366.571	2528.14	1577.31	1211.01	1369.68	2386.03	813.392	1307.62	1776.14	490.907	3204.04	3244.2	10583.2	14917	2560.18	2710.42	6824.96	11022.1	12345.7	3916.69	2418.39	4142.1	4140.75	4014.69	3979.23	3996.15	4163.14	3691.76
M1168T620_2			0.569194	0.675415	0.00243993	1168.35	620.379	2132.85	7190.03	4538.03	6628.62	6066.01	6980.27	4125.29	6497.65	6398.25	4722.54	8595.97	4860.62	10930.8	8024.05	7992.87	10466	7327.22	9175.78	7733.5	6738.56	6715.21	6296.72	6985.24	6086.48	6717.7	6540.29	6711.39
M428T360			0.283721	0.574136	0.00248314	427.984	360.44	98.012	1031.26	395.104	872.515	1037.03	848.969	710.854	1335.19	1636.54	301.819	943.091	1166	1726.9	1444.92	1512.98	1283.86	1979.24	1520.03	1410.64	1411.88	738.697	748.254	772.638	969.825	733.013	807.508	734.18
M188T434			0.337492	0.558164	0.00249439	188.082	433.718	1257.94	816.259	2599.92	659.892	1456.68	1763.8	705.622	1222.82	578.524	797.681	2106.56	1628.93	2762.48	1247.74	2013.37	2131.68	1700.18	3171.47	1998.42	2485.87	1123.01	1390.34	1124.77	1081.42	1126.19	1017.08	1002.99
M193T510			0.557267	0.225809	0.00255021	193.071	509.901	534.412	668.467	603.561	498.337	680.957	416.736	746.086	340.549	786.709	704.987	1972.17	3650.86	4845.42	3474.01	785.922	1474.9	2309.97	6119.88	1544.83	308.125	1641.16	1537.91	1699.67	1703.72	1646.11	1669.69	1730.48
M713T376			2.83351	0.768923	0.00255304	713.473	376.147	250397	258588	257186	305907	296760	279471	143688	332125	266827	270652	341406	479313	323860	361905	323763	327293	374818	313331	294613	321165	74.1755	122.168	99.4084	89.8396	82.8911	75.9552	89.7934
M1127T619			0.495052	0.667538	0.0025746	1126.55	619.115	1208.16	2739.75	2032.31	3750.24	3064.52	4548.26	2878.99	3705.71	2262.42	2257.4	3870.69	4969.78	4959.34	4004.64	2680.76	5349.88	3697.7	5168.14	4038.29	3876.73	3264.28	1914.97	3340.17	3432.2	3343.84	2564.35	3336.21
M323T562			0.378669	0.645729	0.00257623	323.037	561.872	2487.22	1996.55	2249.81	1754.23	2811.86	1403.03	1504.96	1026.65	2043.18	2672.78	3334.27	3457.43	3254.09	1704.34	2667.89	3207.13	4114.21	3577.36	3788.55	1790.51	1918.33	2280.2	1787.02	1794.5	1928.78	1927.78	1314.08
M131T571			0.577147	0.651884	0.00259037	131.034	570.797	5009.54	5594.54	5413.69	8054.25	4958.04	4291.96	2651.71	3152.09	6507.05	4740.92	6398.2	11403.7	9312.84	6833.22	5402.94	7923.54	6398.66	9712.99	6326.61	7561.53	4973.77	5574.94	6065.61	6049.95	6232.27	5523.25	5570.94
M322T95			0.910879	1.50179	0.00262404	322.237	95.229	8195.01	10742	9422.65	12157.1	10588.2	15878	11936	10891	9884.78	12186.3	5217.61	5881.24	10931.3	12160.6	5567.12	5258.16	7776.85	9659.41	4397.31	7648.79	16187.2	16135.1	16163.6	15011.3	17732.4	16665.8	17709.6
M305T620			4.45187	0.807264	0.00265742	305.023	620.038	665922	1.07429e+06	781412	1.03863e+06	1.04465e+06	1.03097e+06	858969	1.01338e+06	1.02651e+06	748643	1.0847e+06	893856	1.28463e+06	1.24956e+06	1.10755e+06	1.34039e+06	1.11143e+06	1.2578e+06	1.13522e+06	1.03467e+06	1.00321e+06	1.01069e+06	1.05345e+06	1.01085e+06	1.01316e+06	1.01138e+06	1.02447e+06
M176T496			0.491172	0.647258	0.00274048	176.093	495.628	2369.92	3503.63	3036.43	3831.11	4092.22	2587.2	2839.47	6107.09	3683.18	3591.16	3986.68	4864.26	4058.78	4314.54	4535.88	6355.58	5184.24	7177.01	6582.25	8006.05	3547.82	3477.62	3847.14	3758.09	3631.79	3549.65	3549.93
M812T263			0.505901	2.01599	0.00274811	812.451	263.277	2096.91	3311.64	1667.59	4732.88	3510.3	3860.99	3124.22	1800.19	901.773	1636.92	1348	1477.75	1272.42	1505.72	1296.95	1339.39	983.048	1372.73	1441.21	1178.84	1707.37	1676.65	1680.7	1778.58	1780.77	869.125	1821.82
M363T387			0.391792	0.667458	0.00279456	363.105	386.951	1706.88	3660.04	2457.76	4007.97	3188.85	3522.99	1513.54	3299.08	2183.89	1152.14	3466.03	3303.13	3303.04	3337.89	3873.99	4735.43	4147.27	4966.55	3834.67	5024.24	3826.97	3823.6	3958.3	3829.19	3680.29	3677.11	3733.68
M253T510			0.519216	0.258414	0.00281733	253.093	510.295	539.61	655.164	504.954	527.989	591.87	761.743	678.907	396.079	908.495	659.71	1781.91	3563.14	4477.11	2836.65	732.603	1425.9	2180.47	5334.48	1419.76	335.379	1345.19	1428.32	1460.67	1462.09	1428.96	1524.71	1447.43
M1043T620_2			0.553784	0.553407	0.00285207	1043.38	619.691	558.226	3535.66	826.579	2707.25	3269.08	2481.3	2395.13	3651.13	2137.73	1203.39	2674.82	6613.42	5026.5	4509.43	4104.29	4972.3	3038.28	3593.97	4248.55	2355.43	2238.7	2249.87	2827.74	2339.78	2712.9	2250.64	2395.94
M1149T620			1.51815	0.740816	0.00287473	1149.01	619.76	21670.3	51840.4	34916.9	57334.6	50855.6	51859.4	38938.7	56417.9	53255	34112.7	59381.9	74293.7	66728.1	64519.4	54929.7	72693	51633.1	56156.5	56616.1	52108.7	47948	51337.6	56493.7	51953	50592.1	51045.6	50631.3
M288T502			0.376023	0.667735	0.00289332	288.076	501.675	1292.29	1848.54	2004.5	1921.6	2545.48	2845.02	1792.95	2201.18	1117.96	937.839	2711.13	3008.23	3295.91	3041.37	1689.28	2330.56	2421.05	3489.02	3455.68	2274.41	1605.46	1787.14	1734.64	1735.02	1862.28	1447.98	1619.6
M1190T620			0.871664	0.73117	0.0029143	1190.01	619.983	8696.11	21291.6	13073.7	20016.4	18074.2	18066.3	14747.3	17010.4	17392.4	8811.19	20563.6	26170.3	23968.7	19558.2	19931.2	26056.9	18738.7	22959.4	18974.1	18048.8	16444.5	17348.3	17955.4	17349.5	17107.3	16603.8	17345.6
M240T89			1.34631	0.308566	0.0029214	239.996	89.479	2543.46	5235.08	2889.76	6411.81	1569.33	6350.23	12908	5814.11	2666.22	13596.4	16227.7	19037	24358.6	39120.4	26420.2	5199.55	18438.8	2956.13	32768.1	9870.74	11606.4	12087.9	8356.31	11389.5	13449	10114.6	12529.5
M1114T620_2			0.613978	0.640387	0.00292628	1113.68	620.318	1941.86	7249.62	3600.66	6951.05	5632.43	6516.58	3683.01	4935.65	6807.54	3369.74	6214.22	10356.9	8248.3	7952.77	7119.51	11222.8	6206.39	9291.86	6708.96	5830.62	6259.33	6776.54	6858.11	5687.05	6241.46	6512.48	6500.2
M521T72			1.55791	0.622425	0.00295641	521.368	71.552	43073.4	23614.6	12010.9	20807.9	39560.8	28793.6	15560.1	39967.8	33318.9	50889.1	63564	59388.4	51885.2	44137.2	31583.3	33018.7	55865.5	44672.3	46477.8	63599.3	6172.21	6478.27	7718.88	6186.88	6183.3	6179.05	6226.88
M614T90			0.83739	0.817942	0.00295998	613.539	89.642	66335.1	49529.4	75735.3	58514.8	64941.4	67865	92246	83437.7	83693.7	69798.5	89159.7	81725.3	77096.4	97572	83632.8	92989	91404.4	86701.5	93086.3	77228.4	17154.5	15191	15048	16141.9	15751.8	16138	15732.8
M509T666			0.442111	1.61846	0.00297267	508.886	665.746	2427.43	2116.48	3162.67	2897.18	3139.48	2255.71	2549.55	1190.81	2471.49	3260.14	696.183	760.706	1345.71	989.55	2481.43	2050.53	1690.73	1484.04	1762.63	2476.27	2438.17	2441.84	3201.56	2102.29	3063.83	2465.01	2432.11
M1196T620_2			0.585609	0.646755	0.00299348	1195.69	620.407	2337.37	7016.05	3614.07	5920.29	6545.41	6432.4	3846.46	5745.21	6432.57	3942.06	6859.45	7046.49	9838.56	7694.15	7649.67	11902.3	7799.29	9346.54	4079.27	7925.75	6512.97	6082.37	6712.08	6803.61	6539.76	5810.05	6986.84
M453T404			0.705218	0.214616	0.00299823	453.284	404.117	252.084	714.016	665.567	419.199	173.928	202.472	1834.9	3611.47	295.493	835.224	7463.83	1693.54	7582.36	3073.22	315.97	1892.68	4737.26	4960.03	8295.69	1940.97	1843.25	1784.65	1907.73	1500.04	1775.87	1768.21	1820.39
M674T59			0.403029	0.669297	0.00302319	673.503	59.386	3072.16	4805.85	3061.17	3399.5	2289.55	2136.79	3626.04	3272.36	3057.45	2635.34	4218.29	3607.87	6604.74	4067.13	4169.8	3921.97	3089.9	4831.75	6343.86	5994.17	10312	9826.63	10669.8	10474	10217.6	10315.7	10529.1
M498T319			1.20587	0.375063	0.00302684	498.288	319.466	9150.62	573.626	442.441	9568.26	8399.33	7853.13	7684.17	9728.81	647.783	8197.76	21175	9563.8	22749	6484.68	4380.61	15629.4	26148	21482.7	29044	9303.73	5873.28	5873.46	6429.23	5753.18	5752.07	5872.26	5815.72
M181T369			0.48163	0.36204	0.0030273	181.05	369.014	820.874	999.161	98.9304	839.482	1215.58	1171.03	1281.48	1687.52	726.495	210.789	1575.67	2072.66	4578.41	1357.91	1040.9	3229.28	3713.81	4553.67	1724.29	1154.34	2330.72	1783.66	1781.61	1674.55	1788.84	1649.59	1353.77
M519T66			0.712332	0.751454	0.0030331	519.149	66.17	14199.9	20759.7	18633.1	17107	19808	21352.7	12728.8	18995.2	22707.1	10258.6	19942.8	24394.6	20714.9	30260.9	20521.5	22650.2	28547.1	20110.4	24488.9	23313	537.474	432.234	559.411	600.754	506.876	501.537	536.073
M179T691			0.51938	0.293797	0.00307654	179.056	690.561	664.31	764.383	706.104	758.46	774.121	542.735	750.666	430.554	972.018	1063.25	1993	4823.32	4176.61	1895.08	773.087	1763.15	2267.58	5283.13	1642.63	660.423	1443.78	1356.19	1476.19	1463.37	1597.08	1457.08	1445.66
M826T620			0.727309	0.638127	0.00308544	826.012	619.856	3975.12	7938.45	5860.73	8695.73	8984.37	7589.53	6125.92	8193.76	7996.75	1328.5	7829.05	15470.6	11413.6	11850.6	11192.3	11888.9	9440.39	9502.49	9648.85	6270.4	8311.5	8313.62	8530.94	8323.02	9103.22	8333.17	8575.46
M287T236			0.735311	3.06734	0.00309124	287.016	236.122	2515.82	6846.14	3967.25	6492.37	9852.29	2962.69	1839.18	7625.34	3119.42	1461.54	1691.29	676.187	1676.56	904.794	1136.96	1365.27	1767.58	1659.45	1229.57	3111.4	1915.56	1963.02	2203.02	1975.95	1810.82	1892.42	1974.15
M454T672			0.210364	0.763471	0.0031227	453.916	672.048	1111.8	1462.4	1513.52	1151.74	1549.35	1138.17	1455.5	1976.35	1541.52	1121.8	2018.31	1961.43	1997.87	2198.21	1911.55	1674.68	1107.97	1770.33	1893.94	1831.99	1181.18	1127.85	1371.42	1105.21	1125.99	1125.84	1178.16
M489T404			0.588601	0.247305	0.00312468	489.281	403.95	264.707	455.75	712.104	362.304	199.813	173.379	1720.12	2650.77	367.673	919.018	5531.31	1368.59	5178.74	2014.33	181.729	1858.07	4188.27	4054.28	5979.43	1288.89	1539.87	1418.86	1517.69	1383.13	1463.64	1354.85	1457.78
M1166T620			0.975664	0.618195	0.0031967	1166.05	619.683	2989.36	12928.8	6278.08	10921	11694.4	14035	8791	12445.8	11506.7	6084.34	11902.4	22943.1	19069.4	18534.8	16359.4	12063.8	14108.1	20607.3	11710.9	10700.1	11337	10129.1	13246.5	13165.6	11876.1	10851.6	11879.8
M757T620_1			0.662672	0.714461	0.00319965	756.539	619.892	4175.6	11696.7	7715.58	11022.4	10716.1	11011.7	6962.64	11716.7	9840.26	7397	12268.2	11955.9	15720.8	16075.5	12713.2	15630	12633.8	8767.15	10847.8	12512.4	9876.28	10535.2	11746.5	10769.8	11832.3	10901.7	9655.75
M454T404			0.609341	0.189946	0.0032001	454.282	404.021	155.639	393.521	454.246	394.697	136.325	110.729	1236.47	2051.88	229.36	608.81	6223.42	1286.85	5512.11	1886.83	156.703	1211.4	3132.2	4074.48	5695.58	1206.26	1193.89	1193.21	1202.65	1068.05	1194.18	1154.11	831.41
M212T478			0.406997	0.682218	0.00327217	212.09	478.259	2272.65	4120.78	3076.89	2731.34	3029.88	5431.36	2792.21	3508.56	2230.89	2936.26	4880.39	4883.04	4399.29	6540.44	3860	3447.68	5153.53	5479.05	5290.15	3163.99	2927.76	2926.86	2929.54	3218.52	2766.86	2807.33	2860.08
M457T186			1.0243	2.4059	0.00334499	457.278	186.22	4500.76	10031.5	4516.58	12016.3	7368.48	17182.6	6757.04	7360.87	11418.8	12632.5	1171.07	2923.61	2070.86	4279.16	2267.98	12364.8	4991.71	3883.66	2303.39	2725.22	9162.26	5643.16	8248.79	7540.47	9303.37	8928.42	8275.1
M643T186			0.533843	2.32558	0.00338373	643.176	185.608	4438.78	2432.14	2659.51	1420.99	1784.09	1688.35	2026.8	4889.3	1477.57	4556.4	1184.44	800.082	525.011	2424.5	945.801	982.648	1476.76	880.59	1084.61	1466.34	157.504	148.036	116.287	229.274	157.197	157.407	147.473
M465T51			0.911843	0.804493	0.00340477	465.303	50.622	68784	80951.8	72278.5	66937	63672.8	71338.9	86934.3	65091.3	68371.6	59647.2	81760.2	73668.1	78019.7	86681.1	103215	115115	68281.7	88786.5	92600.1	86967.6	98544.3	98781.1	76023.9	98701.7	98760.3	95631.1	98421.4
M683T636			0.241297	0.745376	0.00340847	683.489	636.479	986.164	1948.15	1462.46	2097.89	2000.29	1589.67	1479.33	1996.96	2188.85	1344.04	2469.34	1921.51	2334.34	2622.88	2274.61	2919.37	2294.84	2542.78	1925.07	1628.39	1777.71	1681.32	1828.17	1009.49	1686.12	1740.71	1779.58
M407T404			2.32079	0.195361	0.00341286	407.279	403.936	1783.91	4529.77	5910.61	3488.81	1387.42	1615.39	19285.5	37533.7	2953.7	8978.07	85082.3	16774.1	81609.9	27418.3	2869.55	23808	49904.5	53543	89364.1	17345.2	17827	18187.4	20201.6	17819.6	18336.2	17709.4	17915.3
M448T414			3.09538	0.315214	0.00341945	448.306	413.572	3865.23	12457	10799.5	18202.3	4204.71	3605.55	47270.9	164938	7078.53	10961.5	82175.5	75443.7	77286.1	80321.6	48766.5	128925	100483	124884	127499	53233.4	47017.1	44642.8	46945.1	45540.3	56869.5	44501	46938.2
M451T556_2			0.288839	0.469938	0.00347355	451.168	556.081	215.542	729.947	473.033	497.19	643.136	956.817	385.667	463.532	248.134	319.61	708.777	1382.8	1322.81	2042.07	712.637	735.983	570.235	1195.29	1232.51	593.181	453.227	455.996	483.443	481.94	461.837	438.486	550.814
M443T404			0.920172	0.238248	0.00347689	443.255	403.647	228.078	1337.6	955.232	856.864	463.137	453.818	3245.69	7696.05	743.741	1557.03	13111.1	3745.84	12663.6	5167.09	611.092	4562.97	7854.11	8279.23	14587.7	3026.44	3289.32	3334.93	3677.44	3204.23	3136.64	3340.7	3291.27
M119T812			0.190042	0.864159	0.00347762	118.942	811.54	3506.04	4076.84	4501.5	4281.79	4839.83	4452.24	4887.23	5311.52	3638.18	4187.49	5667.08	5067.74	4859.79	4735.95	4854.68	5227.54	5123.81	5487.17	4735.33	4790.26	4459.01	4769.94	4763.52	3508.58	4908.65	4639.52	4767.79
M503T404			0.936263	0.250445	0.00356568	503.266	404.162	579.581	1115.19	1382.05	974.688	374.259	470.447	4081.6	7981.07	742.94	2041.54	13425.6	3391.61	13497.6	4720.92	719.909	4280.64	9806.68	10041.8	14905.7	4042.59	3965.06	4050.11	4266.82	3891.4	4049.63	3963.25	4046.75
M467T404			4.75769	0.187843	0.00359476	467.3	403.807	5968.31	16180.9	21758.5	12163.5	4907.18	5883.17	78573.8	158713	11209.8	34705.9	351579	71258.6	349598	112086	9792.2	88483.9	219832	222074	368876	70016.1	74129.1	74124.2	79724.7	71124.9	72272.3	73113.3	72332.9
M371T184			0.482349	1.70766	0.00360922	371.145	184.245	1877.85	3082.1	1489.21	2071.09	2214.65	3223.88	3420.01	3773.41	2187.83	3808.62	938.068	656.024	1388.21	2518.72	2000.95	1884.08	2411.96	1859.12	815.1	1425.93	1953.8	1699.33	1955.26	2121.46	2032.2	2042.76	1954.07
M431T434			0.727633	0.135879	0.00374281	431.097	433.963	466.89	625.681	437.57	376.168	489.763	271.186	444.23	518.192	1078.01	1123.3	3105.47	3110.32	12063.7	1816.39	487.646	6738.56	6267.43	3885.74	5187.71	250.276	2129.74	2324.66	2500.41	2374.33	2264.99	2268.12	2264.43
M466T461			0.698977	0.198373	0.00392785	466.306	460.897	90.2062	148.852	102.445	243.79	131.155	221.128	2056.24	3972.87	279.934	294.335	7990.12	3714.99	8435.23	3270.18	427.214	2386.79	3008.16	4288.67	3551.5	941.149	2103.82	2071.89	2129.4	1745.08	2069.72	2198.85	2071.45
M980T574			0.259087	0.61649	0.00395297	980.286	573.516	770.581	987.069	1187.38	1488.47	1048.15	853.327	194.184	426.447	1236.57	755.378	1844.42	1858.85	1251.35	1344.67	1322.63	1669.04	1871.35	1351.32	690.085	1310	1127.12	1103.22	1225.77	1101.6	1102.06	1132.83	1022.85
M295T387			0.202355	0.755014	0.0039536	295.025	387.288	1062.1	1327.07	1693.21	1749.27	1777.32	1757.62	956.061	1424.77	1350.3	973.977	1426.53	2288.29	1713.13	1489.59	2141.82	2135.58	2014.47	1764.91	1729.24	1934.11	2034.78	2028.85	2020.28	1871.6	1514.18	2817.55	1525.35
M451T320			2.57619	0.299523	0.00395866	451.305	320.219	5663.98	10779.6	16815.8	9063.84	3673.04	3847.56	40553.7	69337.1	4429.88	38949.6	59864.5	25991.8	83810.6	47054.5	32617.8	45088.2	85465	65924.9	166006	66301.2	22683	25879.8	27502.4	26577	25969	25893.3	26565.3
M531T98			0.677409	1.73159	0.00395918	531.438	97.7085	3164.75	3446.66	2522.01	5295.06	4566.26	7255.87	5195.81	6803.38	5033.36	3468.31	1619.71	1106.97	3275.38	4869.82	3169.9	3193.16	2381.12	3053.61	1765.16	2564.25	4037.83	4075.02	3831.87	3095.32	4050.39	4044.31	3867.63
M775T810			0.167279	0.713756	0.00400107	774.851	809.581	312.272	501.15	571.881	512.648	628.454	430.74	620.938	634.679	559.668	353.338	694.731	811.613	1059.27	531.31	590.373	719.278	615.614	882.167	686.474	590.57	445.458	620.994	443.958	387.153	478.18	467.81	445.24
M1059T620_1			0.53694	0.71886	0.00400789	1059.02	619.774	2480.53	6897.53	4579.61	6925.19	6675.82	6960.41	4678.85	7156.35	6348.9	3592.89	7210.7	7053.28	8721.42	8260.3	7322.18	10930.4	6911.93	8305.75	6676.23	6920.89	5932.34	5677.95	6711.14	6716.67	6696.66	5883.69	6245.46
M430T478			0.264898	0.526639	0.00401446	430.221	478.047	335.633	540.873	668.618	567.421	709.843	1198.63	324.479	572.274	184.414	657.024	1256.01	1293.85	1702.75	1090.64	620.289	840.889	1411.55	1453.34	901.025	365.436	610.356	643.921	741.827	664.301	446.124	592.575	606.712
M641T357			1.08582	0.624998	0.00401687	640.996	357.113	6756.74	10639.4	7087.11	16189.9	16277.3	17315.8	8375.34	23746	9254.33	11357	17512.8	23543.6	22575.4	23473	15070.3	25421.8	24338	24142	13181.4	13940.5	16415.9	8850.71	9561.83	8835.49	9357.54	8721.68	8799.03
M393T88			0.990996	1.38433	0.00401773	393.274	87.9375	20665.8	12748.4	19605.3	15249.2	19060.6	16727	26215.3	16927.1	18142.9	25261.9	12271.9	16176	14070.5	7363.28	14490.3	13840.1	17009.1	14205.2	11518.7	16741.3	2761.92	3391.2	3082.52	2670.1	2386.59	3086.86	3126.08
M354T193			0.729102	0.330655	0.00402694	354.263	192.907	1039.87	3936.63	158.096	1325.84	1670.54	535.209	1227.88	4771.16	1247.09	1279.25	2577.14	7467.3	7980.99	3508.59	2742.65	10220.5	1553.03	6788.89	6878.57	2274.76	671.177	576.217	468.526	395.757	429.831	426.298	421.64
M341T54			2.00333	6.59251	0.00402812	341.197	54.246	17821.3	42613.2	17742.4	15053.9	24459.6	29983.6	10673	23250.2	81568.6	6081.64	10391.2	2961.3	4065.81	2382.18	5429.07	3201.9	3043.96	2696.39	5213.91	1455.73	4395.16	2039.65	4653.3	4541.51	4463.63	4416.69	4658.36
M798T379			0.608578	1.53386	0.00408551	798.45	378.985	5260.9	7016.98	5300.9	4596.87	5170.66	5194.64	2810.47	3340.93	4664.54	5551.56	4388.33	1663.01	3420.61	2375.83	3472.4	1597.85	4291.51	2523.84	3212.6	4939.88	158.707	173.829	158.677	128.05	158.716	153.727	153.747
M576T461			0.401311	0.193473	0.00409732	576.313	460.877	31.8295	48.2057	43.7221	62.9586	36.5227	117.083	736.675	1088.37	120.664	74.2637	2412.64	1391.13	2994.64	787.937	230.922	673.404	847.31	1361.02	1054.67	445.943	713.066	666.203	765.567	712.778	654.031	692.444	722.175
M256T72			2.48987	0.824374	0.0043845	256.236	71.64	282479	282967	355588	358823	380092	379224	338802	488462	452724	427344	461857	461616	425672	474928	359727	450418	473139	458584	500565	478163	93384.9	99455.9	102225	99849.3	105470	99827.9	103438
M598T67			0.353361	0.81794	0.00439782	598.368	66.657	6416.65	6694.14	6221.73	7599.91	8032.28	6364.55	6350.48	8179.97	8245.69	8686.08	8467.62	6702.55	8664.13	6889.34	9665.04	10183	9461.18	10162.7	9752.09	9046.01	337.278	339.688	440.588	369.997	279.66	339.455	392.199
M169T113			1.47089	1.86198	0.00450982	169.123	113.353	11264.6	29802.5	15180.9	36969.8	29021	36356.5	22092.3	18901.2	14751.3	25118.7	3734.97	21016.5	19306.1	13586.1	7999.75	20251.1	11815.6	6698.96	13651	10544.4	14976.6	13005.8	12348	13261.5	13190.8	13264.7	12996.8
M198T556			0.223472	0.727148	0.00453446	198.074	555.712	520.003	949.991	671.865	993.532	1053.89	1100.33	753.166	1263.22	777.853	638.461	1108.19	1261.46	1518.1	1099.33	1427.24	1043.78	871.653	1449.97	1230.91	984.61	713.778	672.67	673.004	673.123	581.664	697.532	754.305
M855T620			0.470173	0.715397	0.00457365	854.987	620.216	3552.3	7613.07	6071.59	7276.3	5175.68	8711.61	3789.18	4246.09	7333.75	5278.03	8886.31	9317.2	7371.64	10006.8	9615.04	7884.67	6821.27	9851.54	6552.83	6230.99	6361.43	6366.46	4978.19	5653.57	6362.5	6356.59	7176.91
M196T576			0.247943	0.67836	0.00464	196.058	576.201	710.762	1028.12	1067.58	806.179	786.019	1025.68	1056.72	1901.49	672.619	1032.69	943.376	1587.36	1833.24	1520.78	1710.33	1228.27	1197.95	1979.24	1404.84	1465.58	833.654	772.201	833.455	830.779	885.114	930.226	1126.05
M195T426			0.317378	0.445311	0.0046526	195.113	426.002	539.827	830.522	466.283	948.913	528.349	639.54	513.597	558.6	804.267	669.046	1001.28	1293.96	1578.11	726.628	435.063	2374.96	2119.16	2745.65	1647.81	671.542	753.417	699.434	909.038	834.014	732.915	804.978	805.348
M223T385			0.724611	0.748088	0.00475451	223.082	385.335	12384.3	21895.4	12842.9	20030.2	17205.3	21147.8	9441.89	19446.6	15630.1	9954.31	18637.5	20154.1	18023.5	25076	18215.3	23842.4	22262.5	24081.8	21741.5	21815.7	16214.9	18120.5	16647	16198	16677.4	16696.1	15250.4
M717T648			0.275353	0.683902	0.00482459	716.92	647.974	902.301	2125.67	1368.77	2533.35	1290.66	2590.84	1350.48	1143.94	1555.01	1711.23	3044.51	1759.55	1760.7	1962.79	2967.62	2316.01	2675.31	2492.2	2911.32	2341.89	2435	927.413	2428.18	2284.63	2440.22	2446.12	2440.4
M736T327			0.427304	0.788013	0.00521798	735.521	327.194	6682.95	11237.2	7499.17	10942.9	8902.37	9392.6	6638	6518.56	11839.8	6910.01	12157.7	10686.5	10954.5	12548.4	9807.8	10275.3	10562.2	10575.4	10000.8	12281.9	8617.69	9214.24	10624.3	8750.75	8735.44	8802.84	9196.19
M171T100			1.96958	0.319382	0.00529419	171.055	99.6645	9160.93	8238.29	27497.3	15054.3	18639.4	10635.7	9876.58	11112.2	5762.67	4766.5	26274.1	104963	43791.5	27853.7	17343.3	28690.5	27482.7	40797.3	28233.9	32625.6	10802	12910.8	11603.8	9900.95	11688.5	10807.2	17611.2
M381T528			0.40131	1.97607	0.00534366	381.1	528.208	1448.53	1942.73	1571.34	2905.03	2900.34	2641.05	508.075	1049.62	3042	1297.85	779.274	894.929	802.717	1654.64	1383.62	749.745	604.162	904.029	805.156	1191.92	1801.17	1893.31	1887.57	1889.78	1824.27	1058.81	1799.54
M600T672			0.10965	0.828975	0.00534891	599.898	671.937	1038.5	957.131	1033.18	1011.27	982.208	895.831	891.776	1134.59	966.448	1035.25	1060.66	1047.85	1184.92	1438.17	1624.72	1141.94	1092.32	1073.07	1260.42	1074.1	969.852	965.81	979.303	965.351	919.309	1014.56	1029.09
M325T54			7.66599	11.8831	0.00535681	325.184	53.651	223612	592203	247536	207159	340570	449858	129551	288092	1.26266e+06	55547.6	23363.7	104566	7184.21	21486.8	54536	11029	25083.5	19325.4	32729.7	20206.1	6312.61	6459.19	6430.42	6314.19	6029.31	6313.42	6854.38
M333T192			0.612932	0.285503	0.00538585	333.206	192.497	1174.87	1741.35	1000.25	507.844	1267.36	740.456	1265.54	1185.63	1021.38	1343.66	3144.94	9337.21	1919.96	1962.42	1667.19	7754.52	3241.11	6200.78	2483.77	1686.38	2428.01	2438.85	2636.63	2435.37	3664.8	2635.3	2436
M1167T620_1			0.771932	0.635042	0.00545187	1166.55	619.816	2647.97	8973.65	5385.97	10712.2	10465.3	9482.33	6535.13	10502.6	8680.26	3915.3	9574.14	17475.5	5854.67	13962.9	11426.7	16041.4	10744.3	14138.7	10939.6	11567.4	9094.61	9773.39	10450.5	9142.87	10566.2	10203.5	10204.4
M221T62			0.929395	0.705719	0.00551051	221.153	62.0355	21573.5	25834.7	25284.8	5905.56	31451.2	27104.2	16010.5	30088.1	25446.4	21688.5	21947.3	33762.1	31996.7	34402	37751.4	29605.3	35604.5	44318.5	28403.8	28666.1	22578.9	20598.2	21412.9	20659.5	20536.7	20553.5	26145.9
M1169T620_1			0.605625	0.667297	0.00556796	1168.69	620.258	1623.67	5869.94	3114.33	7213.35	6342.07	8283	3694.77	5711.76	6760.25	4815.51	6472.61	11490	8587.68	5113.95	7465.75	9629.94	7653.21	8563.79	7294.83	7795.57	6551.11	6349.71	6804.8	6830.83	6560.05	6439.96	7841.23
M481T744			0.188894	1.22933	0.0056901	480.903	744.021	1007.27	802.517	736.896	779.845	740.679	965.327	992.958	675.553	720.19	769.588	781.426	612.88	557.647	726.985	553.566	824.918	715.552	585.25	652.779	651.851	725.448	772.201	758.805	741.208	748.762	741.351	748.807
M720T767			0.150192	0.622906	0.00576689	720.32	766.693	196.91	495.198	313.437	505.789	366.731	450.317	206.087	126.515	398.202	243.155	479.067	468.526	685.871	539.197	715.202	394.123	234.93	542.715	524.628	717.253	257.382	266.169	265.882	262.428	260.493	238.127	260.987
M273T696			0.221949	0.843438	0.00579202	273.008	695.641	5835.91	4600.43	4484.4	4932.34	4769.12	4849.14	3540.6	5723.96	3807.36	4857.78	5514.23	5499.83	5221.58	5800.3	5092.19	6697.02	4969.14	6209.11	5772.84	5423.57	4418.06	4650.89	4507.93	4611.18	4352.51	4508.52	5023.95
M927T376			0.383759	0.531499	0.00580537	927.481	376.473	698.811	1624.92	779.178	1617.57	1771.91	1756.8	597.19	1342.32	1694.23	575.337	1415.1	4317.99	2566.2	2616.4	1366.55	3130.51	2640.76	2696.41	1289.34	1400.59	183.66	181.004	169.577	141.257	169.801	161.58	161.454
M149T571			0.736037	0.61382	0.00591499	149.045	570.576	5258.55	6916.54	8932.71	10294.3	9403.41	6574.44	3955.63	5135.76	8399.74	6170.26	9283.43	19189.4	16023.4	15269	8506.31	12891.7	9119.31	9963.87	7903.36	7586.67	9690.4	8157.56	8482.04	8146.04	8168.65	8215.6	8166.58
M242T502			0.234664	0.614039	0.00597582	242.101	501.697	564.102	599.883	659.789	673.078	903.26	405.941	839.065	705.63	477.147	566.599	834.582	1700.64	1762.62	880.962	892.107	758.973	782.693	903.489	1123.45	774.309	766.905	803.677	902.999	765.77	765.793	765.332	806.162
M492T60			0.452833	0.63763	0.0059772	492.357	59.5585	3249.35	3546.69	3797.17	3210.34	3963.81	3120.01	2196.11	2445.47	3804.81	3120.74	3083.43	5112.52	3110.51	8371.91	3076.61	6382.95	5870.75	3869.8	5611.06	6409.12	2442.27	2437.2	2590.9	2446.84	2306.75	2297.06	1489.63
M154T64			0.382395	0.76692	0.00598373	154.063	64.108	5447.57	5025.87	4976.02	6644.11	5923.37	6224.4	3036.01	6586.14	5066.5	4389.57	8109.36	7249.67	7549.3	5283.79	5291.16	5742.47	8936.41	7689.96	7117.02	6555.16	338.417	416.231	212.928	327.089	311.861	462.822	308.692
M311T54			7.80134	12.2028	0.00605409	311.168	54.233	221983	636149	260179	208302	354044	468814	133132	295878	1.33171e+06	50872.3	23248.1	110216	8526	22270.1	58210.9	10806.4	25514.6	18924	33120.1	13766.3	4599.7	5472.77	5080.77	5291.96	5080.47	5081.62	5167.38
M329T740			0.159201	1.14759	0.00616316	328.947	739.806	636.897	681.127	652.433	689.332	623.232	796.034	609.208	680.633	736.538	588.113	585.193	612.503	631.388	556.981	686.204	544.053	610.48	451.514	588.675	565.717	646.517	654.321	602.369	695.487	596.942	650.184	654.391
M339T53			8.42839	11.6348	0.00617216	339.199	53.134	271583	737342	299408	251027	400499	549111	162134	349539	1.56277e+06	56995.8	23186.9	125647	11294.7	25820.7	81212.6	12307.8	28106.3	23380.9	40471.2	27409.8	7907.76	8574.3	8521.08	7910.19	8529.7	8515.09	713.949
M724T330			0.277426	0.803891	0.00617325	723.519	329.792	5057.48	5514.55	4768.4	5304.61	6243.64	5155.7	4130.41	3763.23	5764.13	3521.94	7902.84	5789.1	6125.14	6356.56	5677.25	6136.97	5267.73	6893.65	4839.21	6243.81	4858.34	5260.32	5255.98	5256.72	5083.04	5214.76	5173.88
M157T188			0.397644	1.63951	0.00620168	156.98	188.351	1418.31	2686.66	1501.67	2488.46	2776.02	2056.7	3543.18	1763.92	1578.02	1869.06	920.418	1670.48	520.436	1321.67	1571.27	1303.69	823.104	2372.47	1124.98	1596.19	1437.57	1401.81	1412.45	1256.59	1687.83	1451.69	1430.13
M434T112			0.365666	0.788621	0.00631771	434.108	112.25	7238.38	9585.53	6324.27	5783.27	6991.85	4262.43	8687.75	8245.02	9883.28	8781.09	8330.97	9770.91	9051.92	11553.1	8741.54	9784.53	9352.12	11344.7	9172.6	8992.96	536.838	570.437	536.722	360.426	497.095	637.211	448.141
M785T139			2.29452	2.30366	0.00633181	785.171	138.611	80665.9	36947.6	58765.5	22309.4	55668.2	56145.2	13900	39113.4	25702.1	101861	28851.4	26607.8	19538.7	23566.2	20154.4	15545.1	34822	10725.2	9538.46	23823.7	68.8363	44.9085	42.9514	62.664	42.9193	49.801	19.518
M541T588			0.231864	2.09307	0.00639921	541.263	587.52	203.493	608.464	275.018	664.603	512.54	760.943	352.731	703.499	731.931	577.878	295.387	13.3415	191.149	109.951	147.905	786.002	323.092	319.866	162.284	226.72	384.421	338.197	420.317	361.541	360.451	383.422	381.881
M171T672			0.315191	0.423939	0.00643917	171.039	671.789	385.285	483.926	424.477	435.579	612.647	391.065	346.463	1370.67	368.653	424.02	229.468	1512.82	1292.34	2248.61	1709.82	458.383	482.883	1161.6	1385.02	1885.91	466.444	503.212	516.346	442.841	505.505	491.044	505.026
M519T360			0.514496	0.645673	0.00647838	519.319	359.51	2790.98	6122.75	5496.78	6066.97	4985.76	7360.58	7456.17	5096.3	5024.01	3916.72	7645.03	10026.9	5819.62	5353.17	10089.6	13195.6	10195.5	6443.57	5145.24	10210.5	4336.76	3992.99	4986.55	4979.33	4911.32	4534.86	4910.52
M223T48			0.21483	0.738945	0.00650787	222.937	48.157	1635.68	1938.72	2185.25	2029.96	2105.99	1030.41	1610.34	1494.51	1546	1407.44	2287.43	2912.35	1726.11	2439.62	2653.31	1807.13	2917.89	2726.78	1746.29	1767.59	1866.66	1929.3	2001.35	1350.14	1806.63	1862.9	1582.64
M1108T620			0.878183	0.761833	0.00652304	1108.01	620.248	10651.4	21111.4	13939.1	23309.8	20770.4	21008.8	14641.5	23107	19313.5	15004.6	19476.3	28073.3	27168.8	25795.8	20262.6	30510.5	22687.9	25385.1	21175.3	19487.4	18349.7	19889.5	21358	19338.2	19530.2	19361.8	19867.7
M99T47			0.242061	0.599892	0.00653472	98.948	47.206	522.056	901.824	1379.71	952.493	835.885	784.439	953.755	924.855	659.24	523.996	926.707	1026.94	1429.34	2329.82	1178.72	934.139	1521.67	1902.66	1995.41	820.885	991.84	1165.3	1297.14	604.659	1477.56	1056.94	1068.59
M293T810			0.395302	0.704437	0.00658955	292.895	809.693	936.897	1907.24	1902.67	2113.57	3036.2	2517.19	2035.67	3249.18	1967.02	1270.48	2743.83	3829.07	3635.38	2168.38	2190.45	3089.74	3010.76	3489.97	2691.4	2871.4	2388.25	2339.5	2424.59	2255.03	2557.38	2426.46	2424.7
M473T71			0.918453	0.631969	0.00662515	473.4	70.8215	15170.8	7724.92	11459.4	5913.22	10309.6	14409.5	7022.02	12381.4	16466.3	16877.3	23214.3	28721.2	11103	14566.5	15390.1	19887.5	16625.9	11029.6	22184.3	23575.3	2635.72	2542.29	2634.02	2661.95	3062.93	3363.21	3295.91
M641T72_2			1.73815	0.547685	0.00663564	641.404	71.616	45324.4	25108.6	36990.6	22109.2	26332	21298	20068.4	19146.7	24414.8	42328.4	28844.8	52508.9	63016.7	52451.4	27413.2	52457.6	61482.2	21441.6	60060.5	97264.7	8647.75	6630.47	6608.8	8933.02	8632.84	8650.5	8149.58
M185T105			0.750879	0.791966	0.00666505	185.154	104.585	25748.6	23425.8	28672.9	28665.8	26466.9	27459.6	20902.9	31774	27400.7	25093.1	45642.8	39143.2	42090.8	26820.8	29338.8	26500.2	32785.2	31788.5	30909.9	30360.9	11076.3	10952.1	11400.7	11106.9	11376.7	11381.4	11380.2
M158T515			0.454348	0.444358	0.00667072	158.082	514.813	1051.92	1624.59	1595.95	1316.93	1230.12	1790.47	880.78	724.529	1618.04	1123.75	2502.93	2183.63	4534.6	2789.47	767.175	2723.42	2299.38	5077.56	5470.62	810.302	1454.88	1565.41	1735.55	1531.47	1522.02	1576.14	1576.24
M115T170			1.92301	0.612593	0.0067107	115.076	169.536	98654.8	82342.3	23332.3	28638.8	20686.4	20325.8	40480.8	102880	69162.2	69063.3	103641	122078	94501.6	96875.5	85993.8	63240.2	85527.5	92568.7	84989.1	77494.8	8333.36	8204.38	8315.19	15067.9	9321.94	8317.67	9369.38
M434T287			1.00079	0.263711	0.00671126	434.289	287.164	196.399	753.471	1691.18	730.49	161.307	999.608	4265.14	12522.2	476.15	4071.51	14112.5	4400.53	16789.5	11764	1267.82	6715.67	12593.6	6759.93	20858.6	2827.94	4147.98	4397.65	4456.37	5699.61	4450.82	4396.19	4262.23
M141T355			1.804	0.675753	0.00672056	140.975	355.022	34070.5	96374.7	41527.4	84401.3	59949.4	80624.5	38859.7	86158.2	70588.4	59816	42676.6	91875	96724.3	115749	81934.9	116189	120471	110798	80241.1	108738	91343.3	67433.4	84613.9	80715.1	71278.7	77313.4	76811.4
M646T620_2			0.438057	0.558654	0.00681277	646.014	619.563	1174.3	1606.12	2332.78	4109.87	3277.54	1333.19	827.134	1226.51	3548.93	1701.95	3264.43	4025.12	5689.32	3589.13	4371.34	3657.54	5305.38	1916.79	4373.35	1645.56	2216.08	3567.5	3313.66	3219.11	3027.53	2384.83	3095.63
M588T71			1.80566	1.80012	0.00686285	587.504	71.448	19129.7	34544.2	35486.8	33842.4	29417	39396.2	17860.6	35974.5	55002.5	64082.1	17848.9	8887.48	14574.1	21479	16631.8	40041	29680.2	22707.5	16013.9	14753.4	29382.5	28966.4	30977.8	29970.2	31012.2	28030.3	29506.9
M591T359			0.465742	0.582074	0.00690441	591.32	358.515	2985.49	3615.19	1434.84	1727.05	2810.14	3698.87	3069.93	3590.63	4073.3	2358.07	2846.65	6182.65	1455.22	7559.05	4466.72	5837.43	5301.68	3248.81	7325.09	6223.04	2679.71	2709.26	3298.12	2687.61	2433.94	2426.37	2193.79
M143T355			2.13846	0.662897	0.00696146	142.972	355.156	47328.9	150699	66855.9	108604	79711.4	142436	43671.8	100374	98926.4	38209.4	156382	129935	146065	142578	156961	143088	110888	143705	109570	83534.5	40710.5	30009.4	40022.7	63198.4	47867.7	36855	49875.7
M319T188			0.512217	1.76821	0.00706059	319.061	188.341	2217.22	3275.14	2738.88	1091.4	2396.66	3563.89	2764.9	5596.4	3378.48	1767.09	1353.91	781.105	1825.19	1853.4	1999.97	1335.2	1340.31	2410.58	1836.76	1545.63	2426.46	2606.85	2600.54	2836.22	2446.55	2782.75	1089.16
M338T50			1.16011	3.24217	0.00713237	338.207	50.461	6286.85	21926.6	8739.28	8430.6	11329.9	15887	4551.23	9369.66	26324.7	2674.88	964.584	1338.6	4740.53	1851.61	7774.12	3484.07	854.591	660.877	10746.2	3215.5	662.344	729.7	503.166	662.868	698.072	662.635	752.917
M376T105			0.46437	0.575925	0.00724247	375.768	104.996	897.583	2057.39	2589.62	3450.7	1529.34	3746.33	1706.51	4875.49	5093.9	2153.68	6078.52	1861.02	4056.33	3732.73	6456.63	6073.15	6522.55	2980.57	5243.58	5786.95	4602.06	4126.58	4378.34	4086.93	4091.7	4311.09	4118.17
M395T572			0.298754	0.758168	0.00733836	395.094	571.8	3311.49	2754.12	2548.55	3228.3	2449	1518.23	1946.17	2007.11	2584.7	3098.94	2464.07	4286.65	2894.89	3830.63	2972.57	3539.77	3994.22	3332.62	2584.55	3663.33	2069.32	3373.39	2896.26	3026.08	3023.15	3031.16	2893.96
M779T98			1.1692	0.703589	0.00736117	778.511	98.375	39066.5	19426.6	33329	28220.1	19091.2	18355.8	34055.3	20954.3	44010.4	30930.7	36911.1	39633.8	40988.5	42171.5	45578.3	48221.9	38597.6	18957.2	49220.1	48253.5	36996.7	40486.1	23681.2	44456	41120.1	39818.8	36261.3
M412T546			0.26953	0.628843	0.00742945	411.99	546.131	676.968	1396.73	642.483	600.806	731.654	859.79	1888.54	1964	487.383	706.854	1727.06	1644.6	1752.28	1937.25	1490.78	1494.88	1021.5	1405.86	1405.25	1951.53	583.559	656.326	762.063	724.143	723.652	724.171	669.136
M656T61_2			0.339919	0.819615	0.00750969	656.155	61.412	9458.6	6427.95	8674.54	6314.31	5961.25	7055.17	8832.43	7240.47	7386.31	9896.52	8982.51	9762.82	9095.89	10361.7	8442.81	9664.2	8423.07	10342.2	11464.7	7708.58	129.016	111.654	125.212	101.808	107.113	170.369	105.363
M359T91			0.757916	1.34798	0.00751481	359.294	90.979	9995.6	11718.4	7093.12	7818.08	12134.4	12036.3	12126.5	12577.6	7444.68	9954.78	8615.86	7601.66	8617.83	8881.12	8904.02	5606.2	7093.33	9599.49	3762.79	7653.78	7812.76	8577.15	7644.28	7639.33	7544.19	7643.84	7805.16
M212T576			0.402734	0.625479	0.00756281	212.032	575.666	1071.4	2579.52	1381.59	1064.81	2171.43	1927.96	1819.81	3429.61	1575.38	2081.68	2175.97	2815.89	4630.76	3667.03	2097.74	2519.75	2422.36	4570.56	3390.89	2250.74	2122.08	1559.16	2192.86	2177.19	2124.32	2196.2	2203.19
M339T69			0.807414	0.578846	0.00757059	339.325	68.803	7284.25	7208.24	9288.49	7514.14	14538.8	7014.07	14358.7	11990.2	14460.3	4510.04	19650.4	11434.3	10578.1	13930.3	15208.1	28996.4	27792.4	15592.7	12603.7	13804.8	5233.44	5645.84	5350.53	5324.2	5883.22	5667.44	7014.44
M88T353			0.921759	0.662892	0.00758632	87.9718	353.394	11460.8	10504.3	16081.2	18483.5	26078.4	17881.9	6753.11	11687.1	6522.52	19022	18084.5	23178.8	25231.1	24448.9	27734.9	19349.9	11451.2	20906.2	22176.3	25385	15659.7	14464.8	15524.3	15576.1	15633.9	10604.3	7529.36
M301T357			0.709084	0.617551	0.00765972	300.983	356.62	5420.9	5951.38	14598	11420.1	5612.46	14540.6	4827.68	7340.13	6042.03	6332.22	18221.1	5643.34	13636.1	12209.6	15579.1	16860.4	11648.1	15313.4	9237.28	14572.6	10996.8	16593.9	10995	6148.42	11125.3	4184.99	9800.11
M229T733			0.419883	1.41241	0.00770156	228.932	732.63	2851.32	2692.43	2574.24	2151.79	2850.16	3136.73	2464.66	2718.69	2328.88	5155.59	2497.03	1942.71	1573.21	2107.86	2015.72	2275.99	2232.63	1619.82	2026.65	2187.15	2866.28	2313.85	2410.98	2315.67	2454.54	2343.04	2340.43
M569T65_2			0.50241	0.755601	0.00770219	569.403	65.3965	5336.39	9170.13	5908.86	9364.95	9051.02	10404.9	4869.1	7217.2	9087.79	10602.1	10413.8	13477.2	12232.9	11167.9	8302	10553.6	12728.8	8152.59	10924.9	9262.25	1769.69	1510.26	1859.35	1745.96	1797.51	1743.23	1811.41
M399T185			0.446843	1.57557	0.00789564	399.213	185.081	2871.21	2723.53	2497.05	1634.48	2076.93	2631.11	2668.48	4804.43	3533.09	2650.74	1145.62	766.827	1322.63	2551.34	2049.41	2185.65	1206.88	1536.12	2427.37	2637.24	2535.79	2766.29	2897.08	2893.55	2889.19	2897.15	1839.82
M297T55_2			4.51382	11.6434	0.00793458	297.152	54.93	75094.3	214833	83478	68798.5	124596	158223	45836.4	106061	474091	12856.1	7623.13	33525.1	9119.94	7836.01	17404.4	12310.1	8216.08	6177.83	10876.6	4047.04	1539.77	1479.36	1537.97	2117.8	1538.66	1439.11	1540.73
M769T620_1			0.739656	0.758457	0.0079724	768.521	620.262	9255.6	22245.2	13059.5	19510.2	20200.7	22497.8	17953.6	20098	18753.7	14006.7	19464.6	18672	22039.2	26465.1	22836.6	32262.5	22723.9	27562.5	21318.9	20789.4	18811.5	18082.3	20682.9	20376.5	20755.3	19923.8	20696.7
M661T356			0.868352	0.652165	0.00798378	660.659	356.449	8115.55	7763.85	6465.32	15655.7	17872.4	14218.9	5634.83	15834.7	6776.86	4031.38	16363.2	18183.3	13576.8	17253.2	18520.1	11071.1	14962.7	19285.5	15788.1	11964.8	10077.6	9015.97	9328.93	10081.1	10083	7795.6	10393.2
M226T388			0.172106	0.789395	0.00803877	226.057	387.899	2255.15	1921.66	2456.79	2069.82	1995.81	2240.86	1531.14	1969.09	1657.98	1022.73	1906.83	2270.97	2385.02	1920.53	2545.06	2621.69	2377.68	2680.2	2448.26	3066.13	3254.03	2881.13	3038.97	3059.73	2999.64	2998.64	2983.28
M200T576			0.342111	0.700834	0.00811281	199.969	575.989	1540.42	3454.98	2528.97	4147.31	3403.48	2766.9	1547.17	2073.26	4444.43	1865.61	3479.11	4490.89	4931.84	3982.38	5021.15	3304.27	3308.68	4342.09	3611.18	3156.28	3386.71	3344.03	3585.37	3227.81	3337.28	3299.04	3385.21
M703T350			0.420419	0.557877	0.00814827	703.312	349.877	1291.6	2536.33	1207.77	2153.02	856.022	482.107	476.613	367.304	1931.08	3501.04	1464.88	1903.19	3208.72	2854.21	2924.54	2542.2	1876.22	2949.16	3708.43	3102.75	2186.64	2516.33	2827.89	2518.86	3090.7	2340.09	2129.94
M265T263			1.06944	2.46956	0.00830636	265.056	262.743	6361.3	8747.49	5878.87	28021	17588	17937.5	6117.17	4713.48	19547.3	10042.2	6827.33	4597.06	4167.2	4155.72	5234.35	5283.97	7770.39	3500.32	3554.63	5506.78	7437.76	7249.68	7439.72	7559.24	7234.25	7580.23	7760.88
M882T621			0.491489	0.684618	0.008369	882.047	620.559	1369.55	5688.22	3051.86	5611.23	4235.93	6123.68	2668.89	5346.07	4829.03	2673.28	5571.54	8963.51	4653.25	6808.44	6452.01	5900.76	5397.14	6762.8	5249.39	5001.68	4228.46	4860.37	4777.31	4972.48	4911.73	4912.44	3684.87
M432T672			0.166555	0.778195	0.00838572	431.934	672.267	878.99	886.465	1046.71	1011.53	1104.07	959.976	918.546	1568.34	1010.71	1034.19	1344.69	1333.69	1499.82	1646.79	1520.93	1199.56	779.017	1150.21	1452.46	1462.17	1082.95	1061.97	1034.57	996.051	1004.69	1041.94	1028.82
M716T620_1			0.460788	0.722117	0.00839308	715.538	619.747	2778.77	7014.92	2928.31	7164.14	6070.1	4889.89	4432.04	5722.89	6977.58	3793.08	5914.47	6158.75	8232.97	9277.32	6479.34	5503.8	7399.26	9121.93	7125.1	6481.46	6317.04	6291.35	6899.08	6331.24	6566.51	5191.97	6618.11
M329T134			0.703331	2.07793	0.00843705	329.151	133.813	4952.35	1437.57	2648.97	11979.3	6835.08	8173.24	5364.94	6303.61	4796.86	5503.13	3463.3	514.176	3365.45	1977.11	2541.07	2921.3	5890.19	2792.02	2444.91	2000.49	13933.6	13115.1	13596.7	13098.2	11053.5	12777	15887.6
M313T695_1			0.18214	0.802933	0.00859467	313	695.144	2057.15	1787.23	1917.15	2159.08	1890.7	1673.74	1648.97	1596.76	1890.92	1649.33	3323.19	1978.06	2102.94	1803.62	2076.3	2523.64	2241.04	2605.68	2119.84	1981.08	1617.16	1641.73	1642.08	1642.92	1642.71	1526.94	1788.21
M285T740_1			0.18182	0.669721	0.00864848	284.958	740.011	547.085	675.625	534.97	666.29	668.046	837.019	471.14	654.334	817.764	518.183	888.474	587.816	1560.97	1213.17	590.1	1027.36	913.492	1242.44	656.039	862.102	615.381	615.25	637.744	627.378	587.098	715.197	615.587
M675T59			0.305893	0.6699	0.00866981	674.505	59.0745	1929.2	2906.02	1693.42	1551.22	1597.64	1517.01	2099.06	2446.58	2269.7	2240.93	1142.53	2531.2	3879.36	3846.39	3078.63	3119.44	2148.91	2393.88	4181.53	3907.67	5513.72	5741.24	6516.34	5738.8	5745.02	5280.38	5580.5
M277T560			0.785658	0.673687	0.00867304	277.033	559.886	8504.81	10501.7	15008.2	16233.6	18970.8	9013.09	6126.66	7211.1	21905.3	9514.63	19407	21405.6	20037.1	20594.6	17293.9	21454	18759.3	10589.3	19011.6	14010.3	16594.5	16954.8	14182.3	16601.3	17413.1	17499.9	16587
M442T54_1			0.524001	0.522804	0.00867542	442.037	53.762	1655.48	3682.11	1507.53	3349.37	1545.19	1434.99	1292.62	6880.74	229.664	1814.4	7175.44	5234.79	2818.9	3026.73	3595.73	5406.26	3587.18	4685.75	4951.7	4261.03	2803.32	3561.46	2956.45	2822.1	2725.97	2962.82	2921.46
M945T356_1			0.625734	0.750633	0.00868476	944.508	356.333	7965.42	11113.1	6336.6	14144.3	12918.4	12393.4	7465.6	16765.8	17489.9	10469.2	12373.4	15924.2	16287.8	15392.2	15110.3	18529.3	17839.7	15534.7	14659.2	14299.8	11049.2	9622.23	12296.5	10016.4	13547.1	10114.9	10250.9
M202T266			0.258345	0.743987	0.00870446	202.072	265.935	1006.54	1912.67	1357.02	1655.51	1607.7	2161.85	2322.88	2224.1	2366.4	2058.61	2229.61	2931.98	2696.89	2446.71	1825.48	2835.08	2515.88	3271.01	2802.69	1543.64	1919.88	1985.54	1817.45	1922.04	2228.16	1919.98	2075.93
M312T556			0.401544	0.723461	0.00883629	312.025	556.29	1589.83	2952.91	2226.93	2698.93	3089.03	3160.44	2338.43	3811.56	1374.69	1443.89	2824.67	4135.36	4438.98	3366.53	3320.98	2965.79	2684.44	4014.61	3433.46	2938.16	2230.33	2230.48	2282.28	1947.47	2353.06	2230.79	2268.07
M447T53			0.4039	0.506289	0.00889199	446.991	53.15	980.59	853.975	1517.53	3094.45	1106.29	1108.85	727.479	3367.94	151.221	1316.86	3043.11	2279.4	1805.22	1594.75	2487.64	4880.87	3408.3	3363.06	1441.43	3793.2	2234.63	2231.19	2365.58	1778.58	2144.97	2232.94	2232.9
M757T620_2			0.524803	0.699441	0.00892413	757.035	619.794	4821.93	8768.7	6893.2	6673.31	5863.36	10280.6	1321.45	6683.88	8700.51	6673.57	7194.6	13389.6	9492.16	11826.8	9063.96	10301	9169.44	7999.21	8932.56	7964.72	7987.48	8442.12	8207.41	6302.11	8109.09	7958.91	7965.5
M419T566			0.379896	0.717862	0.00895712	419.055	565.526	2423.98	2954.76	4902.64	2923.83	4547.55	5556.31	2229.24	3206.7	6043.4	4810.97	5479.37	5726.23	5285.1	6496.48	5878.87	6762.89	5456.39	4976.82	3200.42	5900.36	4500.27	4513.83	4320.31	4499.38	4496.02	3481.45	3784.67
M367T91			0.754878	0.596123	0.00896393	367.356	90.6965	5738.11	6380.73	4173.45	5185.61	10925.6	12150.9	6877.04	12003.6	5116.43	4351.47	7591.78	8843.85	10174.4	12364.9	9369.23	17421.3	16455.8	18715.8	14477.3	6880.6	10445.1	10397.5	5825.01	9316.54	10914.4	11207.5	10926
M97T810			1.51224	0.813143	0.00898164	96.9599	809.693	45635.6	67647	65533.1	77444.7	93145	82932.3	79488.6	89502	74055	51159	78231.9	105004	98048.6	82069.3	80122.6	97381.9	96312.7	89009.8	80766.5	86551.5	70902.1	72989.9	75308.5	73906.2	73011.7	73912.9	73874.9
M617T96			0.499273	0.673665	0.00901285	617.438	96.266	5781.73	3197.59	2352.14	2437.48	4067.56	5306.12	3115.98	3506.87	6844.57	7434.93	5185.22	6385.25	6249.08	9272.71	8582.77	5269.62	5041.59	6903.15	6494.18	5997.5	2181.97	1353.27	2000.12	1998.09	1937.24	1934.22	1989.5
M1072T619			0.495553	0.670808	0.00902772	1072.02	619.458	1961.36	3376.3	1855.72	4665.26	4931.83	4010.53	2993.85	6151.99	4301.29	2915.58	5779.85	8384.67	5716.16	4769.1	5823.56	6864.42	5083.95	2980.21	4521.88	5477.63	4419.22	4178.24	4579.46	5436.58	4566.93	4585.97	4432.58
M849T349_2			0.338542	0.652749	0.0091688	849.451	348.633	1261.29	2907.94	1396.65	2597.16	1183.47	1460.95	936.552	541.824	2695.79	2292.52	1462.52	2481.08	2289.17	2718.7	3206.59	2752.82	3255.15	2420.09	3332.96	2544.6	1834.79	2316.77	2215.55	2138.92	2299.72	1859.13	2174.1
M557T193			0.601521	3.63599	0.00935798	557.34	192.657	705.268	1908.93	1315.67	2357.58	2084.65	3702.29	1539.8	7213.54	1556.95	1485.05	532.63	623.174	671.565	722.496	346.337	1035.83	688.807	811.136	559.295	573.577	1902.11	1369.34	1298.79	1914.48	1894.26	1187.1	2000.12
M769T273			0.313324	0.728476	0.00957336	768.53	272.567	5882.98	2648.91	3804.88	3362.48	4056.48	3138.07	4180.68	4786.28	1859.62	2951.84	5898.17	5075.99	5119.1	3209.13	4903.45	5075.84	5186.42	6191.58	5999.4	3681.94	4761.18	4769.64	4765.88	4531.94	3718.7	4759.24	4768.67
M518T289			0.995489	1.33143	0.0095771	517.988	288.804	21996.4	21109.6	23547.2	23182.6	12968.6	20137.4	20688.9	24035.1	19776.7	15994.3	17797.2	18079.6	19903	19189.8	14016.6	11225.3	7035.52	14320.5	19335.1	11892.7	18420.7	15591.5	18978.1	17404.3	17341	18539.8	17482.2
M801T357			0.906702	0.652319	0.00959553	800.671	357.003	5385.54	9200.73	12437.6	15689.1	13194.7	20080.9	9267.94	16587.9	12995.8	2802.1	22387.8	21976.1	13784.4	11070.2	16872.8	21287.7	16467.4	23789.1	19639.7	13069.7	12018.6	9731.11	8221.81	7399.53	8233.69	5999.79	9210.08
M75T76			0.477993	0.609487	0.00963329	75.0079	75.588	2267.63	3585.55	3283.39	4402.76	2146.87	3829.45	1609.64	2204.61	1778.86	4682.96	7523.37	4424.25	6481.11	2815.86	3461.09	5721	4774.44	1898.58	6205.24	5575	5083.3	4786.53	4732.04	3429.13	4792.76	2469.81	4443.5
M421T88			0.504934	0.568457	0.00970214	421.139	87.807	3377.16	2199.67	3566.09	2367.36	2227.8	3795.74	2065.65	2244.27	1286.57	5282.08	1672.76	5100.81	8272.22	3681.46	3227.44	4583.53	6065.63	3490.55	7232.58	6654.62	2521.98	1709.4	1700.87	1071.69	2288.81	1707.55	1844.8
M393T166			0.59415	1.48016	0.00992771	393.194	165.571	3776.37	7259.94	3815.96	6843.68	4994.84	6638.71	4603.28	5484.74	3924.46	2825.62	4589.73	3611.35	3178.6	2813.91	2047.48	4170.86	2779.36	5029.19	3276.41	2396.49	3586.64	3665.18	3828.54	3624.67	4790.99	3823.1	3618.78
M229T745			0.299871	1.15694	0.00995268	228.931	745.301	2432.93	2262.17	2095.91	2086.9	2102.27	2440.39	2226.2	1916.85	2456.17	1958.65	2158.29	1632.78	1494.41	2058.41	1647.85	2227.75	2154.42	1918.6	1997.08	1707.43	2055.43	2080.86	2166.54	2024.98	2052.99	2002.83	1997.31
M339T70			0.676288	0.677959	0.00996686	339.289	69.5385	12173.6	7138.3	6382.29	8262.71	13917.3	11756.9	8817.79	6835.47	9418.98	11524.8	15748.6	9770.94	14784.7	18100.7	6708.59	8640.87	19053.7	17681.5	16643.9	14804.6	6762.35	6703.11	6901.11	6362.1	6905.25	6904.73	7305.69
M313T191			3.65828	3.23371	0.010002	313.238	190.56	52698.8	59251.1	32406.5	209474	58769.4	174682	93763.8	189656	41303.3	28287.1	14498.3	40670.9	39460	25595.6	6447.28	35465.6	32849.7	52892.6	27504	15394.3	38258.3	37596.3	36200.9	44088.4	36138.4	33168	36146.7
M128T567			0.493929	0.761663	0.010068	128.035	566.549	8916.03	10244.5	9010.45	10311.1	11116.1	8193.87	9408.48	14560.5	8323.23	11230.2	13308	12775.1	13548	10285.4	10226	16815	19036.5	14964.7	10834.3	11224.5	13732.8	13946.6	14440.2	12898.3	13944.8	13680.3	13945.6
M485T94			0.465817	0.679565	0.0102025	485.395	93.6685	2178.27	4698.18	4432.16	5681.38	3817.75	3494.47	2587.72	6544.57	7805.43	5013.63	7000.94	9151.66	6259.68	8690.62	5504.69	8685.44	7115.14	3915.15	5804.49	5935.68	360.018	409.938	360.726	434.142	356.056	305.227	553.94
M505T51			0.45162	0.665315	0.0102438	505.333	51.362	3974.31	5203.97	2086.86	3433.88	5207.99	5127.68	5133.75	3441.67	4442.23	4511.26	7836.08	7341.62	6873.31	8858.89	5770.77	8780.45	2784.83	3203.95	7269.08	5256.12	4950.24	5726.46	5352.56	6272.48	5203.79	5395.18	5200.08
M475T66			0.93696	0.681068	0.0103368	475.122	65.618	15455.7	28394.4	20561.4	22080.8	24394.7	25938.2	15639.1	20473.4	25185.5	13151.7	22129.5	30410.9	21378.5	41949.5	24919.1	49411.9	30663.6	23555	40441.5	25351.8	543.615	481.445	742.174	426.121	470.987	768.397	476.642
M319T428			0.193879	0.620345	0.0103891	319.058	427.593	372.801	534.242	314.398	545.292	617.296	775.755	417.745	1103.8	646.435	402.17	669.437	998.835	384.188	811.275	1076.86	1451.36	852.573	672.811	1206.56	1112.8	573.504	548.98	571.192	515.729	571.172	387.628	571.9
M406T467			0.199153	0.612298	0.0105695	406.109	466.764	166.208	711.969	556.466	740.467	784.159	1024.94	436.873	552.768	382.112	232.319	957.951	823.866	602.689	1106.66	467.214	969.491	1306.39	1352.8	865.889	673.791	414.495	523.811	514.766	556.413	454.616	532.11	561.899
M427T321			2.12335	0.312705	0.0106998	427.261	321.43	4498.68	6117.81	15662.5	5375.25	1636.18	4021.28	28907.3	51842.1	2983.77	32544.3	46885.3	20987.2	72178.8	34596.6	9187.88	24754.9	48831.1	56912.2	128376	48453.6	17300.6	18180.5	17990.9	19156.2	18628.7	17993.5	18179.8
M789T372			0.844749	3.23801	0.0107654	788.542	371.62	12156.2	16312.5	3850.49	11073.2	3052.14	2071.4	3811.39	7561.08	2808.69	2894.18	1855.53	3342.94	1673.95	557.069	2002.82	2561.38	1051.15	2639.8	1966.9	2605.09	7193.78	7614.83	6893.55	6912.7	6910.97	6936.9	6499.66
M327T189			0.491843	0.674336	0.0107678	327.108	188.557	2968.26	7345.58	4629.53	6319.74	5035.54	3731.36	3615.35	5628.45	1968.49	7680.84	9877.63	6040.9	3831.9	6875.61	7002.49	9544.47	8749.14	6276.89	8096.82	6254.21	4637.72	5226.41	5485.53	5223.6	5173.46	5563.37	5710.2
M437T70			0.49775	0.813577	0.0107832	436.969	69.8655	17196.4	9836.95	13913.6	11207.1	12309.5	8320.69	12060.7	9422.44	11870.1	13157	14125.7	15673.8	14821.5	16371.1	12362.4	11697.9	16268.1	15366.2	13553.7	16389.2	200.242	350.173	524.494	519.446	636.456	367.764	678.238
M420T173			0.344451	1.42982	0.0108185	420.225	172.698	1235.04	2604.78	1142.31	2631.7	2268.18	2690.72	1382.74	2083.83	1548.12	1822.7	1336.71	1535.83	1026.46	1495.52	796.677	1392.56	1580.13	1533.72	1442.87	1434.72	491.27	480.919	491.299	480.859	481.11	405.58	507.962
M263T65			0.526658	0.826461	0.0108692	263.15	64.6285	24282.4	24601.9	19211	23125.1	20332.7	23899.7	15245.1	18013.6	19323.7	20475.7	23101.9	31687.2	26492.9	26530.3	22971.8	28682.9	28342.1	18881.1	23252.5	22351.2	1095.26	1145.78	1198.21	1150.25	1195.86	1146.62	1381.41
M704T59			0.346578	0.676426	0.0110019	703.547	58.963	1540.05	2620.41	2003.38	1440.32	2709.33	1674.81	2480.49	4074.79	2423.21	1372.67	3024.34	1933.18	3876.61	3320.48	3166.1	3966.27	2022.97	4267.3	4449.15	2999.34	8104.66	8110.4	8107.29	8198.03	8532.66	8141.44	8669.37
M218T65			0.444525	0.726518	0.0110337	218.081	64.823	2821.35	5002.28	4497.67	5475.66	4269.29	7141.11	5890.09	6527.15	5758.19	1434.83	7740.51	7776.23	5336.11	6676.92	7240.47	8727.23	5927.97	6406.87	5715.84	5645.86	2662.37	2791.74	3039.89	2664.58	2357.14	2746.57	2664.76
M524T452			0.397011	2.71423	0.0111586	524.297	451.671	1164.21	4141.59	949.024	1992.15	1990.88	1033.38	1131.38	1845.22	930.649	368.591	794.593	320.442	620.348	358.328	1146.1	395.44	352.732	426.679	254.16	1059.15	982.474	979.817	1014.67	924.026	931.123	851.847	982.081
M128T570			0.235624	0.610747	0.0111879	128.071	569.657	1024.8	1017.81	1077.12	567.604	750.982	620.739	733.377	437.025	828.314	1035.61	1485.89	670.045	1335.57	1524.18	847.678	1784.31	1315.67	2388.67	1263.19	636.389	984.587	814.121	774.454	708.859	843.878	777.359	771.66
M1098T620_1			0.413785	0.694073	0.0112922	1097.53	619.754	1898.58	4226.28	2619.88	5305.13	3847.5	3171.54	4389.7	3814.18	3364.29	2306.41	5061.47	4477.59	5686.21	6110.79	4989.65	7481.54	2485.75	5929.45	3905.24	4217.84	4058.45	3636.15	4744.48	4076.17	4343.58	3718.53	4267.57
M826T636			0.413477	0.713382	0.011311	826.065	636.125	1946.97	3755.26	2270.44	3283.74	3644.77	3287.26	3763.05	4474.03	3390.71	2273.9	3799.72	3788.4	6531.3	5459.71	2727.87	5567.81	4085.63	5564.32	3419.98	4038.38	3763.93	3340.55	3423.85	3199.51	3202.18	2131.96	3361.77
M417T108			1.89185	1.33	0.0114371	417.321	107.522	70942.5	76701.3	51914.3	66068.3	74861.9	61887	70227.5	58653.8	60375.8	72490.9	61883.4	47710.3	5937.51	62169.4	64889.9	50249.2	52547.3	52195	55023.7	46735.7	3902.18	4513.46	4629.88	4632.54	4631.24	4627.54	4166.27
M201T50			3.68452	0.283805	0.0114643	201.022	50.068	101962	95495.5	42847.7	47545.6	21654	10673.9	16331.6	17579.3	11831	83529.9	137003	117074	319615	200741	413240	97926.7	37180.6	62814.6	149027	49035	94811.9	95290.7	96870.4	94294.6	94287.8	94294	95290.4
M242T446			0.511306	1.43537	0.0114809	242.077	446.455	2660.58	4083.15	3922.44	4487.02	3264.41	5937.62	4560.44	5082.17	4889.01	2371.97	2752.02	2416.18	2218.3	3492.37	3542.51	2653.32	1295.4	2489.45	3600.17	4284.69	2180.86	3151.8	3156.95	3043.78	3042.64	3046.68	3167.32
M851T317			0.457114	1.50624	0.0114919	850.646	316.569	3850.39	2838.17	3907.67	3715.59	3627.72	2471.47	7417.18	3007.07	3823.06	3214.5	1676.28	3020.34	2497.64	1941.49	2829.38	2576.72	2552.28	2668.06	2959.98	2421.85	3144.07	4748.5	2292.24	3412.68	3703.01	3244.31	3184.2
M204T295			0.599211	0.401679	0.0115476	204.066	295.346	1451.11	959.854	1999.61	1458.99	2368.03	3052.06	2089.02	1897.07	2052.27	4075.67	4043.83	5217.91	5206.12	2581.87	2198.04	11140.9	7632.11	10674.5	3633.67	956.544	3594.27	3606.68	3563.44	3342.25	2508.78	3029.05	4642.55
M908T636			0.304586	0.70295	0.0115906	908.069	635.664	745.835	1573.71	665.24	1634.59	1858.68	2106.82	1882.08	2316.26	1698.35	986.943	1896.48	1458.33	2880.26	2754.31	2215.07	2510.24	1800.32	2616.82	1862.47	2010.83	1495.08	1602	1902.16	1448.4	1603.72	1492.44	1491.55
M269T567			0.830924	0.740761	0.0116091	269.087	567.001	26016.6	20852.3	26305.3	25397.6	31506.1	26041.8	13481.4	15058.7	25841	20175.3	36272.5	43005.7	39363.8	23333.5	36189.6	25742.3	30398.8	29019.7	22395.7	25682.1	31278.3	31232.5	35359.6	29984.2	30059.9	29998.3	29969.5
M213T53			0.390792	0.77044	0.0116666	213.148	53.011	5975.51	5728.26	3759.01	6893.72	7551.52	5725.68	3899.33	7749.79	4082.82	5984.01	7748.63	9747.09	6510.31	8839.41	6310.45	5931.15	8341.33	7655.89	7274.91	6078.39	3677.43	3495.37	4019.76	4020.27	4103.26	3955.04	4019.81
M494T62			0.258904	0.804036	0.0116855	494.064	62.242	5827.71	3505.02	4215.67	4272.04	3492.2	3647.74	3648.61	3899.95	3600.34	3146.73	6215.98	4569.31	3719.78	5188.46	4826.77	4644.93	4437.3	5850.7	5323.56	4046.9	341.516	344.885	346.335	345.899	346.795	404.961	691.788
M763T810			0.130301	0.747688	0.0117776	762.78	809.54	204.3	358.814	365.094	359.905	539.13	437.285	377.874	492.173	394.807	234.126	417.949	549.068	572.214	395.648	478.49	718.119	372.026	509.786	525.959	494.272	354.676	368.388	399.698	375.274	343.598	399.572	375.127
M490T359			1.58839	0.580118	0.0117821	490.488	359.344	24491.7	25679	25584.1	79455.3	30146.3	49170.3	23793.9	32707.8	33375.7	15037.6	80651.6	35421.9	76123.9	80661	51904.9	85343.9	54891.5	50202.8	26838	43085.9	24681.4	26102.6	29892.9	23972.2	32616.1	25126.7	26538.3
M131T704			0.406402	0.553469	0.011826	131.046	703.601	716.329	881.974	2689.39	1684.59	2401.74	1018.82	1063.61	2485.11	730.957	1068.7	2396.71	3302.39	3890.52	2183.51	1665.68	1502.59	2670.51	4873.79	2654.29	1494.31	1237.62	1025.17	1414.56	1545.6	1476.05	783.358	1611.43
M301T187			2.06496	2.02373	0.011907	301.104	186.799	23355.4	43580.5	24137.2	24144.1	31152.3	43741.7	49281.3	99674.6	37540.2	37023.4	27275.9	5928	18123.4	25670.1	23463.4	30315	15820.7	21321.6	11966.1	24506.1	30679.6	30183	32847	30185.1	30182	30178.8	30669.2
M573T176			0.325173	1.49527	0.0119233	573.346	176.167	1400.63	2144.55	1399.06	3228.07	1991.94	1878.08	1508.76	1980.46	681.757	1797.44	1384.71	1285.13	958.15	1133.08	1086.22	1279.7	1448.06	1065.31	1241.96	1162.8	969.548	830.421	1008.11	962.799	962.874	1023.97	963.555
M481T98			0.878075	1.80885	0.0119624	481.423	97.652	8573.8	6713.6	9680.71	8783.24	9746.68	9279.32	9190.58	16984.2	5801.49	3021.45	5696.64	3998.56	4249.32	6040.28	9052.09	2419.01	1412.33	9094.74	3046.2	3516.09	1859.76	1251.69	1564.88	1648.14	1618.51	1311.1	1627.53
M118T658			0.442837	0.489053	0.0119974	118.05	658.311	818.12	1026.14	1269.31	1018.73	993.887	1082.84	1719.66	1883.62	998.089	2996.07	3122.71	3804.95	4723.73	3534.03	1660.74	699.455	1023.78	5068.87	2593.9	1998.87	986.466	947.385	1245.56	723.763	680.778	1934.2	665.368
M659T59			0.547694	0.710508	0.0122022	658.503	59.423	8869.21	11097.5	9291.05	6676.39	7903.87	3484.33	10911.4	11336.8	10390.4	9893.7	8289.62	10062.4	17402.3	12076.7	15107	11530	7878.07	12046.8	15824.6	16247.9	37945.7	36867.7	38304.6	37945.2	38186.7	39441	38305
M535T66			0.534552	0.746158	0.0122114	535.434	65.76	6893.72	8799.63	5791.86	9795.68	11052.5	9413.69	5590.01	8900.16	10268.2	13112.3	9277.7	15987.6	12626.2	11323.1	7940	14051	15241.4	10832.8	11904.7	10921.1	784.415	823.754	777.713	1019.52	885.28	676.855	822.605
M189T50			2.88304	0.405739	0.0122155	188.986	49.8125	85423.5	63711.7	35685.9	34660.2	107405	9047.48	33340.7	19073.7	42908.5	45075.7	74457.9	66903.8	263864	170004	80261.6	129012	46471.8	173313	147917	21784	90358.2	89963	97041.9	89952.3	89950	88383.5	91106.1
M374T620			0.406493	0.699327	0.0122432	374.004	620.437	3682.35	3759.4	3702.32	7188.97	4927.87	5446.59	4113.18	2898.91	6072.28	4411.84	9483.5	6323.97	5385.43	8321.38	6566.11	7662.94	7826.91	6662.15	4531.63	3304.88	6057.92	4666.04	6568.45	6046.23	6586.02	10205.1	4684.01
M537T60			1.01558	0.520253	0.012256	537.287	60.021	3035.37	14752.2	4209.38	17847	6382.53	7684.25	9805.95	21319.8	4984.14	3839.75	23785	14389.3	11839.1	9919.83	5200.46	26615.4	23726.5	17988	26421.4	20527.7	10748.9	10599	10925.2	10902	10029.5	10904	10900.1
M341T739_2			0.163463	0.682638	0.0123253	341.046	739.377	347.363	515.499	298.489	579.545	590.846	453.801	392.14	665.824	489.3	412.481	769.822	603.098	1187.44	530.723	870.11	483.844	454.998	791.606	556.248	703.504	511.846	549.842	601.068	482.926	532.807	531.64	506.366
M225T784			0.848641	1.51497	0.0124141	225.099	784.029	8797.55	20516.9	7551.61	12238.4	7917.8	11955.9	6065.89	12690.3	11634.4	8794.87	6706.68	7919.56	8030.4	6892.17	7162.66	8251.19	6590.11	7504.51	6906.18	5432.84	7442.06	7447.49	8237.21	7446.48	7443.72	7729.63	7581.92
M755T809			0.122792	0.748459	0.0124581	754.866	808.885	150.723	294.848	240.898	373.271	409.795	315.317	276.417	480.342	361.044	230.099	501.792	405.505	506.389	299.742	337.6	397.276	420.467	515.305	408.704	392.821	327.883	313.897	392.365	321.654	318.952	313.851	314.17
M643T810			0.14278	0.790236	0.0126946	642.831	809.737	337.69	750.522	742.948	785.23	959.597	772.815	677.999	912.838	647.9	536.459	822.756	1067.77	723.221	807.177	787.538	1015.9	1061.47	957.083	910.357	861.756	557.89	724.871	653.049	700.901	724.51	729.703	858.99
M933T763			0.179117	0.655222	0.0128521	933.431	763.115	234.901	307.417	319.699	372.307	586.672	638.625	419.212	629.186	430.783	266.521	786.842	678.585	1020.03	804.433	770.074	462.305	381.65	565.625	422.09	526.53	564.336	557.909	616.332	568.64	540.335	557.948	568.687
M382T1221			0.433823	0.571246	0.0129603	381.904	1221.48	1063.79	2045.07	667.132	2335	2306.22	2565	2683.76	3344.25	1539.32	508.836	1804.91	2899.05	3110.07	5050.53	2188.75	3929.84	2597.38	2536.89	6159.74	3085.63	925.684	5529.83	2998.89	3128.86	5073.35	3580.67	1886.29
M222T63			0.391189	0.767608	0.0131349	222.158	62.622	3324.02	4409.2	4405.31	5178.22	5734.76	4011.07	3892.43	7355.14	6725.11	4080.54	6518.63	7270.25	8088.75	5922.28	4886.5	6383.07	7903.76	6354.46	5399.34	5258.44	2269.41	2337.22	2091.27	2337.56	1765.1	2337.37	2404.24
M672T646			0.234151	0.636418	0.0132475	671.944	645.596	1048.25	1772.27	858.06	718.239	1056.64	698.81	993.598	2013.83	1555.42	463.663	2493.27	2057.75	705.578	1760.66	1620.29	1869.71	2226.61	1056.39	1698.84	2076.05	1702.42	1134.9	1697.43	1625.92	1705.79	1541.36	1701.94
M329T93			5.4712	3.043	0.013248	329.248	92.7205	215929	230188	201436	166495	116350	97783.3	114245	87689	307798	588745	25494	31202.9	20486.1	36816.2	36528.1	237355	141091	66399.4	38708.5	64787.9	261289	256703	262919	262952	264477	262941	261275
M428T358			0.876291	0.672411	0.0132643	428.317	358.476	10551.3	21610.5	7053.76	17583.4	13448.6	16245.2	8301.74	21889.5	10675.7	6050.86	23116.8	22863.3	22680.5	21598.9	14910.5	25185.5	18282.5	24094.3	13363.2	12310.8	6674.75	8074.33	8396.04	7621.41	8023.33	7638.93	8029.73
M148T517			0.758712	0.601671	0.0132838	148.043	516.966	1999.23	3606.57	3806.35	4015.97	6170.52	5977.81	4656.28	12055.9	2457.51	3291.34	5661.73	10576.9	8002.7	7304.77	6897.83	5836.81	5947.4	12808.9	8395.49	8407.68	3553.05	3779.13	4192.89	3548.62	3887.39	3553.48	3439.96
M829T59			0.256567	0.690909	0.013342	828.51	58.8145	1104.52	1939.54	1070.8	1164.35	1612.55	1192.74	1005.55	2998.55	1412.79	1642.87	2180.94	1829.15	1968.18	1853.28	1788.85	3082.88	2185.77	1588.85	2577.11	2864.31	2058.05	2504.07	2608.63	2617.21	2040.31	2609.86	2606.75
M470T275			0.223208	1.2366	0.0133875	469.94	274.988	1174.15	983.307	928.456	1110.88	1092.53	1188.8	977.863	1162.27	1323.23	1248.61	857.423	939.326	1009.79	1143.18	965.624	1205.08	446.359	856.08	741.213	885.025	859.849	963.643	945.444	945.795	918.83	945.76	791.394
M514T366			0.818144	0.248822	0.0134141	514.282	365.994	889.265	1825.07	225.688	1209.22	416.954	742.377	5811.13	3809.21	531.803	1588.17	16316.5	3883.18	16176.3	1722.92	835.138	3512.83	7018.72	9165.12	7876.58	2011.22	4272.32	4124.7	3885.23	3916.85	3883.67	3467.54	3947.86
M709T347_1			0.351464	0.698327	0.0134661	708.773	347.317	2312.28	3898.73	2902.99	2288.05	2140.19	2843.22	918.63	712.126	2825.81	2914.56	2366.72	3931.92	2847.62	3498.74	3701.68	2885.25	4604.55	4116.2	3265.69	2800.93	2657.64	2622.58	3562.29	2897.27	2876.29	2515.03	2800.7
M193T812			0.256968	1.21439	0.0134696	192.948	812.235	1960.63	1455.79	1574.87	1961.42	1834.33	1868.81	1783.67	2202.41	1678.29	1438.16	1208.13	1451.72	1937.97	1001.54	1656.81	1393.03	1418.12	1321.38	1487.33	1747.31	1707.07	1738.79	1608.76	1673.03	1715.69	1531.04	1706.86
M228T205			0.530609	1.59743	0.0136763	228.07	205.276	3062.18	4108.79	2683.21	1868.53	3370.57	4417.3	3368	7404.61	3370.4	4537.33	2738.19	1997.47	2902.51	3650.71	2425.73	2484.06	2154.24	1813.37	1021.96	2719.44	3430.14	3505.69	3686.42	3642.1	3392.42	3568.55	3565.83
M417T85			3.17219	1.20027	0.0137978	417.321	84.676	306873	225030	224636	214175	225959	188146	240271	195236	198616	308592	205888	185126	182045	173589	218245	198340	199666	206764	177574	191940	2953.38	3469.96	3467.34	3469.48	3559.56	3463.85	3569.28
M121T206			0.935263	0.667028	0.0138191	121.029	205.831	11597.7	19821.3	12247	20369.3	14730.6	19373.6	9217.73	20940.8	17041.1	26976	16268.1	34153.5	33499	26475.6	13820.1	25960.4	36279.9	33458.4	22283.3	16134.4	7803.94	9032.72	9029.45	8904.33	9032.28	8901.72	9152.56
M555T188			0.681861	2.75771	0.0139049	555.326	188.247	2583.01	3161.34	1215.9	3082.06	2583.25	5129.4	2618.53	10911.7	2890.13	3012.95	885.209	1666.32	1473.46	1098.93	537.575	1739.74	1309.6	2408.08	1339.81	1026.46	3020.41	1678.82	1792.97	1984.19	1644.53	1789.96	3056.24
M401T684			0.851306	1.52905	0.0139089	400.867	684.33	16962.3	9616.68	8790.17	11087.9	13620.5	15021.4	16784.9	7044.75	15372.4	6193.51	13606.8	6556.28	10465.9	7892.85	8212.53	9185.58	5868.7	5070.26	4795.27	7149.19	14514	14517.6	11074.7	14510.7	14519.7	14164	14166.1
M208T430			0.657931	0.35827	0.0140372	208.061	430.423	1765.09	913.859	5727.49	653.727	2345.67	395.991	3913.67	920.773	2525.92	3704.75	5799.09	3681.62	10700.4	3167.35	887.391	10682.4	12475.5	10612.9	5438.64	380.62	3359.53	3826.06	4154.37	3307.77	3668.95	3836.79	3975.63
M514T336			1.03357	2.91116	0.0140403	514.305	335.811	6960.76	24783.4	4080.3	11569.9	4591.47	9610.95	1933.42	5190.37	8093.56	18182.9	2061.4	2538.62	2620.91	2124.48	3195.64	7040.87	4854.35	3002.74	2010.52	3182.47	7918.66	7962.08	8243.03	8078.11	7909.04	7996.13	8088.39
M359T286			0.899023	1.51794	0.0140893	358.978	286.392	13350.6	13793.4	18144.3	15308.4	17416.4	7580.49	14709.4	15451.4	16304.4	13722.3	13729.4	12615.8	15424.3	12450.3	13515.9	1081.27	6222.25	3957.27	11896.2	5145.79	6051.42	13006.8	13092.6	12298.2	12294.9	13434.5	12331.4
M441T664			0.587144	1.39624	0.0142332	440.885	664.443	6062.48	6234.3	7487.67	3331.07	4823.39	5023.71	8787.96	4093.73	5238.91	8822.64	5092.15	2902.1	4284.73	4255.76	4629.89	4365.48	5161.66	4197.77	4108.01	3907.48	5976.35	5971.29	5622.43	5656.87	6714.63	5618.21	6277.91
M516T672			0.135207	0.810582	0.0142424	515.916	672.129	930.084	863.73	1075.34	959.242	1436.05	995.393	976.493	1399.47	1238.36	1035.78	1289.35	1398.1	1504.43	1605.24	1519.96	1139.32	976.379	1054.66	1429.9	1542.06	1013.7	1024.12	1022.32	1012.78	1025.37	998.635	757.322
M480T356			2.47853	1.8466	0.014256	480.308	355.832	79661.1	115838	73462.4	64594.3	29254.3	74084.6	19990.1	28073.6	49888.2	89269.6	17947.6	21606	28437.7	35830.2	28404.6	31719.5	52661.7	61704.5	31896.1	27773.5	28145.4	45342.4	44318.7	40739.5	44322.8	40669.2	42048
M599T462			1.4142	3.34099	0.0142749	599.319	461.844	13890	27642.9	10709.3	13208.7	8685.07	5170.72	1381.9	4134.25	17275.3	34766.5	1190.78	914.533	1547.44	2704.25	2867.55	12568.5	8477.82	4826.93	3670.84	2196.61	13064.3	13996.3	15617.9	13896	14049.7	13906	15231
M105T574			0.257809	0.621014	0.0143106	105.019	573.949	907.373	1465.02	1294.66	1372.08	1338.01	592.38	667.366	1526.9	696.59	1048.69	1421.17	1985	1707.77	1160.13	2356.62	2027.81	1085.95	2525.46	581.579	2715.06	1506.96	739.956	1292.87	1003.93	916.67	1161.53	1159.07
M580T636			0.581083	0.73477	0.014368	580.057	636.237	5613.42	9129.39	5143.03	8331.02	8380.76	9457.67	8862.1	11270.8	8421.32	7670.83	8841.02	8641.19	15905.5	15635	9783.94	12874.5	8896.59	13493.3	9141.6	8768.4	9104.24	8626.15	9747.09	8828.29	7235.54	8490.72	8933.68
M431T64_2			0.929645	1.79025	0.014373	431.124	63.944	16548.4	8849.98	6366.14	12055.5	2489.11	11770.5	18428.5	13833.7	11622.3	14303.2	5739.22	5158.1	4496.6	11136.4	4938.1	11835.7	3124.61	3632.02	11981.9	2902.11	801.663	835.11	635.648	801.743	896.178	834.85	835.606
M619T686			0.404994	1.46507	0.0144629	618.882	685.524	2091.58	2306.72	4294.62	3769.64	1876.75	3089.88	4074.36	1562.49	3259.44	3811.08	2328.63	2348.73	2386.37	1762.35	2299.38	2717.13	1137.22	1583.2	2520.57	1486.5	2357.43	3407.9	2649.67	2391.49	2680.56	2915.61	2981.71
M409T99			0.591404	0.71718	0.0144904	409.194	99.1965	6398.47	6263.53	7798.79	6544.99	3865.99	8756.52	7287.78	5127.59	10951.3	12514.3	10851.8	6601.95	8776.04	11132.6	13643.4	10278.2	13446.2	12709.6	9500.9	8345.64	4212.54	4471.77	4769.44	3191.67	3802.12	3725.82	3819.77
M446T408			0.415608	0.384426	0.0144905	446.289	407.895	195.345	354.646	436.105	697.405	127.019	330.404	1103.74	3549.4	416.249	523.52	1813.58	1827.08	2769.26	955.866	771.368	1805.02	2783.47	2129.84	4195.23	1067.15	857.68	906.751	862.253	867.834	1017.24	862.063	1407.84
M353T62			3.38728	3.30389	0.0146189	353.197	61.868	59944	202756	89994.9	30330.3	134504	137217	42555.1	38607.9	269084	16073.3	28687.4	32465	29013.6	34011.1	22714.5	31855.7	36463.5	25198	36954.8	31686	3895.38	3962.1	4797.79	3894.83	3895.78	4040.23	4024.49
M738T328			0.327797	0.922312	0.0146189	737.535	327.606	119559	122411	122897	127215	132178	119476	117480	112174	122718	123513	136610	146537	127642	131458	138471	136171	112840	136207	115680	140734	120274	120915	119489	120901	120275	122840	120303
M850T248			0.997544	0.412021	0.0146768	849.575	247.843	4241.49	2284.94	4185.26	3676.82	2591.1	2895.49	5522.43	3750.36	11654.2	15491	32230.5	8710.24	14815.2	24683.3	12470.8	9989.55	6551.6	7588.34	9722.33	9865.07	11285.6	10225.1	10057.2	11996.1	11241.1	9158.14	11294.4
M389T85			3.21026	1.16571	0.0147399	389.29	85.236	349735	273942	256454	263094	260286	252571	295248	233327	232926	359597	245811	233680	234937	221478	268300	233774	241794	243675	228464	230470	4048.79	1638.67	4107.08	3880.22	4017.63	4102.37	4109.68
M145T188			1.14647	0.306577	0.0148606	145.087	187.831	6269.31	6336.39	4986.83	6945.83	4723.89	2030.83	3192.71	3467.02	6036.14	4908.15	3952.97	9095.51	39968.2	7371.24	17892.9	23734.6	8893.93	35145.5	7218.92	6220.15	11165.7	11077.4	11179.3	3627.85	15494.1	12233.5	15448.5
M1045T620_1			0.413466	0.656512	0.0148688	1044.55	619.748	1083.77	3812.84	946.666	4192	3345.05	3867.84	1588.86	2858.31	3932.78	1817.79	3801.97	6590.17	3694.02	3442.43	4471.45	4638.31	3219.09	5228.17	2757.64	3962.37	4031.42	2673.22	3868.29	3805.95	3283.25	3634.18	3799.9
M392T358			0.295186	0.699794	0.0148698	392.316	358.076	3173.98	1678.84	1951.08	1683.3	3076.81	1934.21	1488.31	3012.5	2696.82	1576.37	4991.41	4262.21	3801.5	2598.31	2607.04	2140.96	2847.41	2876.53	3116.05	2585.42	1644.51	1632.17	1627.66	1830.07	1470.02	1327.96	1342.25
M767T257			0.785442	0.480213	0.0148778	766.538	256.57	8794.15	8343.29	4871.4	3788.84	1582.02	1794.65	11400.2	8561	4926.29	3676.03	19159.2	7818.12	6397.73	15401.8	21104	2549.57	4595.76	15769	10009.7	17428.8	6505.57	7527.77	4841.69	4639.39	5489.89	4847.86	4663.18
M499T71			0.682961	0.647248	0.0149408	499.275	71.093	10742.8	6446.94	9544.84	2045.81	7741.08	5084.07	6721.32	12207.8	10325.5	13584.9	17015.2	15060.9	9886.53	19470.6	8737.26	15395.4	7492.05	15214.3	13807.3	8388.22	5287.67	5289.01	5508.16	5286.65	5480.18	6018.76	4807.67
M1060T619			0.4292	0.671616	0.0149527	1060.01	618.909	1572.17	2008.62	1475.86	3748.01	2885.28	2310.43	3436.9	3701.86	2572.38	1807.71	1959.7	5231.95	4544.98	4078.69	3646.33	4585.94	2525.15	5043.96	4204.2	2175.84	2124.45	3456.83	3442.21	3307.68	3393.94	3311.63	3771.84
M301T65_2			0.451188	0.807421	0.014998	301.165	64.783	10506.1	11454.1	10771.3	13942.4	11153.7	11625.3	6974.74	14931.4	13100.4	13944.8	14552.8	15867.8	17107.7	16573.4	13873.6	12630.5	16733.7	11355.2	10813.3	17137.2	1823.62	1804.3	1815.56	1996.08	1939.66	1484.72	2147.56
M1101T621			0.411765	0.738613	0.0150298	1100.99	620.957	1290.61	5481.53	3759.24	5993.16	5164.87	6662.91	5430.94	5205.97	5743.89	3557.75	7647.68	6883.54	4879.91	4014.78	6901.05	7499.39	6410.1	7301.65	7941.9	5900.46	5815.08	5820.3	6015	6024.12	6027.99	6025.32	3882.12
M215T184			0.689521	1.50948	0.0150857	215.165	184.183	5864.97	4677.95	5009.58	5408.96	8455.02	11169.6	8156.66	9017.86	5816.05	3781.47	3588.9	4192.32	3928.03	4463.32	2786.42	5529.09	4331.95	3170.65	7235.68	5396.95	1675.66	1682.26	1025.39	1750.04	1747.76	1689.47	1745.88
M391T288			2.83384	0.307823	0.0151035	391.285	288.21	4025.35	8483.68	15360.1	8787.2	3207.4	10485.2	38792	142892	4890.38	33000.3	135693	38917.5	156722	67444.3	15726.6	64771.4	116479	67371.4	184834	28917.5	37637.9	37118.3	38441	37633.5	38474.6	43763.1	37672.2
M522T358			0.58935	1.51473	0.0151154	521.981	358.241	2554.8	5039.14	8374.78	4981.12	10115.8	5187.65	6022.14	8458.88	5935.86	7391.92	5546.87	3351.39	3429.27	1965.87	5776.82	5697.73	3542.2	3504.45	3901.69	5576.39	3920.89	5435.17	4462.45	4504	4464.95	4110.78	3915.17
M198T57			2.11982	1.91048	0.0151229	198.015	56.858	40245.7	78229.4	48038.8	80787.2	51050.3	102585	19418.6	41695.5	41997.5	27518.7	21158.4	24166.6	15447.4	48875.7	42352.2	51304.9	26834.7	23883.9	12226.5	11987.6	34312.8	33013.1	33333.9	35194.7	33009.7	30867.9	33002.7
M359T478			0.119382	0.753266	0.0151897	359.148	477.991	520.176	525.588	478.137	583.348	485.473	847.22	406.549	510.184	455.222	430.096	441.476	662.183	916.415	680.475	519.423	649.751	790.937	956.221	629.678	712.458	493.812	510.33	509.86	490.193	476.898	486	477.685
M135T597			0.338753	0.595617	0.0152409	135.029	596.693	539.853	1331.03	734.036	1678.92	1317.29	1642.26	535.918	1721.28	2012.77	488.795	1555.12	2295.74	3819.83	1710.99	1314	2237.64	1627.15	2565.06	1816.59	1208.67	1003.24	1141.41	1278.31	733.65	1350.17	1003.06	1006.98
M1147T360			0.197463	0.670394	0.0152853	1147.26	360.111	188.478	493.153	457.802	1345.07	758.765	954.548	424.906	876.113	1226.7	307.673	803.548	1050.29	1001.46	1097.08	1163.58	1151.95	991.804	981.481	1174.89	1075.07	874.699	869.563	1027.52	877.189	1043.21	874.118	1485.8
M267T572			0.282208	0.656552	0.0155261	267.072	572.248	1271.76	1448.65	1284.66	1482.07	1108.15	1597.44	1002.77	1646.18	1281.74	2000.81	2248.03	3460.3	3197.05	930.896	1789.18	2038.49	1894.11	2718.01	2217.58	1019.1	1604.01	315.861	1751.44	1757.44	1749.52	1566.15	1750.29
M114T88			0.63055	1.80215	0.015596	114.019	88.058	12384.8	3357.21	3319.47	3449.98	5199.73	5961.96	6596.34	4596.23	4569.73	4998.88	1999.44	1101.05	2979.72	2958.59	2819.24	4105.26	2587.11	2964.52	4150.2	4540.14	3845.46	3945.95	3761.05	3876.72	5591.14	3855.96	4271.16
M583T95			2.2429	2.33141	0.0157457	583.471	94.692	40133.1	43423	41598.8	33505	21796	29958.6	22416.7	35127	57017	104596	7310.44	8065.66	8815.33	17389.2	10094.7	60087.9	32670.1	14055.7	10546.2	15218.5	61293.2	65110.6	64395.2	64490.3	65126.4	65646.4	67312.5
M265T1318			0.268613	1.30784	0.0158777	265.075	1318.09	1738.04	1361.45	1111.74	1455.93	1337.42	1717.16	1351.09	2011.09	1414.93	1956.8	1346.49	1307.52	1492.56	1463.1	1005.14	849.299	1309.88	1282.21	1288.16	473.328	1547.19	1722.59	506.19	1540.68	1557.19	2092.88	1547.89
M555T811			0.051212	0.873698	0.0159836	554.775	810.967	782.966	940.723	932.182	994.487	1104.04	746.614	970.212	934.55	892.054	643.946	955.754	970.919	1031.62	1028.79	1072.78	1199.52	1041.14	945.121	964.355	1024.4	962.769	894.617	929.655	920.012	894.383	848.101	894.552
M421T50			0.977256	1.57986	0.016185	421.225	50.018	12108.7	17373.6	10605.5	12299	9298.6	10721.8	13998	12256.3	16967.1	12374	5935.36	7666.63	7101.95	5045.31	6051.45	6919.58	21776.5	6775.03	8787.69	4961.75	3295.44	3407.78	3408.91	3502.38	3295.11	3047.73	3305.45
M521T185			0.692138	2.44887	0.0162787	521.321	185.183	1974.43	4071.72	1830.46	1638.99	2513.2	5413.41	4575.24	11195.8	3915.93	4772.52	1108.49	1208.92	1345.67	2599.52	871.343	4016.04	1390.19	1628.41	1378.05	1563.97	2773.48	3358.87	3146.99	3355	3355.68	3252.81	3897.3
M158T137			1.10134	0.737724	0.0162957	158.061	137.318	16948.9	26419	20460.2	41203.9	19448.6	38032	29804.9	41925.6	25586.5	15976.8	40986.7	46534.7	28664.3	43925.2	38009.5	39439.7	30634.7	42322.1	30756.8	32587.5	14972.5	14593.5	25173.5	25160	25943.9	25184	24096.2
M201T199			0.52806	1.44267	0.0163192	201.149	199.013	2952.1	4282.1	3280.96	4781.09	4249.49	5491.67	3665.93	4765.9	3439.35	3339.86	2808.61	3907.71	3493.12	4086.63	1407.47	3839.85	2733.62	2260.01	3154.2	207.355	954.912	902.518	945.638	952.576	978.076	945.622	989.393
M797T378			0.461061	1.44287	0.0163718	797.456	378.187	5042.3	2109.76	4152.79	3319.68	3426.23	2573.34	2353.76	4553	4321.35	4073.39	2232.88	1927.08	1979.53	1931.59	2162.89	1558.51	4126.34	2877.05	2261.03	3841.73	183.119	151.498	171.651	134.128	144.705	143.025	143.794
M395T478			0.118248	0.76761	0.0164443	395.114	478.32	525.991	568.051	717.501	575.014	624.228	944.757	492.63	601.817	406.837	540.466	917.329	925.615	865.969	835.68	673.551	538.637	880.569	931.957	739.695	503.938	611.114	637.929	639.58	647.649	607.094	371.366	613.321
M335T696			0.0956904	0.869711	0.0164511	335.008	696.062	2244.13	2038.73	2659.38	3288.18	2341.3	2242.23	2261.24	2209.86	2138.33	2069.99	2871.68	2641.73	2715.58	2670.88	2632.49	3103.34	2560.12	2388.63	2833.81	2594.6	1959.95	1828.16	2216.39	1959.03	2046.78	2022.18	1960.25
M214T556			0.947933	0.709678	0.016486	214.048	555.565	7018.92	14226.3	10238	11280.5	15156.3	19208.8	10843.7	20543.2	7820.25	6852.58	14826.6	21952.7	21235.2	18879.6	16423.7	13064.8	12106.8	21879.3	17307.6	15907.5	11321.2	11193.8	12203.1	11102.6	11132.8	11265.5	11107.2
M385T180			0.647175	3.45833	0.0165637	385.197	180.044	2854.85	8533.83	1502.67	12337.3	3074.36	2792.77	3086.51	2747.15	2143.04	2134.8	568.353	1213.59	632.283	944.305	1703.05	900.682	1486.81	1596.98	1310.82	1558.49	745.045	1555.05	1436.85	1447.72	1541.67	1496.72	1663.3
M688T557			0.245253	0.702783	0.0167392	688.041	556.982	613.75	1469.38	1079.28	922.197	1121.03	1515.7	871.351	1403.41	688.058	744.991	933.721	1939.81	1967.36	1816.21	1157.13	1535.3	1048.07	1840.11	1604.47	997.594	918.177	1040.39	1044.81	1021.11	1047.87	1072.95	906.303
M539T271			0.440644	0.229534	0.0168889	539.343	270.769	117.25	673.03	127.603	499.036	347.265	807.674	431.016	468.046	605.319	501.379	605.778	2897.6	2667.74	6283.07	703.014	1378.86	452.705	1059.58	3237.56	657.172	109.705	146.555	108.742	93.0881	165.738	119.55	107.615
M801T356			0.888741	0.687171	0.0170371	801.337	355.803	10523.9	21610	10141.4	22764.2	17324	17056.9	9873.07	26725.4	17996.5	17049.4	31537.2	28295.9	26848.9	26286.4	22064.6	10974.3	31821.4	12662.7	28298.7	30150.2	15238.3	15037.1	16607	16504.5	20752.5	15441.7	9632.43
M427T288			2.09932	0.308381	0.0170596	427.261	288.372	1957.59	4098.45	9401.41	3395.57	1494.69	5443.38	21715.9	84646.2	1323.04	17579.4	81192	22615.6	85301.6	33296.3	7096.88	37792.7	71905.2	38052.5	96340.9	16240.7	19424.9	20663.3	22328.3	20021.8	19805.5	20028.8	20396.7
M372T105			0.64069	0.682117	0.0172537	372.079	104.57	10517.7	9842.77	12640.7	7481.99	11648.3	11322.8	8199.21	6961.15	13016.1	8164.26	8133.27	13838.6	11651.7	15085.3	9827.37	21999.3	14705.4	11789.5	14512.1	24759.4	340.013	507.759	445.303	471.228	598.756	445.393	444.675
M413T810			0.247376	0.854169	0.0172576	412.843	809.996	2116.07	3174.76	3437.9	3852.99	4416.98	3527.61	3851.54	3876.94	3272.14	2573.12	3906.2	4357.32	4240.45	3680.29	3972.88	4082.84	3994.2	3968.23	3813.63	3905.85	3678.28	3569.44	3563.49	3524.93	3523.78	3417.38	3633.47
M331T784			0.239049	1.34775	0.0173681	331.063	784.202	901.127	1727.53	863.354	1177.66	852.819	1023.2	582.181	1238.15	1125.47	908.054	944.006	728.849	847.34	729.161	766.417	845.397	827.815	766.456	683.561	577.237	807.911	807.487	832.721	760.551	789.317	808.124	789.848
M869T246			1.84923	0.600611	0.0173753	868.606	245.745	56659.4	33618	49957.3	42718.9	33105.4	23770.6	154546	36252.1	78929.4	116098	100900	117425	94920.9	119537	134771	83693	61674.6	85902.4	89655.6	153217	136573	84442.8	122811	136555	136066	98877.5	147384
M549T620			0.491041	0.642615	0.0173788	549.265	619.73	3547.45	8399.51	4012.57	832.409	3889.28	9041.93	4914.08	5601.43	7116.05	4892.64	9961.2	3718.47	9902.57	12038	7569.25	5399.04	9236.79	5843.54	8358.77	9276.6	6627.87	5220.24	6709.79	6686.89	7796.59	6640.52	6519.08
M359T65_1			0.204718	0.879676	0.0176383	359.046	65.164	21914.2	15041	20857.9	18156.5	16498.8	19161.9	23181	20786.1	20301.3	18807.8	19063.7	20397.1	22328.8	23694	21855.1	25551.2	23398.7	21518.3	23982.9	19549.2	2099.04	1944.64	2162	2737.61	2103.73	2171.07	2170.13
M165T226			2.87406	0.150606	0.0176748	165.055	226.321	9049.58	6477.84	13213.3	4113.95	12030.7	4246.05	29295.3	8046.05	10481.4	31374.3	51871.3	33536.2	243825	15138.5	3051.55	172431	162923	143524	22388.9	3389.45	22172	33103.8	45175.1	48404.3	48586.2	48523.8	48694.4
M470T407			0.4477	0.310519	0.0176999	470.278	406.622	265.301	440.242	746.355	568.842	164.438	163.675	954.517	2809.11	339.003	558.513	4508.59	708.355	4496.29	2401.92	456.322	766.313	1907.23	1152.97	4789.66	1387.41	1664.71	1156.26	1312.16	1176.45	1151.52	1152.45	1229.34
M355T60			1.211	2.28816	0.0177497	355.192	60.038	13259.6	21106.6	10153.2	7228.86	14571.3	18356.6	6371.78	21578.2	41708.7	6791.41	9226.25	8029.76	5779.31	11271.1	6543.68	7629.32	1195.08	5185.83	6936.4	8620.73	4394.12	4394.2	4583.56	4393.82	4392.34	4484.05	5110.39
M203T53			0.724256	0.642353	0.0178271	203.001	53.026	9269.09	8034.78	6098.61	6910.87	15032.9	5643.51	7280.17	14057	4983.93	8592.81	8858.84	10109.2	20316.2	19178.8	10887.3	18218	8332.59	15089.8	14479	8262.94	11570.2	10405.9	12099.9	11691.6	11570.2	11780.9	11779.9
M1183T620			0.287773	0.777598	0.0178585	1183	619.897	1997.42	4382.31	2934.03	4024.75	4598.21	4745.55	4651.33	3951.4	4270.07	3020.67	6230.75	3435.16	5578.19	5382.94	6323.46	4926.55	3651.05	4334.46	5176.31	4570	4353.73	4561.98	3654.4	4556.44	2822.66	4574.2	4553.78
M458T183			0.446249	1.95383	0.0178755	458.281	183.431	1326.88	3176.74	1558.67	3625.94	2611.16	2040.29	2163.68	2231	1892.42	6001.07	993.887	1358.01	928.368	3196.05	859.437	783.381	2342.36	782.608	1253.7	1130.76	2882.76	1914.86	3676.14	2696.37	2668.99	4610.61	2702.59
M626T810			0.165657	0.78122	0.0179942	625.804	809.662	284.042	449.417	454.965	603.612	649.311	647.765	608.524	824.055	575.782	349.638	576.826	866.355	807.753	628.868	585.055	742.163	695.274	698.161	725.211	646.899	487.262	567.055	552.268	566.522	566.418	513.386	565.521
M539T64_1			0.347116	0.804927	0.0180452	539.16	64.1255	9040.61	6130.17	7978.06	8011.49	8514.74	8172.88	5878.55	10559.4	6154.48	8214.38	12443.9	11820.7	9732.63	11103.2	6479.45	9931.19	10163.9	7915.64	9585.02	8540.93	202.223	206.088	210.559	210.246	253.188	183.601	202.369
M290T208			0.533842	1.5223	0.0181369	290.062	208.119	4860.78	3047.23	5232.56	2188.28	2530.64	4412.32	4605.82	6775.94	4935.25	5409.31	3680.8	2311.27	1449.26	3805.58	1170.96	5020.2	3099.27	2961.32	2084.91	3318.74	2462.61	2227.95	2684.34	2736.2	2154.05	2210.02	2233.27
M770T637			0.271635	0.747027	0.0181963	770.004	637.063	932.882	1765.3	1356.65	2540.15	2642.07	1150.83	2480.87	2207.82	1235.66	1607.91	2397.2	2411.49	2396.62	2378.27	2022.57	2446.87	1697.86	3026.89	2301.93	2908.93	849.456	2075.23	2211.65	2362.53	2078.02	1757.81	2375.85
M1015T620_1			0.791979	0.739835	0.0181996	1014.53	619.854	7306.12	16944	9685.35	19632.6	19581.8	18098.4	13156.5	18812.1	17585.7	9912.02	17091.7	25700.7	23172.1	23301.5	18172.2	26498.4	20909.5	11733.3	19465.4	17668.6	17215.3	17370.8	17915.2	17455.3	17509.5	17800.8	12168.5
M304T178			0.341401	1.81161	0.0182199	304.078	177.632	608.64	1317.29	639.294	612.441	1081.12	1517.89	1431.33	2885.76	1668.05	1282.51	1061.27	650.728	686.622	496.612	779.593	1010.8	420.957	719.635	520.599	853.599	1015.86	976.822	1073.88	1267.39	1073.94	1014.54	1062.28
M648T810			0.114701	0.788573	0.0183159	647.786	809.947	268.454	470.499	428.147	532.397	698.619	655.834	268.065	547.593	499.811	391.589	639.475	593.352	668.314	524.21	555.887	626.523	555.561	617.333	708.858	547.989	521.602	373.616	501.1	514.11	509.606	390.782	513.624
M660T810			0.141087	0.749139	0.0183422	659.857	809.917	301.248	290.722	474.804	570.364	773.484	637.673	488.964	588.667	507.649	397.783	479.386	782.059	783.305	539.676	551.454	848.799	832.592	757.051	585.078	556.788	446.555	606.203	605.741	651.041	529.546	578.258	606.139
M463T665			0.407455	1.43927	0.0183645	462.867	664.893	4206.26	2556.39	3169.38	3199.31	1909.33	1578.83	4135.45	2114.27	1816.42	3815.52	2025.92	1953.83	1590.07	1712.3	1792.05	2937.61	1846.32	1787.96	1955.4	2201.07	2852.88	2566.06	2934.76	2857.41	2934.25	2856.41	2910.92
M284T187			0.603064	2.10157	0.0183779	284.088	186.83	2075.02	2859.98	3091.96	2223.44	1578.75	4515.45	4786.68	9573.78	3166.41	4635.96	1749.56	2145.28	914.898	679.576	2813.41	2324.02	937.227	2709.98	2958.21	1091.02	2539.92	2355.91	2259.94	3226.1	2114.51	2518.35	2517.55
M1067T620			1.13786	0.808753	0.018425	1067.01	619.809	44205.4	84479.4	58957.3	85030.6	85934.8	82376.7	66105.3	83711.3	82616.6	53406.1	79999.6	60432.1	102958	97778	91462.9	111718	89634.2	94962.2	87037	82714	78368.4	78387.9	83095.5	78399	78407.7	79914.1	79884.8
M389T391			0.268022	0.47863	0.0184367	389.18	390.969	1028.84	945.04	976.747	559.785	1030.52	89.1018	508.137	176.126	594.025	624.865	1365.64	734.789	2233.46	1538.69	152.408	2126.46	1785.98	2369.25	1093.49	249.593	1013.71	1006.63	1105.37	1192.1	1049.21	996.676	1047.95
M878T245			0.522138	0.377521	0.0188388	877.605	245.499	1540.6	829.598	872.269	964.592	650.962	514.131	7073.82	554.404	2506.63	2792.31	2636.15	2857.12	2545.36	6084.95	11631.6	3887.96	1855.58	8312.58	3211.44	5449.6	3923.29	2524.99	2514.21	2568.11	2734.8	5796.2	2545.01
M81T119			1.89806	0.683354	0.018885	80.9161	118.653	38001.7	124887	19539.8	94633.6	65925.5	80283.1	91948.8	104305	136857	58937.4	118499	140720	116261	90305.5	141916	68250.7	107036	108357	164606	137162	116612	110015	114125	102435	127611	80875.1	115688
M173T260			0.422357	1.48312	0.0188859	173.118	259.74	1676.17	2714.62	2717.55	3030.41	1990.74	3520.26	3327.06	2988.3	1917.48	2433.54	105.361	2366.75	2213.95	2560.11	335.727	2253.61	2111.73	2004.69	2051.15	1740.69	1537.67	1538.91	1462.45	865.873	1568.45	1080.57	1536
M413T187_1			0.471488	2.15298	0.0188996	413.191	187.299	3240.94	1912.04	3043.62	7478.16	1874.38	2425.75	1228.67	4860.66	1192.35	2167.6	1334.15	1365.19	1177.06	1428.33	1134.41	1547	1383.22	1559.89	1392.41	1345.09	2915.12	2961.1	3092.54	2961.37	2915.04	2764.76	2960.5
M817T571			0.316122	0.607403	0.0189806	817.221	571.476	892.059	2076.39	1707.6	3440.74	1974.01	927.502	337.436	536.94	2766.67	1113.73	2460.96	3353.88	2677.13	3254.29	2044.37	4046.98	2423.78	2063.64	2034.06	1608.96	1703.34	1842.74	1904.62	1907.79	1836.23	1838.52	2029.08
M155T67			0.763218	0.803011	0.0189875	155.071	67.414	25958.5	24757.3	22768.7	30182.2	24319.5	26841.4	10911.6	21760.2	24188.2	32278.8	27446.7	37641.9	30906.2	29213.5	24683.7	30753.7	37921	25180.1	32269.4	27798.4	4682.29	4683.59	4390.31	4682.8	4682.01	4540.63	4620.11
M1062T629_1			0.484696	1.22863	0.0189967	1061.95	628.536	6533.42	4655.84	5792.99	3848.21	6514.1	6190.73	5885.41	5217.83	6862.02	5819.9	5752.87	5329.49	3068.36	3122.47	4780.36	5050.94	5481.78	5123.44	4521.57	4422.51	5127.39	5123.59	4662.98	4615.66	5433.42	5139.8	4942.01
M367T63			2.67302	0.7789	0.01933	367.212	62.5675	194532	404285	298059	395830	343020	407394	194346	381304	360007	159016	361276	438467	377431	452429	338216	466041	479416	343253	381538	390429	2111.63	2555.34	2295.67	2127.04	1529.67	2044.53	2283.57
M303T95			0.62624	0.710578	0.0193695	302.984	95.041	12100	7473.74	11230.1	12764	3339.19	14272.9	4859.35	11142.6	7106.82	14983.4	17965.2	14901	14404.4	16324.7	7467.42	11275.9	16055.8	14180.9	12361.2	14769.5	1650.83	476.932	1552.53	1694.27	1566.81	2079.13	1686.73
M144T70			0.777773	0.790845	0.0194038	144.045	69.506	15348.7	25532.9	21384.2	31142.9	28176.1	26995.8	34999.5	25817.7	29993.6	15318.8	27945.5	37905.1	31925.2	30731.2	32265.8	38677.9	34967.8	37514.5	22618	27522.6	45209.1	45797	47853.1	45923	45209	43781.9	44117.6
M213T191			0.326217	1.38055	0.0197029	213.112	190.762	2355.73	2093.57	2347.42	3186.99	2289.71	2262.23	2104.18	1873.29	1776.66	1940.11	1467.97	769.179	1864.73	1615.37	649.09	1351.06	2588.36	1823.68	1399.39	2573.34	2019.48	1864.88	1881.4	1593.59	1924.02	1864.19	1864.78
M228T47			8.34967	2.06177	0.0197578	227.99	47.259	609555	1.5423e+06	800939	1.51402e+06	759007	1.16304e+06	192276	405713	630799	486742	286046	296197	198594	811679	613370	721445	420986	250139	164049	168293	443902	454287	489951	454429	442184	445621	454236
M837T359			0.946846	0.685059	0.0199981	837.339	358.873	13491.4	18972	11699.7	28057.8	19810.1	23354.7	12363.5	26426.9	13599.3	13456.3	26062.7	16375	35347.5	37061	24865.6	23485	24666.1	38604.2	13709.9	24372	11635.2	11647	12654.7	11675.2	11690.4	11539.7	19648.9
M411T62			2.28288	0.766564	0.0201182	411.326	61.916	188541	189684	152727	202775	217961	201071	65651.4	185835	189336	264286	231371	327783	266356	250765	166254	245338	287743	176641	216915	254464	3157.32	1109.66	2326.43	2886.7	3116.71	2883.87	3319.57
M265T215			1.22571	1.77335	0.0202737	265.056	215.033	11917.1	25464.8	27712.2	37062.5	30271.5	10055	16110.4	5438.13	34999.8	20179.9	15813.1	21463.2	6464.72	6144.99	13155.6	13040.4	14818.9	7625.01	10859.5	14228.7	29704.2	28602	28594.6	21399.1	29758	20331.4	31205.3
M248T648			0.281781	0.712501	0.0205832	247.983	647.573	1724.97	3243.33	1530.98	2316.74	1913.91	3371.68	1557.85	3098.85	3656.53	3208.44	3859.72	3551.23	2590.93	3678.07	4313.06	5128.54	3624.47	3859.74	3892.12	1464.54	2583.33	2818.91	2798.45	2534.38	2216.46	2746.65	2811.53
M146T572			0.213667	0.720102	0.0207118	146.045	571.755	1374.69	1723.82	1796.76	1535.34	1959.62	870.403	1201.92	1240.3	1859.33	1571.31	2272.73	2672.53	3219.81	2293.01	1445.76	2154.43	2416.06	2136.21	1188.52	1216.71	2108.4	2046.67	2148.83	2150.63	2043.84	1605.24	2041.1
M860T572_1			0.186586	0.615801	0.0207335	859.756	571.975	362.192	706.239	777.364	1350.67	663.327	496.231	156.35	200.138	1034.78	255.71	946.06	1299.13	857.812	1275.7	702.41	1405.35	945.789	812.793	865.465	637.778	770.169	726.818	840.445	751.47	601.366	696.832	765.944
M377T386			0.172751	0.746295	0.0207942	377.084	386.21	1013.16	1243.09	1541.25	1548.75	1323.08	1243.67	621.862	933.517	1364.99	679.96	1712.33	1617.49	1212.37	762.581	1509.81	1785.53	2005.23	1803.49	1309.01	1709.49	1723.54	1729.51	1663.23	1655.4	1619.18	1663.31	1680.42
M549T813			0.185197	1.26093	0.0210981	548.835	813.307	907.466	871.468	782.79	807.842	732.443	879.655	717.34	921.297	711.386	774.277	659.866	787.383	755.772	467.641	843.765	716.632	624.115	601.19	187.693	784.512	697.102	770.678	740.647	899.814	753.626	655.542	732.04
M348T53			0.395885	1.85064	0.0212557	348.045	53.251	1202.54	2136.51	1144.1	2350.93	3287.39	4068.46	553.9	2423.25	1692.54	1056.76	1737.02	1038.66	1155.06	1316.48	1063.83	941.377	751.585	1412.32	469.649	875.929	451.495	365.688	335.574	434.816	366.258	325.358	280.92
M245T740			0.260784	1.15563	0.0212967	244.965	739.915	1652.37	1979.7	1596.08	2160.11	2096.23	2401.74	2211.32	1914.05	2523.43	1822.1	1865.39	1818.65	1668.91	1599.3	1879.21	1663.8	1694.27	1496.34	2026.93	1902.85	2014.84	2014.69	2016.56	2056.45	2016.55	2176.69	2017.53
M401T735			0.202452	1.23285	0.0215248	400.867	734.548	900.815	674.355	873.94	1087.07	858.103	1098.63	758.778	800.935	1009.01	867.029	947.691	575.076	557.135	791.485	726.471	896.017	877.032	458.98	654.071	758.322	818.667	847.078	890.812	784.36	815.412	816.093	844.992
M724T636			0.175383	0.763921	0.021619	724.487	636.28	1254.74	1954.66	1236.3	1509.44	2014.4	1583.4	1612.23	1556.81	1817.11	1037.61	2054.93	1283.4	2259.37	2148.74	1931.95	2456.89	1999.18	3015.44	1253.96	1986.59	1360.54	1758.66	1880.6	1563.6	1560.22	1559.36	1660.31
M787T368			1.03566	3.89125	0.0216864	786.526	367.985	18984.7	28165.6	5985.58	18311.9	3314.74	3432.83	6622.82	9184.74	107.623	3142.33	1310.96	3642.33	2861.48	1886.56	2914.26	2890.79	2793.09	2231.7	2192.35	2269.17	6190.42	6186.21	6192.38	6069.46	6212.39	5537.4	5846.12
M445T417			0.386138	0.467011	0.0217342	445.076	416.94	681.268	1667.31	2742.85	1208.04	1582.59	374.443	797.033	1321.66	553.762	1207.22	963.679	4919.9	4105.56	1835.99	993.131	1487.21	4729.91	3852.05	1652.68	1446.78	1144.05	1185.49	1342.45	1144.34	1195.21	1103.17	1202.8
M433T63			0.351067	0.844088	0.0218436	433.065	63.108	16911.7	14239.8	21147.5	18726.4	17829.3	20624.9	21171.9	21041.9	22445.3	20028.2	21197.2	23747.7	16435.3	30098.8	23765.2	22929.4	19131.6	23018.6	22827.4	26880.2	3670.77	3674.68	3837.6	3553.1	3225.16	3550.52	3663.27
M206T62_2			1.91904	0.851662	0.0218701	206.163	62.004	315633	333575	286009	343559	347318	339129	171158	326198	321227	385083	352355	428927	398163	402920	305674	390892	407728	329363	340341	364466	8778.7	8764.8	9446.45	8581.11	8528.37	8524.4	8530.2
M195T810			1.09655	0.814962	0.0219065	194.927	809.739	18833.4	32226.6	30985.8	36320.7	44612.7	40195	38010.8	45792	34918.2	26253.1	35701.5	52369.4	48335.3	37118.4	36086.7	44814.3	47656.7	43415.5	40884.4	40813.6	35630	35632.2	35978.8	35219.4	35632.6	35988.8	37303.2
M733T328			0.127231	0.814254	0.0219741	732.767	328.065	1401.7	1032.31	1216.53	1642.87	1572.84	1181.96	1594.17	1413.93	1349.31	1468.83	1457.15	1743.79	1702.61	1046.5	1821.17	1598.67	1751.23	1955.26	1565.47	2397.59	1382.25	1253.83	1381.53	1189.67	1382.79	1338.73	1380.78
M321T571			0.481621	0.726672	0.0219951	321.079	570.829	5562.43	6544.36	7256.1	9449.94	6446.11	5862.46	3137.68	3804.8	12264.4	4724.42	9745.07	9341.24	6872.15	10314.3	8594.4	11828.4	6844.15	8404.3	8596.06	8981.4	6638.92	6338.99	6399.2	5894.04	6343.46	6600.15	6393.4
M615T560			0.617044	0.719498	0.0220516	615.093	560.093	7067.71	10496.8	12069.1	20097	13849.1	11278.1	7703.62	6544.57	19794.5	7804.41	15162.8	18317.6	18359.1	16871.2	12542.7	21442.7	14793.3	13113	18232.6	13368.4	11617.2	11841.6	10264.5	12106.6	10425	13277.4	12730.6
M937T572			0.201918	0.647955	0.0220666	937.262	571.944	696.848	736.668	1061.41	1687.69	925.302	650.704	219.862	285.886	1260.63	490.141	1288.36	1745.2	1520.09	1339.1	972.274	1615.72	1162.95	894.429	976.577	855.209	859.923	923.278	921.181	975.729	874.708	921.128	904.699
M660T358			0.573683	0.67413	0.0220719	659.995	357.755	4214.48	15987.7	8524.88	9249.34	4748.19	14873.5	6353.31	9463.28	13312.1	2186.48	15074.6	12805.5	14952.2	9266.54	15909.7	16376.4	12284.4	15443.4	10517.3	9262.96	7630.68	7695.83	8325.87	8347.14	9977.08	7386.67	7639.24
M543T289			0.631165	1.2264	0.0221393	543.491	288.804	12089	9397.65	8512.59	11164.2	12103	10955.4	9626.95	12157.4	12012.7	9352.92	11962.2	9296.5	9127.48	9296.51	8289.07	10127.9	5875.46	6545.75	6009.75	11019.8	9711.16	9676.58	9813.25	9227.86	9367.61	9123.2	9254.7
M255T479			0.477361	1.6936	0.0221785	255.16	479.253	3514.01	779.599	4039.26	4422.34	3708.69	6823.58	3666.61	1561.37	4075.02	4335.51	1473.13	2186.58	2992.5	2294.03	928.872	1829.04	2205.35	4500.12	1884.97	1508.72	1907.51	1926.57	2151.42	1985.66	1927.82	1928.31	1986.25
M609T637			0.268339	0.637166	0.0223265	609.082	636.767	456.281	1024.52	488.936	697.988	821.069	921.724	1172.66	1744	836.15	1105.26	1027.67	1410.91	2566.73	1901.59	1008.42	1754.93	954.899	1893.64	921.246	1106.53	889.284	870.017	938.305	1022.37	941.365	721.414	944.656
M1192T620			0.345674	0.708375	0.0223277	1191.51	619.606	1899.13	2193.89	2532.15	4155.42	4323.76	2880.97	2801	3342.4	3941.48	1985.19	3761.01	3026.1	5237.14	5353.9	2159.63	6236.73	4669.03	5121.02	3806.23	3057.87	3532.01	4573.01	3964.25	3742.42	3542.54	2847.34	3273.37
M873T809			0.145944	0.724742	0.0226174	872.82	809.403	210.975	470.761	332.088	491.655	553.697	623.627	322.695	648.385	507.057	255.257	436.179	733.916	668.967	408.987	492.8	772.522	779.886	745.39	585.252	469.572	404.692	405.258	505.088	418.619	433.749	417.828	405.918
M410T556			0.45387	0.707175	0.022827	410.001	555.697	1388.32	3390.22	2221.89	2830.38	3596.85	3744.71	2417.55	5008.54	1327.48	1770.63	3139.26	5336.86	4863.93	3381.31	4017.32	3015.55	2879.86	4845.27	3634.66	4051.04	2461.06	2536.2	2782.86	2457.49	2467.83	2201.92	2538.61
M963T620_2			0.367369	0.732579	0.0228573	962.548	619.506	762.537	4518.73	2833.5	4205.46	4570.81	4926.94	3247.11	4124.56	4114.66	2071.03	4529.28	2537.78	5846.43	4964.42	4223.24	5275.69	5493.7	5791.06	5258.63	4368.55	3864.45	3373.84	3861.37	3606.89	3943.34	2806.67	3866.93
M1106T620_3			0.51715	0.62809	0.0231541	1106.37	619.747	782.128	2700.95	1492.72	4210.39	5634.76	3632.96	2277.52	3454.4	4420.41	1371.35	2754.78	8387.5	5452	5616	4990.28	4635.93	3131.66	5543.34	3897.9	3318.79	2727.51	2497.4	3920.5	3736.98	4236.49	2880.01	2936.71
M645T620			0.661527	0.774339	0.0232403	645.014	620.149	9918.09	18885.8	11983.7	19535.7	21870	19708.9	15667.8	16948.5	18867.2	13151	19497.9	26486.5	26848.7	23531.6	20780.6	26334.8	21288.6	10772.9	18599	20929	19139.6	18528.4	19888	20236.1	19937.1	13606.1	19187.5
M479T64_2			0.569493	0.863596	0.0232458	479.194	64.276	31949.8	31794.7	24524.7	29982.7	26797.2	31076.9	18684	27279.3	25406.1	34513.7	32456.1	36988.2	34463	36354.4	28934.4	29686.7	36115.3	27760.2	32847.7	30946	634.624	572.264	631.633	573.371	578.689	631.736	859.086
M374T637			0.395055	0.808756	0.0233515	374.041	637.023	7843.41	9540.1	7895.47	7467.37	11168.6	7364.62	8906.14	12297	9723.33	9416.02	9201.38	10499.4	14764.5	13578.3	9652.46	11663.4	11215.5	14411.9	9822.61	8478.32	9523.23	9182.22	9739.41	9528.95	9293.7	8556.3	9723.27
M1130T620			0.362237	0.793507	0.0233902	1130	620.347	3593.6	6556.09	3074.71	7798.71	6036.12	7500.04	6245	5800.98	5329.48	3686.39	7163.38	5505.63	7326.59	7686.59	6958.16	7991.16	6704.06	7857.99	7272.56	5629.22	5700.98	2875.11	5665.08	5324.21	5691.85	3371.11	5579.93
M607T358			0.68536	0.667898	0.0234546	606.992	357.617	10255.9	18953	8070.3	19552	10101.9	10754	8731.42	16320.8	18423.3	6195.31	17312.2	24285.1	6251.42	24360.6	23468.9	28140.4	19922.2	15172.4	15396	16375.5	9215.99	10245	10238.5	10247.1	10047.1	9931.25	6932.21
M339T62_2			2.24003	0.302596	0.0235061	339.232	61.59	18283.9	9685.78	31610.1	18970.7	11886.3	29516.8	9118.7	12416.9	27421.7	26310	94723.9	4541.96	92634.4	75192.6	89337	124781	2894.72	1529.04	4970.61	154548	83965.1	84248.5	93470.4	85831.9	85001.1	83964.8	85802.6
M222T559			0.23424	0.753052	0.0236369	222.061	558.724	1751.42	2213.55	2009.7	1532.51	1866.34	1906.15	1460.23	1408	2114.51	3151.59	1907.97	3384.21	3729.99	2457.32	2215.95	2912.44	2081.28	2101.85	2994.06	1995.37	1801.01	1909.17	1802.71	1914.23	1913.91	2940.67	1551.86
M638T809			0.138544	0.751695	0.0239607	637.875	809.439	245.928	524.172	430.947	542.188	717.044	660.57	475.519	817.383	573.58	510.875	629.873	734.549	832.055	364.045	714.799	866.251	874.352	752.275	594.864	951.35	691.781	468.227	566.344	544.993	511.322	568.766	566
M463T320			1.35644	0.715033	0.0240708	462.988	320.062	78276.3	88744.9	94781.1	65144.8	71248.1	72618.7	39539.2	70999	45458.8	28610.3	96036	115326	92683.4	102794	76333	124023	57218.9	113918	94904.5	43393	48555.6	48578.5	15951.7	48518.6	45134.2	62483.3	45051.3
M1122T621			0.37661	0.733541	0.0240775	1121.67	620.992	2118.67	6566.41	3032.12	6064.59	6698.69	6339.06	4325.83	2568.31	5705.44	3316.71	6373.67	6504.51	5781.76	8653.16	6773.43	4480.75	5448.34	7693.63	5136.59	6866.76	5863.87	5486.67	5860.6	5682.94	5678.91	5947.6	5149.6
M388T665			0.295626	1.46335	0.0242376	387.902	665.068	1660.88	1060.02	2604.07	1242.09	1013.71	1595.09	2532.17	1469.6	1088.27	1981.78	1184.2	554.201	824.521	1277.72	1007.35	1137.69	1459.95	1645.68	1065.1	946.664	1208.06	1569.35	1209.21	1259.7	1205.56	1256.71	1207.1
M263T48			0.309539	0.703875	0.0243994	263.014	48.497	1434.69	3429.92	1386.49	3515.77	4767.35	3457.29	3590.03	1994.63	3384.87	2723.43	3863.48	3199.5	3247.85	4134.63	3265.44	5773.51	5544.49	6286.95	3673.79	3183.29	3703.74	2532.69	2961.45	3055.69	2386.71	687.594	2481.51
M785T621			0.490421	0.778107	0.0244077	785.012	620.659	6641.41	11238.1	6861.99	10643.9	9696.6	11868.2	8695.66	9362.84	8456.66	6833.63	9595.65	14740.9	15037.4	13556.7	10233.1	14384.5	9668.91	6839.88	10339.6	11653	10424.8	10919.3	11026.3	9176.95	11024.9	11480.5	10972.6
M599T66			0.342521	0.772379	0.0246231	599.363	66.285	4682.59	3301.3	4469.75	5351.92	6742.77	3011.52	4203.74	7515.92	4815.84	7154.28	7416.72	6451.17	5342.86	8098.17	5379.75	6761.94	5682.6	6891.18	5632.74	8695.83	1796.88	1410.49	1796.89	1585.21	1506.8	1382.1	1501.66
M304T319			0.812037	0.702241	0.0247264	303.979	318.521	27122.8	21953.7	28246.3	20358.7	26449.6	3115.69	27901.3	31016.9	2454.03	28823.2	22751.8	32713.8	27803.7	31284	30370.3	34960.1	30124.3	43890.5	28848	26894.1	20519.4	18848.2	20469.4	20841	15952.3	5295.48	20673.1
M238T188			0.458947	1.70415	0.0247794	238.063	188.089	1894.6	2863.43	3449.04	5039.32	2487.09	2730.04	2405.08	1730.38	2297.64	6784.64	2172.39	2003.66	979.413	2823.97	1731.16	2516.6	1207.65	1140.32	2090.74	1924.77	2852.56	3102.36	2884.83	4612.13	2905.42	3635.17	2904.81
M997T622_1			0.581733	0.73776	0.0247869	996.985	621.778	8225.26	11924.5	14753.1	10450	17296	19050.6	12009.3	9262.26	17380.3	10953.1	20606.3	20601.9	20791.2	9995.51	18101.5	22430.3	18761.8	20582.8	17481.8	8623.82	17010.9	16995.6	17753.8	17630.9	17655.4	12437	17260.3
M391T321			2.23754	0.388546	0.0249396	391.284	320.688	9829.74	11699.1	19701.2	9022.27	3866.68	4010.88	39561.7	108813	4873.35	72425.1	69960.8	20874	94450.9	54716.4	42399.8	50922.4	98628.4	75013	182587	40868.5	25290.7	25558.3	25558.5	26083.5	25293.8	27806.1	24936.8
M279T66			0.449418	0.808244	0.0250437	279.144	65.577	16952.1	18215.5	14676.3	16408.8	19444.3	22189.9	11784.4	12167	15018.3	14394.2	15221.9	26321.6	15852.2	20228.6	17354.1	24523.7	22865.2	17906.2	17833.8	21400.4	2090.87	2534.55	2374.62	2383.34	2380.98	2289.87	2293.96
M180T565			0.293203	0.623531	0.0251529	180.034	564.714	1498.07	1729.2	710.639	1223.64	1705.11	1313.91	985.457	1616	1630.66	690.8	1813.47	2808.05	3467.52	1964.76	706.612	3228.84	1479.42	2836.06	1744.07	966.141	1213.8	1241.59	1141.83	1135.99	1538.11	993.877	698.512
M282T94_2			0.973967	1.44953	0.0252105	282.362	94.224	16749.5	13204.7	20002	8789.74	16016	20527.4	22275.4	15879.3	20236.1	6451.84	5834.42	17933.1	10407.1	14053.5	8138.32	15611.5	7693.62	10689.3	9574.6	10536.3	8515.93	5590.06	5563.68	7017.66	5010.51	2908.48	4411.53
M482T357_2			0.533859	0.76558	0.0253079	481.986	357.283	18099.2	8795.63	10223.3	14614.5	13815.8	15053.7	13198.5	16201.4	9676.25	17140.1	17315.4	20796.8	7734.56	19845.9	13536.9	21022.5	17668.4	22569.8	17810.6	20411.1	8304.1	7315.22	11121	9302.71	9258.37	7958.32	15786.8
M1109T620_1			0.531728	0.755589	0.0253619	1108.51	620.146	7334.78	17180.5	8513.96	15055	14018.5	18395	11362.5	15060.5	15023.4	11309.8	17228	8112.68	20395.4	19118.1	20157.4	23014.8	18559.1	12593	19019.9	18159.4	13150.5	13785.6	12676.2	13563.5	13783	13782.4	13782.5
M330T93			2.91691	2.34269	0.0254704	330.252	93.243	102933	64130.3	55405	50676.5	28997.8	30008.2	21056.8	26089.3	82352.9	161300	22894.8	19120.9	21797.3	23095.6	25226.4	64071.4	39268.2	14798	26905.2	8734.37	72484.5	74417.5	72996.3	73000.9	71555.1	72995.9	69933.2
M410T809			0.0851835	0.805927	0.0255744	409.883	809.166	234.299	350.476	344.513	336.13	449.183	489.898	431.882	448.853	358.519	298.978	497.105	419.081	561.888	372.054	387.115	583.934	586.309	380.626	403.774	452.121	385.474	374.987	388.158	350.653	342.905	384.126	374.969
M386T64_2			0.664261	1.63483	0.0256907	386.235	64.124	5331.78	10585.9	4812.67	13376.8	6525.26	6206.41	4992.47	9171.4	4896.83	6980.61	6842.24	1808.82	7083.42	4530.79	2372.3	6121.43	1429.39	6164.29	2043.56	6183.37	3200.39	3384.74	3902.26	3199.71	2395.48	3187.67	3528.84
M397T644			0.389429	1.65911	0.0257985	396.969	643.761	2735.64	2936.47	1435.12	2818.13	4600.99	1367.56	2822.39	2226.54	3100.89	2711.12	877.968	1132.12	3030.77	524.65	3140.67	348.503	1551.65	2880.86	1526.27	1112.53	2717.28	2376.13	2759.35	1634.89	3211.47	2702.42	2447.76
M771T354_1			0.298112	0.690648	0.0258219	770.768	354.159	436.014	3218.26	2199.81	4264.85	1813.28	2737.32	1157.23	2595.11	3426.99	996.23	3415.14	2099.8	4094.95	3098.32	2944.47	3736.13	3521.11	3280.87	3922.16	2964.82	2959.83	2401.8	3181.31	3201.96	3181.31	1665.43	4086.37
M736T328			0.171574	0.790163	0.0261936	735.765	327.656	767.062	1581.34	1578.72	1072.21	1714.75	1268.91	1675.64	1701.95	1665.62	1118.26	1799.29	1217.03	2340.69	1725.63	1410.89	2075.74	1382.89	2038.77	2046.37	1863.39	1436.64	1492.37	1447.53	1324.18	1491.41	1784.22	1423.45
M501T357_2			0.633729	0.696742	0.0265764	500.985	357.121	8395.44	9159.11	5193.9	13282.7	10151.1	12473.8	4665.56	9809.66	13055	14077.3	19946.1	15601	11953.3	18536.3	15282.8	19882.5	7315.77	8631.11	9886.65	16868	5955.53	8687.32	8332.21	4573.84	7170.08	7698.82	7234.59
M250T1234			0.454683	1.38023	0.0268695	249.975	1234.03	5014.57	3662.34	2310.67	4695.62	3638.83	5289.53	3520.34	4190.67	4321.49	3020.64	3402.71	1076.91	647.468	3105.8	3825.83	3194.38	3115.25	3015.15	3756.32	3597.9	4465.35	3370.57	3417.92	3655.57	3673.88	3426.4	3425.64
M538T637			0.287913	0.796481	0.0268802	538.046	636.652	5156.59	6374.2	3867.24	6383.9	4457.8	5275.3	5463.77	7225.67	4957.47	5058.06	6221.07	4548.05	8993.79	8624.69	6080.85	6573.9	6888.95	8606.04	6593.18	4943.91	5529.71	5407.94	5563.01	4815.77	5536.43	5133.79	5409.54
M1013T357_1			0.386013	0.643014	0.0269983	1012.76	357.272	2806.85	2129.91	1740.96	1067.87	2000.82	5226.9	2340.6	4276.96	5466.44	4081.13	2466.93	6240.7	6390.16	5140.78	6247.06	3805.47	4303.76	5690.06	1855.82	6285.03	4736.31	2408.49	2643.69	2399.41	2438.49	2410.4	2684.11
M205T62_2			4.27475	0.864529	0.0271956	205.16	62.023	1.83667e+06	1.88243e+06	1.61279e+06	1.892e+06	1.88191e+06	1.97753e+06	1.05524e+06	1.79223e+06	1.81465e+06	2.18641e+06	1.99888e+06	2.35381e+06	2.22546e+06	2.16616e+06	1.65711e+06	2.16901e+06	2.29836e+06	1.80739e+06	1.95286e+06	2.11274e+06	55043.9	52539.2	59195.3	51421.3	51382.4	49986.8	53389.5
M357T664			0.668809	1.36056	0.0272569	356.903	664.097	9136.96	7570.85	12457.2	10372.6	5562.71	6180.72	12744.5	5314.34	8525.9	8302.3	7228.08	4729.02	5653.11	6438.93	5470.45	8520.93	8041.48	3846.17	6631.54	6772.82	8376.76	8739.99	7444.66	8382.54	8486.83	8705.89	9137.71
M315T810			0.160906	0.896127	0.027306	314.876	810.227	2851.74	3341.7	3513.95	3925.14	4145.98	3775.41	3382.55	4049.96	3202.25	2918.25	4072.61	4334.36	4030.96	3382.85	3894.93	3967.58	3513.28	3961.96	4149.62	3868.17	3640.21	3745.22	3742.15	3708.55	3743.14	3006.62	3741.55
M250T52			0.766088	0.847883	0.0273312	250.144	52.023	61360.1	64605.9	75936.7	58654.8	69103.5	49473.2	49314.1	66203	54358.4	73812.9	74361.5	81100.8	73583.1	59102.3	75011.1	60886.1	72761.5	91071.5	87761.7	58922.5	28888.8	33305.1	44606.2	44792.2	29872.5	44824.9	52466.4
M451T62			0.308193	0.6831	0.0274038	451.158	61.581	1192.41	2089.96	2430.85	2072.89	524.138	2759.27	1654.48	3893.42	2205.72	3465.78	3243.89	4715.31	3108.41	2437.67	3194.18	1279.26	3931.9	3944.41	3501.19	3272.88	176.492	174.292	156.254	223.843	102.261	169.259	161.368
M191T51			0.545593	0.503487	0.0275753	190.982	50.859	3037.03	4281.56	2704.65	2223.78	5854.84	1450.96	1535.44	2694.23	4378.3	2405.6	5661.75	1875.92	10607.2	11897.2	5324.26	7027.4	1736.29	8976.4	6413.4	1189.52	3262.87	5268.77	5494.56	5515.97	5265.87	5508.62	5511.47
M464T320			0.804723	0.745245	0.027705	463.986	319.503	22103.5	27012.2	11350.5	25344.8	26493.5	11084.5	15544	24973.5	30376.6	25424.1	28973.9	28876.4	25201.4	40635.5	30534.6	25389.8	34499.9	14008.9	31364.3	35327.6	21641.1	20630.4	21579.1	20641.2	13238.1	20534.5	22426.1
M162T75			0.663597	1.7909	0.0278853	162.055	75.0465	8525.38	4551.79	9672.29	4289.41	9577.92	3697.84	10824	9124.76	618.598	10177.4	1493.17	3123.32	9219.83	3048.52	3748.22	5588.28	4080.95	3691.18	4282.76	1401.72	5358.91	5121.31	6122.59	6026.69	5974.35	5847.76	6316.71
M369T67			0.734786	1.41069	0.0279315	369.31	67.332	11270.2	10871.2	7360.83	5603.03	12660.4	9537.52	14975.3	13101.6	13385.5	8912.89	5092.69	8184.71	9047.09	7493.92	10366.7	3374.13	11717	4165.02	5876.04	11013.1	1495.71	1054.18	1434.92	1492.55	1628.8	1494.02	1299.9
M510T414			0.294351	0.425492	0.0280377	510.305	413.695	117.665	168.226	205.32	315.157	70.2466	41.4674	878.315	2575.44	113.608	224.484	1241	950.134	990.243	1205.86	591.58	1220.17	1349.42	1274.34	1625.69	620.923	496.704	640.027	494.208	541.664	529.999	529.53	266.755
M599T279			0.290134	1.27639	0.0283141	598.972	279.405	1390.5	1959.12	2017.48	1836.18	1293.07	1756.34	1499.24	2017.28	1791.39	1421.81	576.743	1344.41	1653.84	1566.78	1477.72	1580.62	1632.33	1522.91	1341.46	608.208	1517.56	1551.54	1551.77	1363.67	1373.85	1552.57	1551.78
M226T479			0.358405	0.687106	0.0284378	226.075	478.647	1403.63	3207.85	2181.59	2141	1864.96	4347.42	2710.59	3338.48	1159.36	2390.75	3452.51	4294.67	4958.26	4926.74	1846.69	2878.36	4163.89	4103.17	3675.58	1714.43	2775.55	2787.32	2760.4	2787.93	2748.77	2536.54	3025.85
M718T377			0.264996	0.735026	0.0285321	718.478	376.99	2233.25	1599.59	2401.24	3303.85	2928.9	2857.51	372.611	2375.09	1423.54	2968.34	3276.47	3606.88	2904.37	3560.23	3997.45	1989.01	3247.64	2914.32	2653.93	2411.8	47.794	50.6973	52.7474	43.2646	42.9806	42.1559	43.0077
M897T240			0.905746	0.558444	0.02877	896.602	239.993	11432.1	5627.11	10744.8	7989.49	8596.08	6329.3	27826	8337.96	16535.5	20454.5	16858.2	33428.4	5411.55	20561.4	25978.6	37537	23057.2	4639.38	30675.3	23670.8	24258	22574	29536	23159.9	24249	23270.5	25926.7
M170T117			0.471459	1.62577	0.028918	170.126	117.273	3883.44	4887.21	1978.79	4660.95	5234.42	1899.23	5096.43	3949.39	1790.71	1619.55	351.03	3166.43	1392.12	3145.26	1935.68	2495.6	2683.77	1012.05	3084.9	2261.5	2027.44	1771.22	1718.94	2078.63	2243.15	2034.17	1834.79
M629T208			0.396262	1.8143	0.0289653	629.161	207.873	2653.55	2531.92	1107.52	1319.85	2408.8	2794.1	790.833	5222.94	2067.52	4586.95	1836.21	1624.06	614.617	1434.84	926.071	2138.39	935.662	887.926	1568.48	2079.95	84.7228	84.7952	70.6388	84.6413	79.7029	104.529	79.604
M572T574			0.265507	0.643736	0.0290331	572.157	574.411	1076.68	1495.61	1555.82	1496.03	2018.44	1099.25	644.884	1820.83	1316.93	1417.54	2461.3	79.3061	3573.77	2569.86	1519.02	2324.18	2091.54	3111.92	2223.38	1703.69	1435.39	1440.39	1679.03	1436.12	1475.13	1433.13	1489.8
M465T299			0.694279	0.338165	0.0290716	465.284	298.906	958.793	616.404	819.981	776.214	595.525	703.32	1655.83	10876.8	695.774	1463.75	5560.24	1541.29	8041.29	7966.33	1254.81	3655.74	4512.27	7773.95	13872.9	2487.13	2135.75	2321.54	2414.89	2155.56	2450.54	2464.5	2418.41
M742T354			0.393222	0.677394	0.0292131	742.313	354.178	1061.63	3231.73	2508.57	4106.41	2118.8	5064.33	978.542	1655.16	4719.75	6290.56	2907.54	3892.77	4635.09	5170.4	4511.08	5585.11	4927.74	4534.22	6091.16	4594.28	3866.46	3121.88	3990.89	4368	3573.85	3509.79	3633.41
M205T595			0.493967	2.03429	0.0292533	204.913	595.366	6815.97	404.738	6259.7	1238.39	2418.95	1827.49	5433.78	3695.78	2728.78	2567.69	2156.56	1748.42	2024.89	1214.21	2151.49	1360.01	1287.48	2425.99	1897.44	147.717	1119.89	1117.05	1547.19	1115.6	1492.96	1112.2	1187.18
M128T751			0.391824	0.724947	0.0292814	128.035	751.252	2484.37	5701.81	4754.18	5048.36	4909.34	4364.71	4357.47	4669.63	5470.95	4843.19	5143.91	8079.27	10120.9	8271.46	8780.8	5120.31	3313.11	5190.42	5025.36	5240.55	4846.9	4845.57	5303.83	4986.63	4670.21	4923.69	5051.27
M249T694			2.66795	12.7828	0.029449	249.047	694.337	123180	2325.04	126801	2694.93	2661.37	1743.91	102351	3513.68	1902.41	107406	3257.07	3852.67	4444.33	3596.98	2822.89	5353.16	2792.18	4299.39	3623.2	3084.41	56916.3	10409.8	15140.8	61741.7	61659.7	61730.9	61600.2
M386T68			1.55107	1.69105	0.0294557	386.325	67.8125	52694.6	36907.5	5529.18	27758.9	54297	37710.2	56930.5	60411.3	44890.8	31349.3	20101	29240.2	35926.4	10747.6	39026.3	7746.02	16331.6	8593.09	21277	52564.2	1262.8	1009.33	1179.32	1251.58	1144.49	1464.27	909.72
M315T211			0.760947	1.65212	0.0294637	315.083	211.201	4040.29	6192.3	4163.56	5256.8	8294.23	7303.54	6205.78	15628.6	6422.48	4271.23	4827.47	3803.7	3652.04	2700.98	5275.26	6213.6	3283.16	3852.27	3046.27	4370.61	3827.2	4371.26	4767.51	3601.39	3592.49	3548.64	3937.18
M144T481			0.255595	0.660721	0.0294862	144.03	480.983	318.914	1665.97	1748.68	1835.48	1879.5	1793.72	1346.53	970.001	1011.81	1953.28	379.789	2993.76	2719.97	1328.84	2804.35	2964.43	2429.03	2407.28	2353.55	1600.9	2150.42	2157.24	2103.34	2975.81	2382.8	2381.39	2173.61
M695T349			0.376927	0.675645	0.0295478	695.161	348.713	2832.17	3754.96	1987.61	2818.78	2012.85	2274.12	1283.71	824.986	3687.48	4275.79	2113.94	2238.03	6105.89	5154.49	2965.01	4181	3530.4	4098.78	3710.51	4017.31	3246.28	3236.91	3378.37	2810.54	2397.06	3451.86	3383.16
M389T108			1.71766	1.20501	0.02956	389.29	107.594	70568.5	86609.3	55622.3	83653.9	67989.3	72366.9	67342.7	76129.9	64692.2	102407	71408.6	72994.3	45121	80642.2	58298.8	65911	60801.6	53447.9	54168.5	57434.4	3037.7	3139.32	3023.83	3034.73	3038.59	3595.11	3272.6
M1109T620_2			0.483735	0.761965	0.0296195	1109.01	620.476	4789.36	11161.4	5763.22	11571.8	11373.7	9937.56	7458.56	12108.2	9056.74	7301.46	11894.2	5314.52	13261.6	11026.9	10531.8	15609.4	12581.8	14206.5	12682.8	11691.1	8946.45	10347.1	9181.2	8941.42	8946.31	7488.72	9179.41
M561T338			0.193092	0.675041	0.0296748	561.378	338.332	241.694	1622.86	356.752	1180.78	622.431	833.909	1422.5	848.669	1652.31	359.522	1089.67	1477.93	1397.27	1421.68	1266.06	1649.32	1142.23	1610.12	1605.06	882.68	1221.33	1220.21	1401.79	1220.88	1165.69	1183.15	1184.97
M904T358			0.366627	0.632625	0.0297666	904.259	357.617	2545.42	1260.38	3527.96	1579.28	5503.25	2006	1058.05	3109.47	3494.35	1799.96	4215.12	4989.63	4176.8	4368.85	1454.05	5407.53	4835.17	5208.82	1298.6	4960.81	1870.04	1364.32	2095.2	2292.83	1929.75	1882.08	2461.92
M1158T358			0.353195	0.628022	0.0299874	1157.52	358.19	1383.64	2722.42	2464.08	3397.82	1911.41	863.781	2589.62	3026.59	3269.8	1821.04	6088.79	2872.91	6990.15	1787.96	4661.02	2724.83	3221.24	3502.14	3076.27	2414.44	1860.38	2300.07	2277.25	1769.18	2150.56	2277.45	2692.21
M161T559			0.618711	0.739833	0.0303762	161.045	558.57	12123.6	16289.8	17788.9	20599.3	16836.7	10746.3	9549.74	10842	18398.1	13425.6	20080.5	34897.3	16364.6	19991.2	15647.8	22559.9	19357.1	17889.3	15332.4	16032.6	15666.7	17280.2	17523.6	17282.9	16316.4	17020.2	17277.5
M115T57			1.26548	1.37647	0.0304143	114.935	57.377	29636.3	21806.3	32156.6	16476.9	13660.2	19382.6	17796.7	10643	28601.9	28253.6	17662.8	18404.6	16058.9	12238.2	15871.5	18161.3	17087.1	8956.51	18499.9	15736.2	18865.7	15376.8	15052.3	17219.3	15918.5	18672.1	5935.84
M766T353			0.352995	0.659393	0.0304151	766.329	352.88	2530.03	3218.99	5397.06	988.99	3283.97	2987.15	2194.36	5847.18	2382.65	771.534	4140.69	4206.95	4645.78	4362.1	3712.63	7725.67	3465.43	4633.08	4717.18	3283.15	2293.17	3167.56	3298.76	3451.55	3171.46	3314.81	3196.54
M863T621			0.687589	0.765891	0.0304224	862.503	620.596	9643.43	15712.4	14879	19098.3	17295	20098.6	10666.2	17376.3	15932.2	8033.15	11038	23815.9	22319.8	13388	18846.8	25309.2	17981.4	23185.3	19557.4	18756.2	17213.4	17216	18359	17309.9	17538.2	17038.8	17528.5
M465T404			0.424961	0.410934	0.0305146	465.237	404.158	274.812	746.015	549.855	678.904	241.385	301.392	1995.21	4068.72	457.012	1310.57	3745.26	1275.99	4007.96	1544.49	168.961	1595.96	3717.26	3016.41	5558.21	1222.52	1782.8	1708.66	1861.05	1623.26	1709.41	1730.42	1709.11
M840T320			0.437109	0.804022	0.030556	840.001	319.622	3853.5	9999.29	5411.01	7473.97	10334.9	9510.16	8231.46	10217	10615.6	5772.26	10779.6	10243.8	9270.2	10017.6	10680.6	9311.26	10360.8	11882.6	11001.4	7717.08	9029.2	9283.59	9279.42	9601.37	9288.73	9030.58	7258.54
M750T640			0.26222	1.27914	0.0306483	750.021	640.333	1474.21	1173.37	1700.02	1424.99	1829.84	1795.85	1280	2520.51	1313.11	1670.43	1248.46	1913.12	1119.65	1126.31	978.642	1362.04	1209.46	1065.31	1118.28	1509.68	1146.21	948.294	1396.78	1041.85	1144.47	1143.46	1052.43
M198T288			0.986098	1.36963	0.0306624	197.973	287.756	23031.8	23604	15103.1	20577.7	18462.1	18261.4	11918.4	20756.6	19642.4	15352.8	20033.9	19287	3768.95	15833.4	17783.3	9069.78	17124	16876.9	7928.56	8616.35	15438.4	32913.6	13986.3	15517.5	14926.9	14030.9	14021
M670T71			0.646913	0.653333	0.030711	670.439	70.8425	8224.4	4618.68	5964.16	4844.63	4249.07	5577.04	4062.1	2832.82	4950.79	14043.9	6791.95	10364.5	11736.1	9843.09	5739.01	8626.54	12394.8	4096.62	9073.26	12202.8	1835.79	1722.73	1753.83	1655.44	1781.87	2038.08	1723.14
M477T651			0.336003	1.35119	0.0308662	476.938	651.215	3162.73	2229.79	2346.57	2736.91	1373.87	1951.49	2059.77	2010.81	2265.5	1133.84	2087.67	1636.72	1265.75	1642.9	2163.5	1069.19	2273.61	1264.83	1227.43	1111.06	1993.93	1999.82	2008.81	2023.58	1740.74	758.241	2008.83
M1013T356_2			0.491556	0.724523	0.0310187	1013.35	355.652	4981.15	11508.4	10743.7	12182.1	13315	8597.78	4536.19	8777.72	6352.51	8016.18	14074.9	16468.6	7900.22	11633.9	11265.4	17503.3	15533.1	10974	8459.48	9041.43	6712.56	6932.18	6820.17	6915.31	7377.22	7399.03	10519.4
M215T570			0.365472	0.796057	0.031099	215.032	570.201	7722.34	7057.87	10202.6	11059.8	9138.05	9336.07	4773.31	6213.96	7811.32	8011.49	11618.5	14937.8	8018.39	10767.7	8528.91	10405.3	10884.8	9844.15	7713.86	9442.66	9004.3	9293.79	6648.01	9067.88	8931.35	8938.93	9700.5
M535T56			0.285601	0.72126	0.0312212	535.307	56.241	2221.68	1859.96	2408.75	2898.25	2535.29	1793.18	2463.1	4022.79	2119.22	2883.98	4798.99	3814.25	2057.29	2262.82	1894.83	2693.04	4328.61	4819.5	4206.24	4071.86	1771.95	2087.92	1888.89	1786.85	2293.75	1524.33	1788.82
M391T271			0.41606	1.48468	0.0312955	391.063	271.441	3008.55	2066.95	4645.56	2550.78	3932.46	4191.41	1333.66	1372.62	3282.66	3032.63	1874.82	1855.09	1379.8	2414.11	1217.14	2604.14	2856.94	1436.39	2809.56	1365.95	2498.98	2445	2493.88	2574.89	2497.48	2707.81	2572.35
M240T64			1.1547	0.829919	0.0314794	240.132	64.343	111459	119742	90466.3	116877	109198	122876	53492.6	118323	94049.5	133662	127608	170442	132642	131324	111257	123222	151028	112670	111070	118193	2888.02	3125.52	3426.72	3422.42	3734.29	3419.22	1075.51
M369T555			0.238628	0.633437	0.0315945	369.082	555.288	264.567	548.868	442.283	382.759	691.704	949.097	547.794	1025.24	253.636	334.942	629.175	1097.78	1435.69	936.354	572.354	462.334	645.526	1299.12	625.495	885.641	474.241	489.895	486.632	455.241	503.401	489.956	382.723
M242T187			0.988291	1.80738	0.0316122	242.086	186.696	9063.23	14903.7	9711.27	8653.13	7191.03	7910.98	17013.2	29997.3	7327.57	13391.8	9863.09	3614.52	6087.87	8846.63	8710.32	10072.8	1885.54	7845.12	3918.02	8407.1	8621.51	5564.61	8527.54	9536.11	9034.27	9032.06	9500.91
M498T636			0.580188	0.753751	0.0318636	498.054	636.269	6951.06	12088.4	7204.84	10584.6	11793.9	10351.2	9835.59	14801.9	11329.2	10573	11443.3	10440.4	20241.5	19846	11829.6	16270.1	10867.4	17827.1	11167.7	10051.7	10646.5	11505	11487.4	9415.85	10268.1	10276.7	10530.6
M1145T629			0.362589	1.27785	0.0319043	1144.94	629.354	3905.82	4040.8	2877.89	4400.35	3652.72	3066.66	3076.94	3520.75	4006.83	3302.9	2945.17	3604.75	3054.59	3110.91	3450.96	479.189	2047.47	3458.2	2674.26	3230.77	3398.71	3337.72	3298.37	3271.24	3405.04	2035.22	3399.53
M145T354			1.13243	0.753934	0.0321844	144.969	353.884	17099.3	42223	29525.1	35857	51987.3	49058.5	40587.9	39232.2	29000.1	12229.9	44803.7	33465.5	52464.4	51765	48266	54581.6	36113.1	48203.5	34422.2	55902.9	39875.4	38139.1	39002.6	24533	26997.3	39847.3	41955.1
M311T109			0.887851	1.34997	0.0322295	311.221	109.392	12894.7	13964.3	12933.5	24522.5	22450.6	13437	16331	17486.2	11806	12631.6	12119.9	16218	16309.7	10154.1	7919.62	11324.3	9681.8	12041.9	15413.1	6195.67	6172.5	6170.21	6960.3	6171.11	6172.82	6559.09	6263.67
M443T752			0.0792485	0.856881	0.0326883	443.026	751.911	473.369	799.563	935.416	830.032	953.723	913.761	882.614	770.787	921.96	937.287	1001.26	1109.42	1148.68	963.56	1128.11	976.014	719.792	923.681	898.582	955.5	914.748	918.98	973.16	990.829	847.965	944.111	944.06
M783T636			0.131318	0.729201	0.0327776	782.527	635.514	415.189	1037.05	467.948	931.019	617.714	653.77	371.485	624.682	769.914	625.334	550.535	790.077	975.72	1447.34	768.158	1061.62	809.606	1059.54	774.212	696.404	723.673	725.159	718.566	709.96	721.109	573.495	491.319
M578T64_2			0.466362	0.791566	0.0328657	578.306	63.552	12145.2	11822.4	6392.89	11962.5	11315.5	10409.6	4330.59	12105.9	10103.4	14460.2	14006.5	17291.4	14031.4	13745.9	9664.98	11258.8	16236.6	11261.6	12540.8	12671.3	175.364	239.739	285.506	286.351	273.286	285.794	315.989
M101T195			0.925901	0.680254	0.033095	101.06	195.221	19118.8	13873.3	21484.4	27801.2	24220.3	26847.5	19474.2	32449.1	50743.1	11985.9	49318.3	27293.9	46928.1	33778.8	49715.2	51842	27014	25688.7	29080.2	23907.2	11490.7	11504.8	15182.5	11508.2	12229.4	11743.4	11654.9
M353T70			0.356819	0.765624	0.0331433	353.303	69.52	4607.99	5081.6	3564.82	4574.99	5603.31	6841.12	6897.06	7425.1	5744.46	6114.48	5189.18	7856.8	7588.35	8862.52	3564.24	9712.51	9679.69	8533.31	5560.13	7190.46	3776.04	3912.4	3918.57	3700.36	796.221	3905.65	3908.78
M400T641			0.410271	1.32514	0.0332466	400.03	641.077	2429.03	2889.73	3051.93	3188.73	3663.15	4133.14	3116.79	5615.25	2702.53	3098.79	2567.33	3063.03	2831.34	2026.42	2900.54	1637.99	2212.19	1777.95	2636.85	3920.35	2315.01	2394.93	2314.41	2388.31	2288.89	2314.39	3031.08
M196T357			1.93631	0.751815	0.0332649	195.976	356.675	73767.6	177033	144061	165048	126880	151861	73266.7	190684	139976	165989	199417	272761	180428	217006	112639	249422	183567	136908	175324	146084	73505.4	97890	97662	139681	86301.2	90451.5	99219.8
M528T810			0.111685	0.827253	0.0333453	527.837	809.989	437.309	719.679	849.171	1041.08	725.28	992.321	595.964	911.1	848.829	746.013	716.052	1158.99	1036.78	968.753	792.483	1025.66	1079.72	896.01	927.07	907.955	830.699	786.494	787.462	751.711	748.092	818.476	826.715
M1169T620_3			0.292882	0.708491	0.0335961	1169.36	619.957	981.431	3631.14	1809.46	3375.62	2652.42	3272.03	1857.68	2617.36	3387.91	1026.42	2562.06	3744.92	3861.85	4133.92	3689.3	5381.35	3411.04	3618.42	2220.06	2114.95	2283.86	2316.1	2309.55	2315.4	1590.05	2326.62	1537.84
M523T184			0.630037	2.67933	0.0336143	523.336	184.216	1031.76	3157.49	1171.64	1817.63	797.378	8369.12	3815.2	7240.68	2742.31	1540.35	734.178	440.347	915.149	2258.23	878.491	2591.47	927.919	974.817	1070.58	1034	2522.04	2420.11	2513.19	2512.73	2514.87	2143.97	2372.52
M758T809			0.156457	0.778045	0.0336596	757.825	809.474	239.282	489.491	477.783	626.845	877.859	765.859	700.126	736.781	650.357	328.786	579.585	843.633	850.232	668.395	670.61	893.348	913.38	766.614	676.182	712.35	544.595	551.636	562.044	543.172	531.208	601.195	619.436
M288T478			0.213888	0.751375	0.0337674	288.076	477.893	1605.66	2313.71	1911.3	1873.97	1897.29	2532.99	1262.39	2213.49	1203.73	1901.94	2516.38	3518.57	2377.67	1400.09	2069.46	2576.13	3074.34	3624.97	1690.07	2061.94	1905.76	1904.77	1904.68	1726.52	1915.23	1917.37	1813.26
M466T365			0.605849	1.86247	0.0339181	466.293	365.244	6481.45	8366.4	5701.87	3155.18	1876.5	2356.35	1152.73	1962.55	2573.63	4040.23	848.462	2150.86	2195.24	2100.89	2536.56	2206.95	2101.21	1759.05	1764.66	2560.27	3512.28	3128.07	2617.93	2610.08	2611.89	2614.15	2469.65
M158T372			0.452223	1.36331	0.0339681	158.082	372.399	5438.35	6371.71	6712.63	6036.21	9358.13	4380.52	4409.68	6051.42	2649.23	6575.35	4311.88	5349.45	5151.38	2686.24	3323.49	2892.91	3492.27	4065.01	6206.82	5051.87	4925.88	4255.48	4220.64	4111.4	4121.85	4140.11	4118.31
M200T656			0.395969	0.640826	0.0339799	200.053	655.837	1034.11	3689.34	1534.17	2916.94	2526.27	2711.09	2044.59	2810.85	653.564	1507.81	2497.38	4676.63	4849.28	4057.2	4116.15	2376.72	1789.16	5131.33	1558.89	2386.51	1577.11	1537.92	1660.98	1449.47	1566.81	1604	1601.56
M1091T622			0.487743	0.784169	0.0339802	1090.97	622.099	16407.1	13299.6	16133.8	24394.3	18340.2	14050.5	19517.2	12859.9	13552.8	13637.8	14224.6	25313.1	12617.7	22446.6	21822.6	14243.2	23408.5	23807.6	24439.1	24511.2	22197.1	22196.1	22112.6	22199.5	18308.5	13858.9	22032.8
M877T351			0.309446	0.768181	0.0341647	877.33	350.994	2677.17	6542.8	5336.77	5654.67	2294.9	3228.3	4484.43	3093.88	3522.08	5874.52	5842.08	5117.02	5488.24	5358.89	7740.64	4507.11	6026.27	4538.37	6078.12	4901.52	5001.04	4828.15	4996.53	4537.25	4828.7	5009.68	6290.88
M620T637			0.235697	0.731266	0.034176	620.05	636.699	3107.24	3338.46	1886.86	2428.92	3116.59	1724.74	3004.32	3303.92	3144.5	2099.75	2151.79	3363.75	3828.37	4428.79	4583.35	4104.39	3716.53	5899.53	3537.92	1520.21	2838.67	2938.11	2371.46	2827.92	2936.33	2910.67	2935.42
M485T412			0.270668	0.410132	0.0342926	485.285	412.126	56.563	140.997	114.004	184.946	77.7619	82.5304	358.183	2243.87	89.6138	148.029	752.88	841.427	933.483	863.511	617.584	1010.59	853.861	877.356	1191.57	583.043	430.871	481.07	624.877	588.503	433.277	417.084	434.313
M192T480			0.305549	0.624739	0.0344385	192.087	479.535	854.88	2513.46	1226.81	1106.43	1908.13	2819.72	1853.94	1571.77	1210.37	1815.1	2159.18	2649.42	3194.64	5559.07	1313.37	2389.98	2699.9	3340.4	2742.45	971.847	1371.47	1904.27	1980.16	1908.71	1985.49	1906.15	1984.13
M413T96			0.546003	0.735141	0.0344478	413.325	95.705	10490.1	10410	10159.2	11481.1	9813.38	13328.2	15697.9	14677.1	11327.4	13879	20805.2	14196.8	17180.4	18568.2	18023	23992.9	5254.75	17708.6	20371.4	8851.16	6843.84	5991.27	6312.95	5534.31	5897.23	5555.69	5828.31
M205T169			2.73306	0.363826	0.0344513	205.159	168.962	34464.4	29602.1	13748.6	32936.2	190288	36709.9	15175.5	31471.4	17585.2	22004.7	169936	21850.4	200454	233278	120221	16505.5	221793	23653.1	126260	31401.5	3645.93	3730.99	3730.72	3958.96	3730.79	3757.02	3747.89
M139T598			0.342209	1.45906	0.0345051	138.941	598.351	3463.24	3217.5	1486.13	2710.85	1601.38	3185.03	1414.18	1765.93	1641.19	1903.83	2020.74	910.807	2216.68	1231.13	1374.05	1183.54	1489.46	1175.01	1191.71	2551.84	1585.33	875.921	1467.08	1316.4	1182.63	1764.01	1283.23
M251T686			0.466445	1.44248	0.0345246	250.939	686.298	4026.95	3168.4	5582.97	4308.77	6193.68	2252.46	3605.39	5182.22	7918.11	2825.03	4291.79	2150.93	2812.62	2798.46	2347.13	2723.31	3016.05	4766.55	3235.99	3097.74	3710.84	3144.5	3458.4	3114.5	3114.12	3370.47	4737.77
M400T86			1.06594	1.20825	0.0345715	400.305	86.405	41405.1	23776.2	27833.4	25728.2	25433.1	22349.8	34316.9	23434.8	24598.9	36426.4	23136.3	24306.2	20952.7	22638.6	28478.2	23251.8	23974.4	23535.8	22231.1	23624.2	1438.66	1498.69	1703.72	1497.78	1497.93	948.894	1491.54
M369T183			0.376412	2.4483	0.0346392	369.212	182.764	514.073	4761.11	1143.69	4053.75	2139.39	1006.2	1011.54	1196.81	827.493	1182.24	797.631	780.102	526.413	609.692	630.246	844.245	1049.03	692.185	707.338	648.279	948.129	1016.03	947.602	882.973	948.683	850.713	890.703
M503T694			0.168878	0.73322	0.0347228	503.144	694.432	808.807	1024.16	1215.87	770.804	708.841	1165.31	252.465	1389.64	1271.2	888.797	1226.34	1651.89	1649.69	1205.55	993.663	1261.88	805.534	1728.02	1561.88	866.503	886.591	937.724	455.305	940.049	887.036	940.204	940.727
M427T102			0.731987	0.608915	0.0347562	427.304	101.52	7512.03	7644.75	11378.4	10656.9	6528.95	17907.9	7980.83	12215.7	4754.11	9548.81	6400.55	14536	23126.1	21987.1	5154.38	27290.6	21484.2	17104.3	13057	7727.94	6836.91	6980.02	6983.35	6200.78	6710.12	6374.3	7000.31
M637T571			0.369763	0.697066	0.0348214	637.158	570.817	3228.27	5045.99	4682.74	7107.99	4630.45	3125.28	1293.95	1653.06	5676.85	2642.42	5539.01	6515.13	6489.54	6611.53	3647.41	7771	6890.81	4250.58	4791.79	3566.8	3937.25	4088.1	4339.5	4179.14	4082	4179.22	4090.15
M577T635			0.988529	1.45294	0.0352728	576.972	635.311	12139.1	21255	23833.8	22528.1	11896.2	10173.8	12549.8	10881.3	13095.5	17917.5	10272.9	8916.92	5639.9	9409.97	6664.76	15978.3	19640	10312.8	8012.06	12706.7	16736.7	13169.1	18662.5	14831.6	14963	15205.3	16705.4
M870T316			0.430084	1.19747	0.0353856	869.674	315.928	4782.49	6065.81	5229.05	5343.78	5786.19	5570.3	8434.76	5443.2	5357.89	6821.22	5259.06	6152.22	5088.32	3987.87	6050.88	5135.78	3440.6	5046.43	4525.97	4445.5	5391.64	5493.35	5459.85	5810.19	6295.55	5676.36	5720.5
M590T636_1			0.187448	0.750272	0.0355276	589.504	636.173	1217.81	2381	1087.59	1715.4	2183.91	1195.75	1654.22	1521.89	1682.98	1470.19	1347.96	2004.56	2784.25	3038.56	2203.57	2833.58	1716.18	2434.86	1291.95	1817.73	1623.48	1430.63	1493.99	1466.05	1073.18	1428.54	1431.22
M460T347			0.434605	1.95123	0.0356881	460.281	347.199	1372.58	6224.05	1533.65	4468.65	1574.37	2198.41	1832.49	2796.04	1133.54	2050.13	669.53	1017.87	919.699	1356.87	882.407	2277.09	1971.21	1717.72	652.734	1441.54	2787.46	2606.59	2600.66	2228.65	2536.87	2231.74	2602.71
M357T180			0.556638	1.77001	0.0358663	357.165	179.611	2114.28	4008.62	1535.09	3582.46	3428.21	4174.27	2823.35	8938.49	2028.65	2470.93	2694.77	1710.84	1595.86	1965.22	2055.63	1920.53	1977.93	1915.85	1615.29	2380.94	774.316	724.781	770.939	735.071	957.566	679.815	772.26
M265T62			1.18221	0.845064	0.035872	265.18	62.023	124283	128154	107293	134235	135136	135636	61449	128328	121254	152081	140205	175446	151879	162153	110752	147256	164272	121904	134045	145051	3848.32	3835.93	4212.54	3853.02	3525.27	3670.35	3448.52
M212T496			0.0805495	0.862035	0.0359612	212.059	495.685	925.418	1146.51	1098.4	1129.34	1329.73	1087.07	945.157	1338.64	1067.79	1234.49	1264.13	1118.7	1023.58	1136.96	1197.59	1396.03	1286.94	1710.72	1501.45	1475.33	1161.21	1183.12	1182.29	1277.74	1182.81	1015.32	1111.31
M435T461			0.371988	1.43168	0.0359702	435.25	461.1	2026.44	4356.3	1355.99	3562.36	2050.79	2748.07	1089.85	2834.78	2524.65	4005.2	1605.29	1613.72	1610.01	2383.65	2109.34	2088.27	1790.84	1574.35	1699.31	2073.02	1795.59	1847.38	1966.96	1732.61	1677.54	1794.28	1874.29
M697T572			0.231137	0.659145	0.0360011	697.179	571.724	653.893	1670.16	1715.08	2427.76	884.369	977.298	341.19	520.651	2140.26	909.141	1795.55	1979.37	1891.01	2539.16	1679.66	2334.78	2537.89	1242.35	1581.17	988.253	1375.18	865.72	1372.82	1374.34	1284.31	1330.78	1375.12
M242T478			0.200564	0.730029	0.0360185	242.1	477.819	1382.55	1009.11	1316.73	1174.66	1469.51	2216.1	1058.21	1048.45	889.964	859.928	1752.25	2367.12	2734.67	1009.78	1368.47	1450.53	1750.37	1637.52	1467.43	1482.02	1384.54	1207.35	1247.43	1203.91	1102.43	1203.94	1392.96
M893T242			0.443628	0.580655	0.0362114	892.605	242.399	2560.17	2079.23	3279	2280.63	1850.4	1453.72	14033.5	1670.12	4818.35	8127.03	6501.6	7045	7065.17	6966.12	7548.22	7775.56	6531.97	8118.73	4636.83	10404.9	8556.81	8123.44	6158.26	9164.01	8138.99	9775.38	8112.58
M271T555			0.302816	0.628739	0.0363306	271.105	555.42	391.883	1384.73	795.586	829.492	1353.17	2057.09	1215.19	2664.89	541.843	671.95	1906.49	514.309	2307.05	2529.54	1831.21	1463.51	1554.89	2940.02	2269.15	1619.89	1275.92	1281.9	1284.31	1394.09	2618.36	972.494	1280.41
M115T185			0.400134	0.248598	0.0363398	115.021	185.047	297.365	524.195	597.933	650.557	498.389	345.168	460.027	562.918	300.433	514.855	345.384	274.05	3371.33	453.645	388.16	4419.13	385.14	4947.76	4048.76	481.169	1584.11	1403.14	2351.06	1033.72	1204.52	1292.07	4596.9
M385T69			0.571108	0.713297	0.036378	385.165	68.685	14990.8	7466.33	9044.88	8684.08	10896.6	7788.43	6558.38	13761.4	14967.6	10077.6	13612.8	11997.8	16822.8	16483.9	14309.2	16512.5	11035.3	14526.5	5760.86	25071.4	6373.14	6821.18	6700.22	6831.04	6587.46	7205.5	6420.84
M545T663			0.289125	1.30116	0.036396	544.873	663.409	1947.7	2543.89	1993.47	2008.8	1394.57	2357.82	2660	1411.31	2414.99	1561.02	2538.55	1248.97	1698.43	959.955	1081.91	1596.73	1204.9	1776.52	1590.44	1900.13	1758.05	1448.46	1662.5	1604.94	1728.51	1690.3	1583.37
M251T97			1.02239	1.67118	0.0363981	251.2	97.169	5747.89	11781.6	6994.19	16589.5	16149.5	16920.7	12688.5	17419.5	4240.67	4263.85	947.182	5846.42	6403.11	12915.2	8259.21	8266.49	5480.97	7749.46	3763.45	7863.29	14224.9	12971.1	13447.7	12980.8	13002.5	10403.9	13464.7
M868T809			0.156601	0.726587	0.0364605	867.863	809.149	174.852	318.059	350.752	462.208	585.833	655.88	354.256	551.985	336.376	230.269	537.404	789.542	678.561	401.873	427.466	653.119	602.781	643	441.803	357.811	371.705	324.442	575.86	371.42	370.96	348.84	310.079
M219T811			0.112767	0.864468	0.0365269	218.905	810.61	843.583	1174.22	1096.38	1238.47	1442.87	1504.17	1305.25	1210.35	1241.85	913.497	1160.96	1678.35	1368.87	1187.04	1423.02	1508.85	1460.84	1205.09	1408.79	1445.59	1261.85	1305.42	1302.44	1164.63	1305.38	954.855	1299.82
M429T357			0.521641	0.762422	0.0366929	428.983	357.466	6475.84	8378.24	15052.4	9888.38	11721	18676.7	15500.8	16464.1	11972.4	15356.2	19637.4	9344.27	19734.4	11318.2	18302	20898.6	14272.9	20677	16002.2	19648.4	5279.79	9248.14	8606.45	8001.92	7169.25	7857.69	8278.29
M119T571			0.527387	0.832763	0.0367914	119.035	570.593	15484.6	25392.8	22767.1	26909.8	23886.6	19414.7	12990.6	15244.9	28217.3	19582	24354.7	25576.4	22382.4	26038.6	22510.8	30830.7	27703.4	23037.2	26329.4	23277.4	30407.6	25657.8	24554.5	24475	24648.2	24511.2	24981.9
M409T359			1.32234	0.660083	0.0368773	408.986	359.165	27496.9	48795.7	25890.7	87918.1	55572.5	51725.1	34030.5	45179.4	51454.7	17312.1	90071.5	53125.7	85017.9	95241.3	85830.8	91109.3	66882.3	33915.1	35969.8	37563.2	29071.8	27792.2	34987.2	28313.1	27873.7	27851.4	29417.9
M349T54			0.489501	1.4699	0.0370629	349.204	54.344	5464.25	2520.65	2843.32	3526.74	2748.28	3634.66	3321.72	4261.16	7220.47	3333.49	3405.25	3320.19	736.835	1678.17	4216.37	2818.05	3070.32	2518.52	2578.48	2104.92	756.329	790.407	833.624	963.573	762.265	757.557	759.182
M257T54			0.47581	0.773513	0.0371505	257.139	53.6725	12117.6	13335.7	7124.35	13149.7	11138.5	9870.01	3988.87	12209.2	5381.79	14335.8	13597.3	17545.9	14467.3	13286.6	10521.8	13995.6	13411.9	10675.2	14773.8	10432.7	535.699	467.489	577.783	536.412	585.157	555.059	535.301
M251T62			0.384355	0.836348	0.0371559	251.165	61.639	11066.1	14902.2	12489.2	14346.5	19289.6	15488	9003.04	17177.5	15381.1	18146.7	17620.9	19608	20159.6	18814.8	17183.9	16066.2	21242.7	15689.9	12599.9	17125.1	1205.31	853.607	1189.7	1088.62	1349.38	1236.93	1239.85
M143T571			0.487645	0.749556	0.0372725	143.035	570.582	9096.74	11941	10531	15054.3	12845.4	8037.32	5598.65	6369.55	14351.8	7367.87	12412.5	13278.1	20232.4	14640.9	10824.8	15513.6	10773.2	17125.2	10255.4	9948.76	10359.7	10640.6	10859.2	10642.8	10606.3	10547.9	10452
M793T263			0.937342	1.3394	0.0374064	792.574	263.23	10990.6	9281.89	12152.1	13413.4	14945.8	12594.7	18757.6	25936.1	13795.1	11714.7	8381.48	10414.3	11579.7	12418	8580.39	11332.8	9914.74	14353	9824.14	10400.1	14109.9	14960.6	5538.33	14112.2	14967.2	14152.9	15044.8
M386T654			0.265733	0.604186	0.0375069	386.04	654.343	329.668	928.483	563.421	627.497	1038.84	751.596	335.38	1259.25	596.617	559.05	955.406	1903.72	2240.22	1058.56	1131.62	481.791	383.728	1392.81	1022.68	998.421	477.848	475.399	563.762	439.145	437.913	439.922	474.73
M643T358			0.535311	0.723466	0.0376532	642.993	357.807	6149.04	14183.1	5694.85	15295.5	8297.53	8637.19	4309.67	11039.4	7142.39	8926.92	12506.9	14091	14152.5	14449.7	7172.1	14723.9	12267.6	17065.9	7518	10005	6156.53	6537.48	6886.98	6991.64	8914.05	6512.54	6272.08
M808T637			0.183851	0.796131	0.037803	808.014	636.955	1889.62	3501.22	2310.07	2071	2413.55	3106.59	2892.05	2898.71	3597.59	2831.95	3298.98	2202.21	4137.94	4126.56	3244.48	4359.1	2651.75	4624.92	2822.36	3089.28	3312.95	3360.44	3307.07	3323.15	2825.85	3138.81	2470.75
M1145T358			0.282532	0.695425	0.0380421	1145.27	358.111	4343.23	2391.57	2732.21	2416.17	2801.96	3566.93	3738.15	4510.12	2638.88	1623.86	6689.3	6643.08	2399.96	2706.4	5124.12	4341.19	5906.2	4729.33	2813.24	2883.59	2655.26	2467.46	2468.81	2555.77	2524.54	2472.54	2343.28
M440T637			0.225386	0.84638	0.0380711	440.012	637.424	5731.54	7455.83	6064.03	7696.33	7300.76	5628.14	7918.63	7714.84	7664.66	7945.07	7674.42	7165.31	10773	9985.08	7211	8745.35	7943.12	10699.1	7458.5	6373.35	6879.88	8200.4	7008.84	7246.41	6765.22	6771.45	6877.16
M168T704			0.268388	0.529097	0.0383456	168.077	704.028	264.083	478.745	543.022	530.914	895.697	557.675	500.985	1130.5	480.007	530.757	1222.86	3035.97	1166.72	857.651	1089.01	622.57	643.976	829.198	874.889	831.634	497.497	624.398	729.19	536.156	576.449	536.072	536.133
M392T291			0.262196	0.758378	0.0384366	392.192	291.087	2506.99	2266.69	2361.99	2342.85	2132.22	2156.19	1438.72	2162.55	3476.55	3160.38	3370.18	3266.61	4032.37	3679.98	1168.7	3278.1	2753.47	2160.13	4216.84	3726.84	691.231	682.107	679.222	709.187	431.019	592.617	633.229
M510T61			0.456256	0.60611	0.0384911	510.113	60.778	3049.23	5385.33	2720.35	1410.76	2843.9	2634.01	2592.8	6654.37	2019.73	6846.09	9037.68	7600.06	7034	7153.1	3364.47	9562.06	3247.86	2707.18	7359.75	2587.33	672.491	639.506	943.998	638.927	639.337	655.539	570.395
M457T203			0.416436	1.55872	0.0386024	457.329	203.372	1091.04	3126.5	4729.53	2637.85	6850.31	2680.19	3396.07	4615.22	3992.67	7105.38	2068.64	2382.73	1723.38	2564.89	2002.93	1966.7	2184.05	3163.7	4120.52	3628.71	2303.05	2693.52	2328.58	4228.39	4550.27	2310.38	2335.81
M556T360			0.175798	0.703558	0.0386109	555.983	359.61	918.906	1059.69	1281.27	1231.57	626.953	1296.25	727.491	1816.55	1635.96	490.553	857	914.55	1411.95	1792.8	1047.55	2123.51	1972.48	2127.56	1476.83	2031.69	965.857	885.538	1043.39	965.096	1100.52	1107.72	937.212
M1021T627			0.213429	0.859924	0.038694	1020.95	627.305	11192.6	11239.3	9423.63	13297.9	11247.1	7622.02	10769.2	9198.95	10171.4	8439.45	12165	11664.3	10633.8	12461.2	12324.1	11352	14585.9	13311.6	8175.6	12641.2	10845.9	10806.7	5416.22	11513.8	8127.66	10849.6	10831.5
M538T48			0.202486	0.756125	0.0389061	537.924	48.394	2031.53	2184.28	1439.54	2002.78	1867.37	2810.26	953.218	1375.37	1706.27	1403.17	2546.7	3671.03	3124.27	2248.18	1850.64	2087.96	1947.56	1612.26	2055.89	2361.92	598.399	662.096	598.187	577.645	533.33	576.279	499.474
M172T195			0.306657	1.38634	0.038946	172.105	194.849	2858.02	1503.02	2206.22	1612.62	2548.47	1506.42	2825.18	2432.97	1657.31	2242.82	721.473	2632.77	1553.62	1258.5	1361.17	2340.63	1157.79	2240.02	760.472	1404.9	2365.68	2345.51	2258.7	2382.62	2356.71	2347.71	2382.89
M307T93			1.84669	1.51845	0.0389756	307.263	93.241	25126.6	44293.5	26332.6	54580.8	39484.9	99031.7	41970.4	67472.8	47550.8	38066	22670.5	28957	24184.1	52387.1	37811.2	34450.2	23051.7	32157.5	28141.9	34876.4	53674.8	53570.9	53549.1	53920	53568.4	54252.3	55363.7
M895T246			0.804354	0.503286	0.0390665	894.619	245.63	6318.82	3641.06	5092.46	3328.88	3285.4	2698.16	27236	3199.5	8523.62	19768	17905	9237.08	13514.2	17610.9	32744.4	20005.6	6382.12	9463.71	12711.3	25524.5	21726.4	22845.7	17368.3	21078.2	15311.2	20589.2	25061.2
M563T348_3			0.40669	0.681306	0.0390873	563.34	347.887	3014.28	5577.64	1974.34	2706.46	1827.09	2055.31	1157.61	709.936	2646.48	4326.99	1940.31	2717.35	3685.33	4227.24	4221.38	3957.43	5112.12	4294.43	4645.05	3355.7	4466.71	3630.78	3907.87	3741.61	4513.4	3743.52	3741.5
M255T557			0.485841	0.853671	0.0391156	254.968	557.425	13532.2	25107	16117.4	22348.5	20530.9	19546.1	16305	20557.5	19259.1	12754.1	19818.2	25289.8	25123.5	20216.7	20962.3	23426.5	19396.2	21180.1	23345	19191.9	17500.6	18147.1	18492.4	18152.9	18184.8	18478.7	18371.4
M511T810			0.145105	0.827411	0.039425	510.81	809.739	480.475	868.242	915.45	760.979	1268.18	1029.92	912.159	1280.79	1075.48	746.58	1035.77	1316.38	1198.96	917.234	1036.27	1271.03	1284.27	1086.5	1071.69	1068	941.974	921.761	964.932	869.981	994.86	971.192	942.135
M358T63			0.309031	0.755038	0.0396287	358.068	63.067	4982.26	2325.12	3303.41	6109.2	3767.92	3132.25	3442.99	4900.77	6659.67	4267.84	3581.83	6491.97	6817.54	6864.88	6665.52	3398.27	6644.87	4633.64	4747.82	6960.59	143.441	209.103	191.443	206.783	191.206	245.639	207.149
M875T259			0.331584	0.710454	0.0397038	874.611	258.618	3296.41	1440.64	3498.25	3186.24	1703.61	2323.58	4002.41	2969.4	3827.59	4886.25	3849.41	2941.1	5773.11	2906.87	5619.75	2926.42	4790.14	3528.93	7274.28	4213.18	5422.47	4600.76	5380.88	5666.99	5814.06	6623.83	7123.54
M379T665			0.573046	1.70034	0.0397807	378.885	664.528	10364.6	2550.67	4796.87	4555.33	3015.31	2856.54	3282.97	2398.53	3291.12	3419.71	2074.3	2167.39	2172.84	2411.18	2486.39	2958.86	3061.85	2537.2	2037.44	1929.98	2954.39	3131.66	3069.19	3728.22	1683.34	3136.14	3136.45
M239T65_2			2.39107	0.820186	0.0399569	239.129	64.571	404896	417947	319122	463590	422938	433187	195804	445051	365696	535721	439220	664528	464702	488179	403222	462339	603750	420626	418266	516928	4937.31	6158.22	6480.69	6190.37	6492.32	6490.4	8624.63
M178T495			0.133987	0.805437	0.040078	178.072	495.467	1008.41	1231.1	1338.27	1594.25	1468.5	1131.42	1083.63	1774.96	1373.14	1174.1	1511.3	1263.19	1124.42	1400.73	1377.27	1731.44	1727.34	2295.64	1709.79	2219.96	1291.86	1206.82	1334.94	1358.31	1318.16	1335.14	1335.11
M541T65_2			0.22072	0.83654	0.0404288	541.231	64.999	4384.43	5458.45	9002.61	6480.8	6845.69	6241.05	5181.45	7538.46	5120.42	7113.96	7218.99	7175.02	7578.28	7632.37	7267.31	7113.12	10219.8	5682.6	8042.78	7819.11	266.052	325.863	325.508	324.753	324.906	232.462	301.459
M916T624			0.616087	1.36032	0.0405189	915.985	623.556	5656.66	7579.16	6763.08	8415.39	9614.12	4759.17	7111.37	9710.37	10040.4	5420.29	5459.71	6173.85	2817.12	6924.49	9620.65	6725.97	6666.18	3758.87	3346.9	3691.95	6285.14	6273.28	5910.69	5968.16	6290.98	4357.24	5779.23
M493T626			3.11781	1.28844	0.0406724	492.989	625.621	200825	244781	222396	248405	165085	230945	205563	207528	235911	202025	140265	53117.4	249080	132516	231328	142719	232967	138894	124775	233468	208587	208352	159375	202704	208646	202718	203038
M614T72			0.645439	0.840375	0.0406869	613.539	71.837	52272.5	49596	67137.2	54516.4	67583.4	71939.6	83135.1	79148.4	81398.9	82484.7	97543	65805.6	70002.5	75884.8	75823.7	77509.7	96598	90217.7	102784	67955	14205.3	14054.4	15560.5	14449.8	14281.1	14061.1	14054.3
M295T745			0.238591	1.18678	0.0407822	294.903	744.946	1767.53	1566.24	1273.24	1359.38	1391.41	1641.84	1587.02	1212.55	1451.21	1409.4	1851.52	955.739	1032.46	1323.61	995.612	1454.09	1421.52	1099.73	1211.5	1006.86	1427.28	1354.12	1354.38	1374.99	1301.1	1238.04	1375.26
M80T810			0.135528	0.834873	0.0411809	79.9568	809.852	868.565	1275.4	1239.73	1425.24	1417.5	1475.09	1234.79	1702.78	1559.13	1148.58	1837.77	2186	1527.93	1474.66	1538.76	1773.95	1649.76	1204.32	1167.27	1626.21	1521.97	988.408	1206.89	1250.05	1250.19	1204.72	1355.59
M113T571			0.503877	0.749024	0.0413962	113.024	570.844	9107.32	10659.4	11914.6	15847.7	11402.4	13529	5720.58	5997.76	14038.2	9271.11	14409.7	25297.4	13152.4	14245.4	12934.5	14558.8	12982.9	12455	12188.9	11279.1	14115.5	11706.3	12337.2	12170.6	12140.5	11959.2	12288.1
M771T274			0.129247	0.826085	0.0415541	770.53	273.811	2228.29	1572.37	1515.73	1717.63	1754.77	1769.84	1720.66	2847.88	1340.23	1603.38	2056.2	2286.09	2308.34	1861.19	1532.47	2475.69	2746.1	2363.89	2041.2	2204.01	2053.44	2001.54	1998.29	1863.89	1994.42	2028.39	2114.03
M166T66			0.485716	0.885206	0.0417779	166.041	66.176	30899	23476.8	27899.2	18035	29182.4	29257.9	29459.8	24346.3	32952.1	32666.2	29512.2	30817.2	27401.2	30490.3	31385.1	35401.3	32711	29480.7	33621.5	33428.4	2657.81	2906.6	2839.63	2676.95	2682.64	2658.26	2658.1
M806T636			0.152091	0.774268	0.0418291	806.491	636.021	1078.38	1680.83	763.302	1497.46	1419.52	1731.81	1539.11	1218.72	1639.83	780.824	1436.08	1468.99	1705	1714.71	1921.08	2636.29	1247.65	2164.16	1714.27	1233.6	1405.51	1156.01	1404.15	876.712	1344.81	1405.94	1351.47
M71T354			0.856873	0.642738	0.042133	70.9453	353.979	13815.1	8543.65	12228.5	13147.6	23293.5	11278.7	10017.2	26191.5	6297.11	10813.8	17250.5	28624.6	18757	8805.52	29605.7	6619.77	29821.1	28331.6	15670.1	27527.9	16097.1	15421.8	15041.1	8910.53	15788.9	17934	16207.3
M363T637			0.27822	0.582415	0.0423127	363.074	636.77	441.933	706.381	544.636	1105.48	827.132	556.867	405.497	1828.02	630.881	968.199	857.286	1704.11	2782.51	2168.04	760.957	665.963	1174.45	1812.34	714.628	1121.42	723.485	870.476	869.559	844.626	1025.82	844.054	842.474
M281T93			0.866797	0.818425	0.0424686	280.963	92.9535	71856.6	53925.4	74738.2	42685.5	78612.9	65441	53254.5	39708.2	65857	43734.2	79560.8	79842.2	68186	69457.4	80082.8	78767.5	66155.9	41103.6	72243.7	85268.6	58270.6	83203.8	59148.2	58188	55035.4	54924.3	55446.1
M508T496			0.125779	0.714315	0.0425594	508.216	495.723	360.22	510.156	414.493	653.522	498.49	295.348	372.178	792.857	581.751	435.112	563.538	540.697	414.656	546.451	477.655	864.622	538.651	968.956	834.717	1129.55	549.281	534.843	583.828	549.374	483.741	549.316	534.825
M1015T565			0.213554	0.69328	0.0426368	1015.16	564.537	777.111	2453.18	2501.34	2644.56	2087.99	1071.66	723.761	807.067	1097.82	700.855	2111.6	2547.06	2323.05	2343.28	1481.03	2826.88	2341.16	1678.08	2396.61	1393.31	1916.05	1922.36	2130.82	1191.55	2020.37	1923.09	1975.31
M419T686			0.588006	1.33976	0.0426543	418.903	686.199	11985.7	10311.7	6376.93	3927.65	9190.15	6715.41	6095.19	5121.39	4919.82	7319.85	5549.88	5156.45	4869.84	5161.48	5329.29	6149.92	3953.99	5556.14	6361.65	5625.12	6550.05	7986.05	7965.06	7348.95	5955.8	8870.4	7450.89
M756T750			0.172612	0.359754	0.0428069	756.24	750.064	12.0929	277.044	145.88	308.869	159.275	20.1457	85.0055	120.455	348.196	81.4729	314.48	569.409	1236.3	698.664	777.305	141.856	21.2356	334.812	81.2885	156.591	88.1729	129.984	129.615	90.5051	126.295	134.708	124.498
M408T810			0.234559	0.806588	0.0430642	407.888	809.657	600.882	1112	1254.55	1479.63	1992.29	1537.97	1293.48	1985.33	1413.04	963.208	1570.43	1983.37	1974.47	1444.95	1417.92	1774.67	1790.46	1803.04	1625.41	1516.59	1372.42	1372.32	1371	1322.63	1371.93	1309.7	1416.62
M185T278			0.699489	0.6228	0.043751	185.022	278.359	3414.37	8023.47	6512.66	4747.69	7319.72	7109.87	5539.06	16494.7	2377.9	4349.08	9813.19	15306.5	14641.8	7362.17	17858.5	6226.95	7913.83	9824.52	4699.21	12147.4	7179.19	7575.11	7398.95	7264.63	6822.41	7407.84	7408.12
M248T62			0.492466	0.898502	0.0438241	248.166	62.1785	41050.7	42178.4	43177.7	43463.2	46505.8	41202.4	26000.7	38563	40536.4	43931.2	43994.3	51036.1	45531.8	40948	39816.3	46191.7	49325	43645.4	42987.3	49065.4	3478.91	1393.95	3446.8	3405.47	3364.76	1538.99	3466.81
M187T560			0.276898	0.694384	0.0438569	187.001	560.072	2292.04	1898.54	2470.86	2977.4	2035.41	1533.6	1711.49	1816.13	3705.55	1592.27	1580	4369.53	5695.7	1886.02	2602.37	3541.07	2823.41	2946.42	3891.35	2394.83	2477.18	2992.55	2850.08	3068.61	2848.19	3072.4	2467.85
M340T561			0.192238	0.710618	0.0445135	340.055	561.257	1170.02	1459.73	1610.27	1048.72	1584	750.073	787.53	951.782	1828.05	1108.97	1693.75	2997.75	1748.71	2441.88	1153.01	1512.73	1265.66	1670.44	1997.95	825.783	1331.21	1400.6	1401.48	1453.62	2032.85	1337.26	1195.31
M837T323			0.402278	0.732067	0.0448392	837.339	322.762	11759	3360.33	8026.5	4383.47	7355.57	11696	9578.23	5382.98	12055.1	6206.33	10581.3	12224.1	11025.1	10921.5	12933.2	9664.77	12452.9	11971	3528.09	13709.1	11248.4	12410	12599.1	7687.44	12601.6	16171.8	11963
M443T582			0.256988	0.784536	0.0450238	443.1	581.612	2425.29	1788.71	3016.08	3412.41	2489.51	1702.91	910.083	1413.12	2622.51	2141.44	3743.82	2533.71	2467.52	2443.52	3023.97	3083.92	2924.12	2940.8	2091.56	2689.78	2674.53	2455.8	2586.67	2463.51	2445.79	2898.97	1226.89
M147T201			0.837206	0.299504	0.0450325	147.045	201.371	3922.39	3710.77	483.621	1605.64	3627.74	3746.81	3644.56	2997.43	4447.25	5064.96	3461.79	2244.17	26414.8	4843.51	606.225	24893.3	21086.8	24046.6	2794.38	628.978	10907	7433.23	8788.33	5871.47	8355.6	7427.3	7483.62
M112T810			0.180299	0.79291	0.0450573	111.947	809.737	438.156	836.586	805.294	756.202	1132.74	1197.85	1014.8	1138.08	976.787	687.817	773.562	1281.88	1280.41	934.021	833.086	1495.67	979.775	1437.39	1212.93	1102.08	879.229	881.931	1145.8	1160.41	993.498	1064.62	992.507
M171T109			1.75739	1.14346	0.0456401	171.139	109.026	92244.9	98089.2	81122	111617	100654	111693	62670.7	98291.6	98945.8	116448	83133.6	96041.1	85341.3	86264.2	68875.4	90250	93193.3	73688.6	84730.5	88333.5	27446.3	28015	27442.4	28018.2	28010.3	23125.8	27999.8
M466T288			0.351592	0.731663	0.0457039	465.983	288.172	4089.1	2738.74	1895.8	4737.43	4243.21	4862.65	6903.61	6809.89	4523.42	4765.9	10497.2	6982.29	5121.57	5639.79	7577.76	4236.24	4541.83	4376.27	6263.2	7046.33	5410.28	5806.46	2043.12	5050.87	5274.76	5055.38	5411.73
M277T168			2.62637	1.78069	0.0458732	277.181	167.752	142383	123757	63433.7	98482.2	85172.9	138267	125662	73383.7	81677.5	102537	6665.84	72018.7	69902.7	209981	2847.28	34222.3	40294	72904.4	3538.29	68724.2	63893.6	3717.43	80855.7	27255.7	99090.7	63409.4	26950.5
M429T467_1			0.230422	0.528476	0.0458765	429.082	467.031	251.065	690.819	1176.66	590.532	631.389	373.746	371.602	867.096	400.848	657.352	976.92	2716.85	1551.15	743.776	451.133	574.996	1955.98	1239.16	672.831	491.615	469.09	389.048	553.681	461.769	487.727	484.768	462.591
M579T48			0.212064	0.722895	0.0459113	578.934	48.026	2199.17	1254.86	1093.37	1372.59	1591.73	1995.57	1018.21	1582.37	1382.58	1668.82	2128.08	2924.01	3669.1	1332.57	1402.59	2378.44	1553.2	1370.39	1774.04	2437.8	636.296	636.088	625.632	588.883	663.016	626.249	625.752
M343T66_2			0.612057	1.53359	0.045956	343.104	65.633	7457.51	7955.14	6097.85	8146.99	9047.52	11321.9	5284.93	5497.49	10590	3371.43	10920.8	5799.4	3139.44	4335.26	2461.45	3406.1	3369.83	3983.2	9164.05	2175.89	305.021	321.801	303.166	202.208	273.845	303.785	290.225
M354T62			1.12869	1.48631	0.0463506	354.194	62.3245	12819.7	40750.5	21736.6	23686.8	26515.1	31056.5	9957.09	21877.5	34128.1	7343.05	17979.7	16751.9	17156.2	17201.1	14575.5	14797.7	19885.9	10322.7	12461.3	13526.7	1520.18	1531.95	1788.21	1594.67	1533.97	1341.89	1641.14
M416T637			0.660417	0.770771	0.0463634	416.051	636.598	7543.83	13715.2	8984.33	11676.9	13378.5	13342.2	13423.2	19736.7	15140.5	12520.8	13925	14037.4	24412.2	21964.3	11612.8	19835.3	13994.1	21629.6	13491.2	13062.2	12823.6	13004.6	14487.6	11405.7	12817	13322.7	12897.1
M735T378			0.414994	1.61631	0.0465279	735.451	377.847	4616.65	2007.78	364.692	2852.9	3469.06	2102.05	1618.08	3070.48	3104.78	5427.61	2308.43	1335	1823.73	2129.09	962.88	1164.19	3272.36	1632.22	1189.71	1898.08	162.453	156.296	190.398	161.799	171.681	143.359	156.472
M429T165			1.2797	0.59101	0.0467643	429.3	165.15	17110.2	21670.6	12877.2	36170.3	23954.9	18994.6	8835.53	33052.9	25313.1	21560.9	59895	56978.1	73356.8	24667.6	23782.4	49441.9	17788.1	13374.9	30461.5	21720	21877	17186.5	17474.5	21794.3	19094.1	17254.6	17572.6
M489T47			0.33028	0.801425	0.046794	489.258	46.835	7008.87	9389.43	5957.88	9616.36	8515.45	9296.89	5319.34	7210.69	9467.37	7698.97	9531.47	9874.72	9986.12	11515.4	7107.92	11250.9	14682.9	5710.71	8733.67	10781.2	1744.68	1971.83	2223.08	2226.52	2388.8	2348.26	2347.96
M428T69			0.950962	0.606965	0.0471382	428.17	68.788	21846.4	10660.4	16490.7	11846.1	13911.4	11218.8	9246.92	8525.43	11243.3	20748.7	14602.4	22205.3	31237.6	16434.9	10997.4	22266.2	18832.8	10517.8	24597.4	51942.7	16382.1	18112.1	16633.7	16635.4	16377.6	16374.1	16376.7
M945T357_2			0.449051	0.786567	0.0471397	945.009	356.928	11051.9	10033.7	19907.1	16276.6	13517.9	15116.6	17227	18673.2	17274.7	16274.1	23792.1	10013.1	22104.9	21796.6	15105.7	23512.9	19682	25325.7	12238.1	23936.4	9173.38	11079.8	12608.1	11088.5	10848.3	9724.4	9755.06
M315T751			0.412984	0.729083	0.0476525	315.08	751.196	2557.65	6401.38	6057.23	6001.59	5971.17	4758.8	5307.26	5963.3	6495.64	6181.64	6298.63	10159.2	12339	8982.43	11267.8	5719.61	3714.06	6315.34	5663.66	5931.55	6048.17	6191.72	6820.76	6042.73	6078.2	6524.1	6314.01
M473T51			0.642768	0.866044	0.0477005	473.281	51.287	54491.5	51620.9	42628.8	48845.4	47179.1	48705.9	34747.7	55455.3	48883.8	62285.4	54410.4	71256.5	53416	61557.7	43281.5	60811.2	69438.2	52423.3	51059.8	53729.8	7761.42	8174.43	8170.06	8174.33	7990.08	7989.95	9141.06
M263T627			0.738508	0.850551	0.0477283	263.012	627.409	138459	167997	118121	93372.2	88881.9	156936	149254	151950	155685	131473	172514	168133	171301	99071.3	165310	182122	159348	159156	156228	156525	149404	151243	151211	147609	145016	151310	149411
M327T93			2.87422	2.55932	0.0477786	327.232	93.323	49020.2	63738.3	88298.6	55652.7	28687.6	36495.7	29272	31077.9	122168	229275	14087.7	25249.8	21423.4	6114.38	14221.3	84117.6	53449.4	28490.3	16607.2	22910.2	94078	94233	91415.3	95182.9	99735.3	94522.1	95183.7
M441T572			0.274094	0.778289	0.0478844	441.12	572.471	3327.55	3685.5	4228.89	4898.73	3762.6	3685.13	1442.14	2082.53	4961.63	2659.7	4548.36	5099.5	3995.45	4954.73	5203.37	5790.11	5104.3	3695.15	3015.23	3222.95	3356.9	3536.93	3515.99	3574.3	3516.14	3516.11	3528.25
M464T342			1.10108	1.43763	0.0479927	464.314	342.425	16524	37898.1	15689.6	30016.6	15930.3	17981.2	15068.3	19381.9	16813.6	29649.9	12214.3	12350.1	12142.2	11229.1	12086.8	27671.8	21183.9	17753.7	10724.7	12162.1	29160.6	29708.5	30146.1	27898.7	29953	30162.9	30486.8
M354T358			0.997818	0.710942	0.0480506	353.986	358.108	8960.44	40753.9	12045.5	44299.7	23842.8	33818.6	13640.5	32134.9	17651.4	14675.6	38657	43796.4	29642.7	38241.4	24144	44652.8	34046	33206.4	28836.7	24921.6	15353.4	13310.9	17013	13482.9	13479.3	13418.8	14135.2
M147T354			0.292137	0.75264	0.0482853	146.966	353.727	1960.35	1843	2880.32	3957.42	4619.42	4566.46	1438.88	3161.13	2565.15	3241.24	1679.39	4093.39	4093.95	3974.99	3761.39	3820.85	4003.23	4916.7	4335.57	5490.24	1383.98	3617.22	3200.22	3383.71	3194.33	3397.98	3186.79
M817T354			0.263419	0.651075	0.0483109	816.659	353.95	682.592	2917.3	1197.78	3277.87	868.111	2646.65	635.79	1404.42	1993.74	1079.86	2099.67	1294.21	1986.28	3232.48	1883.33	2012.43	2804.35	3919.76	4057.79	2365.88	2568.04	2420.2	2566.51	2570.25	1116.73	2561.63	2530.4
M663T355			0.214097	0.69426	0.0483271	662.767	354.655	467.101	2706.44	904.593	2505.09	1017.33	1375.92	573.98	1009.99	2634.45	1249.34	2241.66	1899.59	1623.56	2510.49	2543.3	1524.99	2416.13	2337.96	1462.06	2245.46	1918.97	2018.37	2012.29	1761.95	2013.77	1630.41	2024.49
M158T85			0.744242	0.839772	0.0484476	158.061	84.888	156798	127118	96200.2	111098	99942.7	109248	98930.1	114020	93244	71553.9	135835	168327	113658	125777	131686	154229	97903.1	126415	111279	118754	85101.5	86403.9	81154.5	86424.1	85863.5	85113.7	92344.3
M279T303			0.575745	0.756027	0.0484928	279.011	302.635	3340.69	5764.64	3753.63	5541.3	6827.59	7636.11	6841.97	10490.2	5740.42	4121.98	8476.82	9878.2	11304.6	6510.37	9102.51	7877.29	3988.53	7164.14	7558.58	7578.62	6233.83	5815.9	6126.53	5582.22	6127.16	5920.29	6164.26
M506T751			0.195577	0.735789	0.0484952	506.096	751.248	460.286	1520.85	1358.15	1624.5	1319.68	1095.53	1282.66	1330.33	1593.52	1275.88	1424.5	2270.62	2566.27	2283.93	2537.51	1325.52	864.981	1420.6	1490.17	1295.58	1285	1342.91	1493.99	1319.3	1285.51	1361.4	1278.67
M817T664			0.443678	1.55841	0.048902	816.831	663.527	4010.67	1878.87	2673.18	4980.61	3985.99	1806.62	3607.27	1039.91	5398.52	2633.31	3673.93	1426.36	1077.55	1326.51	1514	2090.37	3580.67	1486.39	1605.28	2762.32	2696.76	2129.67	1873.99	1084.76	2132.44	1947.32	2132.85
M415T784			0.1968	1.33451	0.0489954	415.043	784.115	733.28	1504.03	719.252	988.065	628.118	748.844	631.361	1293.52	805.64	684.696	690.68	777.865	807.778	452.658	720.032	420.31	692.397	637.997	775.568	571.552	720.144	754.86	753.585	704.685	756.897	708.226	755.118
M909T620_2			0.275992	0.707517	0.0492139	909.015	619.819	1541.11	3469.24	2936.42	1606.24	1080.25	3551.45	2756.29	1958.23	3056.5	1451.63	2702.28	4724.33	4542.95	3770.21	3537.58	1439.17	1556.65	4154.36	3430.76	3225.47	2861.39	2375.44	2852.94	2855.82	1789.69	2861.23	2853.76
M389T67			0.367261	0.919564	0.0495296	389.29	66.895	844851	1.09678e+06	834488	1.09384e+06	1.12364e+06	1.03724e+06	907621	1.12584e+06	1.1527e+06	1.15181e+06	1.08821e+06	1.09733e+06	1.14437e+06	1.16597e+06	1.12911e+06	1.08881e+06	1.15752e+06	1.22651e+06	1.13447e+06	1.0435e+06	8827.24	9536.91	11325.4	9386.78	9024.24	9035.29	9282.93
M170T480			0.183061	0.796969	0.0496118	170.079	479.596	1609.85	3185.54	2291.12	1577.75	2407.11	3330.11	2128.28	2303.21	1263.77	1746.52	2536.63	2673.45	2976.55	3351.05	2374.61	2456.59	3008.67	3346.54	2939.21	1744.61	1992.05	2370.39	2368.17	2449.82	2368.9	2123.31	2315.9
M183T600			0.304608	1.54995	0.049809	182.931	600.225	1142.28	1933.64	1068.01	568.948	1284.71	1926.02	2643.86	2002.45	703.203	922.875	642.785	457.561	937.81	787.286	909.647	746.676	916.549	1585.49	1451.24	723.958	900.295	1278	827.364	829.738	829.479	832.586	831.354
M158T257			1.44445	0.57935	0.0499363	158.061	256.879	43979	47015.7	31120.6	48860.2	38266.2	50556	28161	41477.6	57224.7	20105.7	34108.5	69524.8	32789.6	58881.9	39594.4	107061	173453	81948.7	57208.9	47537.9	41528.5	42537.4	42316	45601.7	28714.5	36608.8	42137.6
M503T268			0.347354	1.40004	0.0500925	503.298	268.479	3200.85	1726.91	3188.53	2744.47	2777.78	4288.82	825.44	3546.01	2921.56	1890.89	2253.48	2035.32	1534.5	1227.78	1887.05	1937.63	3163.94	1784.84	1068.31	2471.71	226.638	273.605	296.986	293.201	293.325	295.637	273.982
M899T573			0.249437	0.570345	0.0502756	899.306	572.755	574.472	685.303	1444.65	2775.59	1121.5	394.383	83.2649	143.387	1493.77	709.962	2263.73	2373.87	1266.42	1960	1167.68	2721.3	2081.18	1013.81	842.109	837.241	1150.33	1196.23	1257.19	1148.65	1046.01	1153.05	1230.86
M587T358			0.60599	0.74847	0.0504661	587.327	357.94	8086.01	18497.5	19484.6	12365.8	9404.7	19749.7	12537.1	22007.6	13604.9	20693.7	21539.7	28898.8	25466.7	28892.2	20879	10423.9	21135.9	17789.8	21488.2	12487.8	13733.9	10212.2	13717.9	9560.02	9022.59	15715.7	14575.4
M1059T620_2			0.457622	0.727743	0.0506139	1059.35	620.153	2401.18	5192.56	3918.39	5658.69	5726.15	3841.7	3585.06	7244.15	4583.72	3621.21	5580.84	9470.64	8358.8	4354.45	2590.12	8953.98	5857.02	4617.94	6530.18	6582.98	4626.33	5421.23	6309.71	5422.16	5424.06	5231.51	5031.12
M157T200			0.519559	0.631426	0.0507134	157.086	200.262	4431.11	8694.78	3897.63	6137.66	5151.49	10269.1	4564.53	5551.51	5306.28	4617.79	4258.14	6806.92	8656.04	17512.7	11563.3	4510.23	6109.62	5761.62	11431.4	16230.4	17734.6	17730.2	16743.6	18795.3	18039.9	18040.7	18039.8
M456T620			0.398874	0.730304	0.0507313	456.007	619.772	3345.99	3614.63	4338.37	4902.54	6088.02	7904.56	3893.94	6779.34	7502.42	5513.71	6683.6	5953.25	11573.3	8258.57	8662.11	3830.39	8955.88	9360.87	7068.48	3435.83	6643.45	6293.52	7587.48	6398.38	7631.77	6396.43	6388.86
M173T571			0.22389	1.62057	0.0508401	173.092	571.021	1238.2	1044.62	784.363	1109.58	2045.26	1574.82	925.766	432.139	524.69	461.761	522.825	185.186	906.099	462.574	1017.32	454.229	491.541	658.157	498.011	1061.87	669.204	782.381	890.307	891.356	874.102	891.465	889.249
M408T289			0.761515	0.800801	0.0509923	407.988	288.689	37492.5	17791.5	25935.9	37484.5	23687.6	38674.8	16623.4	36120.2	29986.3	36858	47329.5	38616.7	30380.9	29202.9	42166.3	39839	47530.6	31912.5	27252.1	41212.1	32456	29953.6	22665	30054.5	11423.5	29470.2	30005.6
M915T570			0.281288	0.615308	0.0511807	915.198	569.509	1067.97	2002.84	951.509	2631.82	1478.79	792.127	321.882	688.573	3925.8	1180.44	1951.61	2592.88	2986.04	3720.48	1789.82	3962.24	2533.33	1115.17	2339.18	1455.14	1484.73	1486.85	1566.5	1481.9	1493.52	1906.33	1795.41
M677T663			0.216684	1.22918	0.0519512	676.851	663.197	954.374	1357.93	1356.28	1182.08	941.924	1490.9	1845.52	1065.9	1054.45	1099.7	826.28	979.606	1020.93	1266.55	819.496	1298.82	1149.01	685.061	856.66	1144.12	1239.5	1098.18	700.669	1011.92	1104.89	1171.52	1162.83
M463T70			0.357552	0.718235	0.0519956	463.326	70.4985	5814.46	3531.25	2162.73	5936.14	6087.47	7885.54	1620.58	4858.12	4542.94	1027.18	5558.93	6643.55	6838.92	4680.65	4542.05	6024.32	7594.88	7629.07	3895.16	7110.85	4342.41	4205.06	5011.07	4188.83	4205.52	4330.28	4341.11
M497T651			0.379961	0.703532	0.0521071	496.947	651.461	3268.41	4813.28	9260.48	8408.68	2094.25	3709.81	3469.42	2459.74	7638.72	3640.78	4630.21	7179.06	7975.92	7448.47	8027.6	8918.21	7802.3	5573.35	8203.27	3554.11	5380.32	4066.46	4002.03	4401.6	2958	4024.61	4368.47
M391T810			0.216652	0.785712	0.0521642	390.861	809.662	453.425	901.508	886.89	1057.32	1602.34	1217.15	1093.02	1492.01	918.123	785.164	1085.86	1683.19	1648.43	1016.47	976.398	1305.22	1628.05	1489.21	1231.63	1180.79	978.711	1010.97	1025.56	934.932	976.663	1033.92	1007.56
M539T502			0.332725	1.47407	0.0523407	539.248	502.436	706.798	2785.19	1208.85	2554.36	1319.69	2502.86	1406.74	2438.22	2197.24	1892.24	1212.16	969.438	1165.2	777.699	829.634	2828.69	1820.34	1091.63	1062.65	1140.36	1206.69	1314.89	1313.6	1315.8	1259.81	1251.1	1372.81
M480T639			0.175968	0.812302	0.0525126	480.004	638.547	2643.28	2330.95	2321.64	1799.62	2592.95	2859.01	1744.21	3119.87	2278.72	2858.66	1923.73	2955.81	3722.85	3907.49	2643.73	2333.32	2267.06	3492.2	2953.28	4021.94	2666.16	2830.58	2886.61	2721.74	2849.85	2683.7	3535.83
M101T133			0.974821	0.742618	0.0525555	101.06	133.074	37392.7	26478.2	36903.5	51497	20204.9	58635.7	35151.5	32639.4	44786.6	48071	54782.3	65302.5	54181.3	31967.5	83645.8	29181	35637.6	53315.1	67680.3	51846.4	22290.5	22232.3	23147.8	23146.6	23150.8	22964.7	22828.8
M840T573			0.194893	0.64153	0.0527904	840.277	573.093	624.359	1040.19	1117.06	1467.56	757.448	676.264	66.0603	165.605	1315.37	588.118	1501.09	2321.02	782.721	1312.48	1219.62	1502.94	970.331	795.281	709.943	1071.1	1130.68	1204.76	1310.04	1208.38	1162.52	1207.04	1187.19
M434T63			0.321873	0.823386	0.0529926	434.065	63.335	5302.14	4126.11	8013.47	7350.93	8023.51	8527.69	9956.34	10512.9	7792.22	9677.7	9053.9	11887.8	7487.66	10503.5	10816.9	8596.4	9201.71	12257.6	8761	7722.43	791.191	530.054	855.143	684.335	670.475	845.237	525.165
M588T358			0.640957	0.696375	0.0530874	587.992	358.464	5397.23	10443.3	5878.62	10220.4	14250.1	15101	6127.4	21209.1	10243.3	19329.4	24959.8	6731.77	12313.3	14728.2	18909.5	16934.7	17973.8	14818.9	16691.8	25674.2	8097.13	8529.52	9924.81	7585.44	9669.11	8085.82	7805.33
M715T266			1.24698	2.66436	0.0531644	714.507	266.436	37927.7	55514.6	10734.9	25730	4676.61	5597.16	12442.8	16446.2	5053.22	5492.09	6001.38	8434.18	9632.62	6327.16	5293.57	3960.72	3858.87	9049.64	8735.88	6119.95	7684.22	7930.43	7075.46	7614.99	7542.06	7943.21	7440.83
M339T560			0.462715	0.695909	0.0531855	339.053	559.751	4996.47	8469.21	6849.41	8968.11	6911.82	4682.57	2921.92	3641.41	14153.2	4010.92	8396.04	8710.38	12528.5	13938.6	6229.28	8863.51	12083.3	6390.86	10948.1	6183.7	6403.03	6108.07	6714.33	6106.56	5753.73	6251.95	6108.47
M873T255			0.967401	0.519446	0.0535585	872.601	255.178	12569.5	4702.31	11189.1	11103.3	7213.4	7071.31	31776.3	8859.17	17827	19474	27384.5	11593.5	34098.5	13071.1	33678.2	8489.19	62610.7	17691.3	9918.93	35167.9	23661.5	19617.2	20700.8	22460.5	23514.8	20629.9	34587.7
M306T65			0.265393	1.21225	0.0535798	306.155	64.794	1910.99	2216.77	3484.5	2316.98	3075.67	2666.62	1713.18	2426.17	2038.36	2132.15	2241.32	1968.67	2257.24	2536.49	1459.43	1546.37	1936.86	1646.33	2033.9	2155.88	268.511	214.021	232.521	201.134	304.739	214.518	626.869
M508T809			0.110307	0.820091	0.0535849	507.851	809.397	316.408	477.987	462.768	472.715	566.825	529.11	409.076	723.699	485.465	375.851	491.918	828.353	569.831	439.167	496.111	650.497	643.027	692.894	504.708	560.773	519.012	477.856	491.472	358.614	492.808	461.634	478.833
M281T303_2			0.244431	0.846235	0.0536185	281.054	303.165	2098.06	2965.17	2382.46	3334.07	3575.16	4230.26	2325.58	4102.53	3168.9	2744.92	3365.41	4239.68	4178.96	3841.27	4151.58	3872.65	3022.57	3222.93	3294.75	3356.91	2385.56	3059.09	3091.23	3028.77	3006.77	2964.79	3060.67
M329T609			0.301507	0.844713	0.0536797	328.984	609.087	17720.2	17910.9	8710.77	17216	12774.2	16271.2	16251.3	10418	11231	13630.5	19380.1	14907.8	13030.2	18199.1	16249.2	20221.1	14538.3	17739.8	17393.1	16604.4	19981.2	17474.2	17469	14762.2	16751.2	13613	17525.7
M891T620			0.731525	0.794341	0.0538077	891.023	620.202	15828.2	42796.6	24434	40956.7	38935.9	36378.6	28355.8	36680.1	39528.8	24807.8	34427.1	31189.4	51401.3	51753.6	39469.6	56893.6	42512.6	27634.6	41318.5	37205.3	36380.7	36399.5	40851	35985.3	36860.1	37715.6	37728.7
M934T620			0.40804	0.71168	0.0538474	933.525	619.876	2124.79	4930.08	2780.16	4889.08	5628.5	5717.28	2860.36	5207.86	2735.45	2122.73	6284.77	4757.36	6741.08	411.325	5635.47	6098.69	5299.32	7127.19	6074.42	6365.05	3673.88	3668.39	3732.97	3677.9	3895.82	4615.8	3873.56
M598T287			0.535714	1.19901	0.0538857	598.491	287.25	9971.92	6182.73	9283.71	8761.13	8347.1	8084.46	7665.74	8506.33	10985.4	7481.29	2798.69	6472.41	7243.44	6560.66	7057.05	7583.95	8440.3	8029.42	8130.02	8801.01	7650.62	7891.28	7936.28	6497.03	7750.02	7608.97	8556.84
M678T357_1			0.5172	0.738143	0.0539282	677.662	357.046	4587.69	6671.55	6307.32	12951.3	10583.5	12593.5	8648.83	13848.9	16702.5	14480.2	19408	17443.7	9331.15	17161	17602.9	13511.5	12598.6	18656	6688.99	13065	7876.06	11209.7	8034.91	7489.95	6598.77	8892.7	11055.6
M528T751			0.153364	0.768209	0.0542188	528.078	751.232	307.318	1093.05	801.912	1112.73	885.41	934.485	873.322	872	1088.61	797.571	1029.12	1455.62	1626.16	1395.29	1502.76	977.038	583.502	973.396	979.559	889.045	893.091	894.422	978.295	907.014	867.7	893.137	937.349
M615T90			0.866346	0.715703	0.0542717	614.543	90.279	6872.52	2712.97	33369.1	24713.6	28511.8	27435.7	35703.1	11178.7	36876	55355.1	41594.7	38049.5	36192.9	36759.8	34109.6	35187.2	38435.8	36091.1	36860.8	33810.3	6737.68	6946.04	6541.66	6760.46	6978.02	6976.35	6745.5
M297T398_1			0.487504	0.575033	0.0544178	297.098	398.001	5227.09	5482.71	1913.96	3043.71	2508.88	829.085	1110.39	857.126	463.717	4421.14	3623.15	2210.21	4821.38	2880	6289.79	8496.2	3402.93	3733.49	7551.85	1958.58	2636.08	2646.88	2630.13	2636.75	2566.36	2323.37	2571.79
M507T51			0.255738	0.779214	0.0545372	507.348	50.627	2905.23	6008.01	4382.15	3691.51	4278.36	4772.26	2566.85	5025.67	3584.75	3309.79	5592.45	4564.85	6529.88	7191.13	6087.08	6357.87	2616.98	4003.55	5152.88	3910.34	4544.28	4352.64	4341.79	4343.42	3806.66	4343.51	4476.86
M640T90			1.10139	1.35733	0.0545463	639.553	90.279	11075.9	16419.5	10447.9	14845.1	15870.4	28873.5	23864.8	27629.8	19148.7	15532.1	9662.73	14037.2	14200.4	23027.9	12316.4	11685.1	11944.7	15081.5	10680.8	12708.6	3469.25	3303.66	2630.06	3612.18	3470.04	3345.59	3310.43
M540T362			1.44606	12.6536	0.0547139	540.365	361.688	28921.3	4359.54	17093.8	2503.02	1518.9	1922.65	6550.36	727.769	2621.86	52232.5	582.01	650.027	984.501	833.386	785.003	1757.38	1556.09	611.66	629.035	972.001	5771.29	4058.89	3481.59	3709.66	4087.44	3747.6	3630.82
M185T180			0.521658	1.24951	0.0547234	185.117	180.381	7408.14	6938.84	4575.19	12138.9	10994.1	6216.29	7313.36	8739.91	6718.94	7700.13	5483.71	7842.54	5958.26	7594.56	4817.62	6091.76	6767.72	5986.39	5899.4	6577.94	3331.42	3372.83	3337.12	3192.13	3372.22	3602.33	3331.23
M405T300			0.606953	0.355053	0.0547884	405.263	299.829	150.96	294.477	386.383	243.918	127.191	341.07	1426.82	10392	150.902	1425.85	5879.88	1354.19	7253.89	4864.23	752.573	1393.04	3780.99	7309.1	7572.18	1916.99	2201.85	1415.77	191.094	2373.42	2195.67	2009.62	2158.3
M459T64			0.351828	0.74686	0.0549099	459.099	64.092	5294.1	2098.97	5446.69	4151.28	8724.08	4720.31	7559.4	7591.04	7227.91	3241.24	5191.15	4000.64	8642.99	9325.34	8470.81	10046.1	5272.86	8340.37	7400.11	8363.87	475.288	467.089	755.085	463.876	463.32	960.806	473.724
M857T246			0.593645	0.639194	0.0549364	856.593	246.334	7148.85	3622.33	6110.54	5503.63	3903.24	2678.74	5102.61	4528.15	6864.95	12164.9	8015.53	14487.5	6164.5	7625.08	8590.46	6780.34	18665.6	6029.25	5314.4	8484.49	5010.94	7515.38	4645.27	5109.65	5494.71	4917.68	5482.48
M612T71_2			1.43518	1.53495	0.0549909	611.521	71.264	17701.3	30122.8	10302.4	10729.7	25567.5	54127.3	33255.3	51053.1	36093.2	38140.8	12542.7	22270.7	22630.7	26127.1	10541.4	30683.6	22872.7	23004.1	13987.3	15407.4	25650.4	27864.7	28002.8	27709.4	28002.8	28011.3	27793.6
M377T188			0.362007	1.55298	0.0553561	377.134	188.061	1735.29	1547.63	2110.44	1211.95	759.218	2637.09	2932.61	4711.99	2363.66	3372.66	1350.64	1108.33	1332.58	2276.22	989.968	2398.95	858.366	1297.82	1227.64	2216.08	946.231	1500.77	1571.62	1578.02	1491.22	1556.16	1574.33
M291T61			0.38567	0.679241	0.0555107	291.195	60.97	6704.42	7140.46	6106.17	2934.43	3318.4	3744.69	4975.96	3516.28	2938.26	2949.36	3928.8	9321.69	9471.58	3313.3	7103.93	3356.39	3042.4	9134.83	8554.09	8034.67	848.973	876.427	839.392	840.703	874	728.765	1088.23
M785T359_1			0.587315	1.66153	0.0556352	784.502	359.022	6782.03	13268.7	3632.94	7623.24	4515.29	1825.53	3083.69	8419.1	6022.19	3022.27	1570.67	4324.05	4847.66	4023.86	3820.16	5039.64	2522.97	3281.43	2452.39	3142.02	1364.91	3485.63	4529.49	3547.21	3587.65	3585.96	4005.51
M1062T629_2			0.349962	1.26952	0.0561034	1062.45	629.183	2948.29	3056.84	3078.3	2628.91	2604.94	1874.75	2548.68	3921.79	3597.42	3814.39	3514.11	2310.79	2846.67	1334.43	3512.89	2123.7	2461.19	2288.59	1403.13	1894.03	2667.07	2340.12	2054.21	2243.08	2340.74	2238.96	2283.98
M237T190			0.292985	1.41164	0.0561337	237.006	189.637	1782.73	2497.07	1100.24	2333.91	1131.36	1498.49	675.693	1149.86	1784.46	1021.67	1425.23	480.086	892.452	1336.88	1190.25	1474.44	982.958	648.225	1105.83	1072.23	2301.1	1783.87	1679.42	1863.83	1784.22	1787.41	1783.52
M229T567			0.190489	0.70996	0.0562084	229.143	567.109	345.924	511.945	424.817	816.207	658.967	1522.77	844.841	1223.29	597.038	711.837	1187.85	1270.26	1137.98	950.782	1221.89	735.469	792.637	658.886	1074.13	1756.14	647.866	662.834	850.395	691.929	649.082	702.853	649.699
M924T357			0.38531	1.40948	0.0562138	924.344	357.281	3508.96	2072.01	3120.07	2692.69	5158.88	2528.65	4777.86	2540.97	5195.5	3180.75	1637.06	5037.23	1755.43	3288.87	2535.36	1579.3	2244.38	2546.3	2402.64	1646.58	3125.32	2509.16	4477.17	3186.23	3143.67	2051.38	2588.56
M438T303			0.254415	0.788447	0.0564829	438.019	302.575	885.705	1668.59	1948.72	1458.88	1903.7	2161.33	1678.11	3174.97	1601.95	1389.85	2382.32	2789.23	2949.51	1746.48	2536.16	2404.98	1648.68	1783.57	2193.91	2232.29	901.923	1721.44	1794.22	1710.74	1803.93	1714.84	1863.34
M185T1329			0.230351	0.735317	0.0564949	185.154	1328.6	2189.29	2160.12	1233.41	3149.65	1211.89	2534.99	409.949	2568.85	1930.65	2181.24	2865.03	2276.25	2344.34	2987.82	2374.2	2007.05	4609.63	2431.38	2536.34	2182.39	2254.41	2331.2	2227.96	2342.98	2930.96	2241.09	2237.73
M525T185			0.668397	1.97476	0.0565196	525.352	185.454	3790.59	3600.33	2810.28	2872.99	2547.12	4638.52	8754.89	16686.7	5645.36	9732.28	1780.27	1584.07	3126.76	2257.94	3660.8	4909.08	985.329	4174.15	4651.84	3799.56	1401.79	1304.58	1394.4	1299.77	1404.97	1682.13	719.994
M650T617			0.241537	1.33121	0.0569052	649.988	616.542	1213.87	1265.62	2114.09	1894.5	1781.59	1854.74	758.512	1374.03	1263.98	2433.45	1701.74	1180.54	1018.19	1202.33	1237.7	1019.79	925.084	1160.56	659.569	1879.36	1337.11	1323.12	1097.4	1333.32	812.18	1326.87	1294.46
M279T143			3.37246	2.19374	0.0570292	279.233	143.436	14156.8	175785	15075.5	177235	108801	280188	35076.9	273926	169904	215580	16959.2	19935.6	53753.2	43525.4	18717.8	244138	33538.1	145174	72344.3	20056	87902.7	71910.3	55592.5	55327.2	22234.2	147328	54934.8
M729T558			0.188077	0.802637	0.0571989	728.96	557.979	949.23	2543.04	1087.79	1984.7	1816.15	2017.85	1354.87	1762.27	1586.22	1393.03	1336.51	2481.79	2524.22	2134.57	1834.38	2332.9	1677.48	1882.61	2551.53	1795.19	1548.81	1419.74	1616.57	1552.83	1609.33	1552.74	1600.29
M329T67			0.278008	0.48011	0.0572644	329.268	66.812	1099.44	650.981	870.865	452.487	703.237	537.333	1857.38	666.21	565.843	523.169	3574.07	2539.49	880.171	716.991	153.558	918.078	1036.54	2591.62	3494.84	605.335	91.2917	150.747	170.376	4172.01	1173.83	2783.11	218.673
M114T672			0.113357	0.78555	0.0575443	114.017	671.937	660.808	1241.35	790.586	692.271	1122.53	768.059	757.955	1367.66	926.371	926.546	1195.33	1224.3	914.941	1478.85	1635.11	1220.79	823.255	1221.36	631.099	1435.44	742.797	874.575	702.523	718.749	715.442	720.097	742.834
M102T751			0.19423	0.731304	0.0576544	102.055	751.267	759.977	1681.39	1355.57	1628.25	1436.92	1229.84	1298.7	1425.93	1708.58	1510.36	1447.66	2405.13	3168.9	2419.34	2942.88	1539.72	941.258	1513.94	1302.83	1510.76	1223.31	1456.48	1501.66	1491.13	1456.19	1497.48	1411.07
M129T132			4.13203	0.791409	0.0579238	129.055	132.276	477436	766524	923738	1.01508e+06	777838	1.38125e+06	592416	1.18877e+06	750750	934510	1.10477e+06	1.02602e+06	1.07859e+06	1.58562e+06	978543	1.39332e+06	968877	1.28537e+06	941022	767776	771974	763064	843203	912649	771251	859715	743489
M135T191			0.550134	0.800738	0.0581133	135.045	191.086	18818.1	21118.8	17597.2	21303.4	31164.6	20736.9	16791.5	19283.4	24440.6	24371.3	17860.5	33713.2	30158.9	22621.7	14702	25111.3	38579.1	29550.4	31204.3	25782.3	13620.1	14825.3	16941.4	13354.5	14798.3	12992.1	15961.8
M247T64			0.43569	0.720651	0.0588806	247.118	63.684	6907.03	5786.12	2772.44	2286.83	3492.78	5414.62	3643.39	2688.39	5510.58	8238.81	7708.91	7304.7	8481.71	6804.64	2712.61	5231.46	9322.03	3944.9	6905.04	6443.45	930.726	1347.94	1538	1348.98	1254.27	1345.52	1344.67
M144T564			0.144515	0.701648	0.0590369	144.066	563.58	633.867	1237.82	770.846	838.792	971.739	611.529	802.256	571.864	643.133	712.573	2172.82	1046.22	1378.15	961.346	452.05	1281.75	1273.55	876.854	1099.84	566.152	653.463	610.444	653.486	633.234	632.364	784.941	653.608
M353T784			0.211748	1.21292	0.0592986	353.044	784.029	1073.01	1735.22	860.788	1203.45	1025.2	1293.11	767.776	1211.87	1209.65	798.418	984.308	928.511	947.237	871.979	883.508	1096.49	1016.8	987.161	805.097	695.093	880.78	990.338	990.465	1003.24	978.174	967.726	990.547
M143T115			2.6122	1.27277	0.059601	143.107	115.094	218123	214639	174630	230756	212108	212750	98453.5	248953	177555	225339	230964	185277	126111	149860	208203	50450.5	152543	210138	129181	139098	28931.8	28931.2	28889.3	29144.5	29447.3	31082.2	29145.2
M503T695_1			0.192634	0.779797	0.0597057	502.971	695.019	2122.15	2836.55	2617.52	2952.73	2980.18	2381.92	2567.53	2059.29	2441.21	2566.63	3128.94	3315.38	4057.82	2707.09	2517.55	6075.61	2633.3	2488.97	2886.49	2922.64	2453.46	2326.36	2515.19	2654.82	2688.77	2455.98	2454.9
M900T636			0.0901182	0.81932	0.060516	900.474	635.784	921.994	1333.84	995.438	950.174	1059.7	977.221	1023.6	1113.84	1401.34	930.859	1266.21	721.809	1638.04	1849.95	995.342	1484.86	1298.61	1506.11	1285.26	1023.21	1020.68	1058.11	1061.36	754.782	1065.86	809.876	1095.19
M604T636			0.435501	0.745669	0.0605212	604.017	636.187	5626.84	14685.2	6483.83	9422.37	10511	19967.9	8696.96	10321.2	14781.1	12517.9	13625.2	11805.4	12761.9	20612.3	18176.1	18119.8	17465.9	20276.6	9004.76	9712.92	10011.1	13720.9	13629.1	15994.8	9409.33	13946.4	9601.51
M553T357			0.751753	0.681871	0.060555	553.323	356.802	6216.08	6781.03	4999.02	18332.2	14881.1	9201.62	4948.56	17048	12772.1	2870.12	13310	19908.5	17706.5	18017.3	13522.4	15221.7	14491.8	18262.7	5766.44	7587.78	13535.3	9823	12290.1	9343.03	9734.94	15176.6	9653.69
M552T358			0.868025	0.72808	0.0611716	551.991	357.737	5536.61	13010	22964.3	22345.9	14645.4	28074.4	21655.1	20301.8	10725.1	6063.06	28823.4	27496.8	26898.4	27480.5	15254.7	28906.1	21424.1	21656.5	13787.2	15337.8	8328.48	9398.87	8993.01	10700.8	10726.3	5892.66	8988.47
M781T665			0.296397	1.36139	0.0614676	780.842	664.98	1725.68	1707.86	1602.23	2194.35	1112.98	3081.74	1590.57	1188.89	2452.93	1662.14	2584.13	773.974	1095.9	1293.48	1585.1	1222.24	1334.96	1054.19	1449.87	1062.55	1638.49	1574.42	1562.16	1550.96	1714.53	1560.12	2127.97
M785T320			0.594063	0.805214	0.0614894	785.002	320.228	25368.6	19390.5	21861.3	21605.5	23614.6	20777.2	14793.9	19649.3	24853.8	23046.2	22813.7	26752.1	35612.2	15862.1	22612.3	22800.5	21984.6	24476.4	32493.2	41554.2	11359	12135.5	13171.4	7522.19	2995.81	7686.91	9926.92
M225T68_1			1.26316	1.21916	0.0617659	225.007	68.058	48873	77485.3	44189	34036.5	45508.5	35807.2	47081.5	46534.6	37271.2	47622.4	47279.4	39483.9	36114.7	33369.7	36813.9	31511.3	37382.7	41226.5	32417.6	45325.8	810.09	765.288	1012.82	973.25	1076.41	1010.31	1012.75
M646T620_1			0.602477	0.757225	0.06188	645.514	620.424	3216.22	4709.2	5989.71	7263.34	8674.75	8770.52	8435.69	10326.7	9698.77	5589.95	6573.84	12759.2	11307	11237	5573.15	12792.2	5419.93	11851	8513.35	9948.49	8310.13	7093.89	8638.58	8328.02	9184.9	9192.31	6505.6
M223T189			1.27651	1.87907	0.0619991	223.045	188.773	21964.2	8735.62	22371.1	17504	4879.23	3858.05	6120.97	3784.19	14990.5	31880.3	11292.6	2794.76	3667.59	10925.3	6255.48	8207.25	8115.4	4759.23	9387.19	7018.29	5894.38	14966.2	9321.29	10505.2	13043.7	9531.35	9408.86
M410T360			1.84539	0.651032	0.0620141	409.985	360.303	21613.9	51992.6	43497.3	65651.8	76854.6	106158	56826.6	82250.2	70340.1	32293.6	73397.5	185265	67852.2	68419.2	169097	77120	61724.7	73621.4	94237.5	62367.4	51135.7	52795.5	59372.2	51061.8	51754.1	52804.2	51123.4
M781T573			0.312005	0.720491	0.0620232	781.245	573.346	3429.95	2471.47	3566.55	5223.62	3829.63	2069.57	839.698	1182.33	3445.98	2247.06	5164.21	5452.15	3243.24	3085.26	3946.46	4869.81	4861.73	3070.27	1904.61	3689.14	3352.92	3773.9	3450.51	3246.63	3127.34	3507.65	3453.95
M541T653			0.445443	1.267	0.0621864	540.91	652.947	5449.61	6481.73	4647.03	4979.32	5819.04	5663.17	5655.93	2558.65	5635.38	4678.13	5413.45	4828.35	4396.91	3126.26	2381.69	6439.29	3313.66	2295.38	3557.58	4948.17	4744.48	5073.03	5072.28	5490.8	4876.01	4156.49	4865.72
M380T1210			0.414552	1.3371	0.062312	379.908	1209.81	3110.88	4270.04	4632.66	4381.56	4022.51	4831.22	3144.38	3917.95	3548.47	3744.04	2009.38	2991.99	2543.23	2375.75	3017.48	3999.18	2586.38	6394.65	3017.11	683.887	2673.07	2688.36	630.065	3211.23	2690.98	2906.25	2908.32
M507T98			0.833823	1.39355	0.0626402	507.439	97.6125	10870.5	8529.44	7191.32	11175.2	10357.9	14023.5	11590	20602.8	14559.2	7163.71	6536.12	7172.67	7907.79	13728.1	5373.34	6821.37	7448.04	15152.2	6019.73	7127.16	7381.17	8252.78	7198.31	7379	6715.07	6174.5	7383.73
M727T620			0.693054	0.821951	0.0626459	727.018	620.029	20056.3	40290.3	28043.6	40552	41641.6	38858	30670.7	39319.8	40975.1	27073.6	41972.6	27174.4	54266.2	49915.5	46878.1	28000.7	43749.3	51652.3	41790.1	37352.2	32545.4	39199.6	40685.8	38111.4	38646.9	38712.8	39192.9
M606T638			0.143693	0.858268	0.0626843	605.995	638.13	2647.72	3614.82	2161.54	3548.74	2848.22	3239.84	2399.8	1353.78	2602.83	2989.07	3011.25	3053.88	3461.13	3637.18	3370.43	3143.92	2858.42	3183.01	3275.63	2937.31	2848.57	3144.5	2909.87	2740.32	3082.14	2656.03	2912.93
M788T357			0.469654	1.49594	0.0626867	787.995	356.687	2993.25	3165.77	7043.13	10369.8	3853.16	5290.32	2837.28	6385.43	5166.36	2915.59	3120.26	2535.82	3034.07	1766.97	2264.83	4780.12	3111.25	3500.41	4553.43	4770.1	3280.46	3526.42	3536.66	4247.07	3061.47	3531.08	3388.72
M187T441			2.04921	0.819051	0.0627432	187.042	441.077	323982	300637	220651	267490	448227	310338	300542	274115	332247	208518	328057	498185	510640	318497	361400	388160	268741	346634	340487	285793	325420	329840	325601	330185	325574	378119	331303
M433T393			0.167816	0.564615	0.0629335	433.112	392.783	491.198	1412.57	289.171	695.15	449.072	261.568	373.999	307.643	226.068	501.22	711.551	652.231	642.267	713.077	799.029	2229.51	940.525	1080.9	721.895	378.173	385.074	528.801	525.142	516.952	545.869	503.281	501.808
M637T348_1			0.292526	0.741257	0.0633902	636.773	347.597	2602.7	3746.53	2200.45	2643.37	1654.74	1963.55	803.73	807.176	2394.25	2083.06	1710.75	1979.99	2272.86	2562.15	2596.1	2718.09	3251.41	4030.27	3167	3906.13	2511.55	2788.28	2666.31	2482.89	2617	2537.1	2245.97
M121T71			0.778878	0.742582	0.0636854	121.029	71.093	13499.2	17992.7	13542	16757.2	19951.3	31044.4	25273.9	22773	15870.2	14532.3	25662.3	22325	38820.1	39735.5	16888.9	23774.9	32871	26117.7	16875.5	14457.8	15712.8	14280.6	20717.1	14433.5	14550.2	15631.8	14138.3
M168T751			0.204027	0.877948	0.0637559	168.028	751.341	7586.17	11252.1	10874.4	10709.5	10813.4	10743.3	10916.8	10411.2	10940.3	11020.1	10676.2	13731.7	15238.2	13521	14465.5	11043.2	8852.36	10487.9	10505.9	11379.4	11199.7	11216.6	11440.3	11063.6	11061.8	10547.2	11338
M421T70			0.910381	0.813556	0.0641208	421.28	70.237	51477.2	50128.6	54160.5	72769.9	58350.2	59215.8	62969.4	92072.8	84326.9	92777.4	103445	79615.6	63794.9	59994.8	83205	68509.9	99674.4	90859.9	115512	69072.6	1029.26	6107.17	5934.34	1527.83	2873.14	5884.76	5944.71
M302T361			1.47019	0.636311	0.0641413	301.982	360.542	13619.5	102429	26834.2	41053.5	66266.5	46075.9	44569.6	89066.4	38895.8	25095.4	113639	51788	81975.2	59013.2	108914	118895	69513	111797	15250.2	45417.9	33139.4	35441.3	43635.2	34703.5	33096.4	34059.2	33277.4
M795T565			0.292511	0.63695	0.0643009	795.157	565.404	1057.81	1703.79	1930.24	4638.86	1627.19	1628.6	776.036	994.379	4958.76	1532.42	2475.26	4168.94	4045.13	4625.54	1986.57	4960.01	3283.26	3454.04	2468.62	1263.73	2684.44	2819.05	2800.49	2228.7	3191.04	2234.48	2806.29
M802T358			0.727288	0.739972	0.0647834	802.003	358.128	6078.54	10395.8	6340.02	23821.9	21237.8	21257.3	24628.5	26481.5	21389	25501	36088	15757.9	24319.4	30576	21609	33230.6	23912.8	30066	16328.2	21001.7	11478.7	10446.9	11533.7	10284.7	18750.2	10294.9	10023.6
M537T48			0.269926	0.749517	0.0647873	536.924	48.244	4058.64	3735.44	3201.67	2844.5	3542.97	4393.91	1348.88	3811.63	2455.34	2503.06	5400.79	6622.14	6397.23	3996.29	2251.7	4330.45	3543.6	2910.85	3526.52	3575.89	674.307	507.645	659.416	660.25	642.805	668.422	571.299
M758T286			0.494923	1.22935	0.0650668	757.501	286.071	7311.14	6448.68	10610	7343.79	6912.22	6608.76	6308.97	7706.37	5197.83	6873.46	6956.09	5043.46	5702.82	5451.01	3309.01	5938.13	9135.01	4069.61	5576.76	6833.44	5474.07	5046.83	2880.94	5539.26	4039.99	4813.02	5052.11
M731T619			0.274422	0.661664	0.0652319	731.009	619.15	1385.4	1788.43	2243.94	3524.41	2572.83	1091.08	1780.29	2550.65	2719.1	1232.26	1413.1	2128.64	5270.55	1276.69	4833.37	4407.63	3594.56	1179.27	3570.49	3895.18	2612.97	1669.06	2469.41	2452.45	2231.78	2927.48	1668.69
M240T65			0.757835	0.937969	0.0653527	240.06	65.033	271821	266788	293335	288279	251022	282265	307627	261997	260086	258083	283445	260083	260280	318651	301860	297747	320563	317286	288674	274006	1473.18	1457.19	1595.38	1484.75	2128.19	1471.44	1486.09
M646T354_1			0.236105	0.684433	0.0659394	645.765	354.311	375.529	617.44	1971.99	2623.85	999.924	1620.9	750.01	1226.9	2517.18	2838.22	1091.68	1593.01	3098.28	2533.3	2145.79	2188.67	2509.98	3359.5	2764.23	1423.34	2589.86	2469.47	2571.36	1527.4	2466.81	2467.04	2551.54
M71T571			0.412082	0.739327	0.0659539	71.0134	571.022	4931.3	11697.7	7957.54	11513	9189.43	6650.79	4610.58	3448.86	10683.9	6842.18	9084.08	17479	9031.44	11038.3	9119.91	11344.6	8676.03	14472.4	8136.93	6476.62	9187.54	8696.91	9122.1	9122.41	9128.12	8929.06	8675.46
M581T624			0.379286	1.42146	0.0659962	580.993	624.279	3618.49	1635.69	2562.63	4852.79	1549.06	2361.16	4267.32	4740.01	4524.43	4782.7	2345.48	1191.5	4855.94	3142.09	1923.04	1780.79	1820.82	2415.08	2645.58	2427.92	3499.15	2769.55	2401.04	2846.66	1675.44	3314.51	3061.15
M432T557			0.192626	0.794545	0.0663467	432.066	557.042	806.715	1968.69	1120.76	1326.6	1374.82	2001.83	1290.59	1424.68	1016.56	1057.34	1375.8	1930.72	2055.74	2350.16	1232.16	1514.52	1161.64	2044.1	1783.33	1402.45	1166.71	1213.82	1268.98	1219.4	1213.22	1248	1357.03
M499T319_1			0.57755	1.21681	0.0665223	498.988	319.098	10002	9876.06	10248.8	14442.9	11281.8	11832.8	7853.41	9362.95	10499.9	9459.91	9161.54	11615.9	8608.22	3387.46	9759.16	8814.18	10097.1	10779.7	5542.16	8410.96	8401.84	7827.92	8018.4	7826.46	7827.02	8425.68	6870.42
M520T664			0.248126	1.23197	0.0665476	519.878	664.417	1878.62	1928.71	2035.75	2200.51	2333.61	1510.86	2020.96	933.175	1658.83	1727.22	1826.82	1638.31	1880.37	1037.99	974.926	1595.79	2105.73	1344.19	1271.86	1120.01	1741.01	1955.81	1338.65	1741.01	1739.79	1668.45	1669.67
M1197T630			0.31853	1.23995	0.066789	1196.93	629.82	3068.88	2300.1	3257.74	3311.51	2018.55	2801.21	3598.35	2542.57	1765.23	3676.31	2926.91	1421.7	2479.54	2521.41	1783.91	2407.82	2931.32	2999.08	1572.59	1811.88	2839.79	2670.63	2824.21	2763.28	2761.43	2804.05	2655.7
M786T621_2			0.281054	0.799273	0.0670095	786.006	620.8	2407.65	6020.43	3727.83	6031.01	5637.08	6085.1	6067.01	3266.34	4616.59	3758.02	6432.56	3479.41	8409.89	6943.82	5605.31	5787.24	4269.61	6098.25	6258.16	6291.21	5470.26	2962.58	5760.95	5458.06	5789.16	5483.22	5762.99
M736T809			0.104745	0.764419	0.0671044	735.842	809.163	176.427	340.236	325.76	327.708	624.74	531.38	447.14	359.686	572.029	271.795	425.909	642.134	538.223	390.539	353.809	567.593	528.979	541.254	397.606	816.47	375.73	375.569	376.42	375.544	387.096	375.503	438.845
M497T71			0.784124	0.817248	0.0671083	497.277	71.239	51609.6	22343.5	67699.4	43559.2	54980.7	28176.6	42723.1	63423.7	56481.8	59503.9	71757	67086.6	56021	55071.4	44841.1	44187.7	60588.3	67879.8	63231.7	69522.5	5086.11	5089.67	4944.03	5389.37	5085.09	4803.3	4957.41
M459T184_2			0.541171	1.72159	0.067235	459.294	183.849	2467.21	6245.42	4224.12	10314.2	968.137	5720.74	4205.47	2977.5	6403.48	2517.78	3047.39	1945.67	1003.81	6630.48	2272.8	3495.44	2935.03	1647.98	2651.37	1115.07	5129.89	3508.37	4461.84	3909.8	3593.47	7614.08	3880.96
M259T1340			0.241871	0.758398	0.0673693	258.921	1340.18	2502.18	2763.02	626.811	3402.21	2432.81	2557.45	2689.33	2681.71	2102.28	2086.38	5017.59	4483.02	3919.83	2271.54	2586.54	2818.92	2190.59	2474.03	2383.98	3294.15	1912.58	1344.82	832.024	1900.52	1899.93	1903.91	1899.99
M747T357			0.519031	0.69119	0.0680909	747.003	356.96	2928.91	6285.94	4188.54	8630.12	2568.22	7045.75	7804.98	9067.9	6754.04	2416.7	9983.29	12909.1	11557.2	8387.72	6427.52	2815	12639.5	6911.57	5589.45	6245.98	4897.43	4344.54	4987.5	5001.86	4990.82	3586.09	4987.76
M464T644			0.220357	0.782123	0.0684152	463.968	644.054	5608.65	5074.74	3337.87	3134	4784.92	6543.96	2731.79	5739.86	4489.85	2189.92	5311.87	4167.83	5738.74	6821.16	5079.89	5383.37	6870.11	7394.28	6152.78	2871.2	3302.99	5469.34	5482.26	6672.45	4634.68	3761.42	5474.58
M462T345			0.627748	1.45208	0.068472	462.297	344.649	2610.66	15065.6	5999.8	13400.4	5960.73	7785.9	7845.41	7329.48	6485.32	8105.06	6386.09	4724.17	5119.39	2611.5	4395.12	8956.08	8213.25	5433.79	4339.34	5319.99	9676.26	9418.58	10146.8	9418.4	9431.64	9601.9	9661.55
M208T751			0.225518	0.786358	0.0685095	208.046	751.268	1356.46	3335.53	3070.28	3235.35	2900.68	2438.05	2512.12	2904.8	2992.71	2838.69	2828.28	4289.76	5223.55	4124.17	4973.88	2665.96	1927.87	3264.75	2875.43	2905.35	2826.85	2828.53	3059.43	2784.81	2783.63	2819.83	2859.66
M993T348_2			0.333589	0.76185	0.0686346	993.458	347.848	2805.4	3658.77	1761.25	3992.22	2288.94	2378	944.134	762.008	2606.28	4277.71	2794.87	2790.18	3109.34	3446.19	3213.8	3844.18	3940.32	3897.01	2603.66	3798.44	3004.15	2907.02	3255.69	2507.22	2861.53	2276.97	2999.37
M707T59			0.300909	1.24772	0.0687652	707.455	58.924	2065.91	2434.73	2659.43	3075.69	2501.82	2955.89	1164.04	3100.34	2110.17	1805.03	2302.24	1811	2081.87	2119.62	1719.61	2129.63	1859.55	2701.99	1339.5	1068.35	1233.29	1280.76	1185.09	1236.15	1279.02	1234.04	1415.08
M263T205			0.954884	1.29967	0.0688388	263.044	204.805	17327.8	18766.2	18317.1	11727.5	17360.6	21855.8	22690.8	39278.6	18850.9	26322.1	18043.2	13725.6	12379	15648	15839	23733.3	15305.9	16485.6	16347.9	15993.2	17460.7	17828.7	17725	17829.3	17816	17393.5	18470.9
M221T441			0.223999	0.780908	0.0690563	221.011	440.611	2418.97	2722.38	3244.99	1930.14	4594.63	2970.77	3189.11	2070.01	2356.61	1895.08	3228.73	5842.39	2757.21	3288.33	2483.93	3598.76	3093.52	4006.59	3916.23	2862.29	2998.66	2572.6	3007.91	2989.11	2897.11	2602.69	2802.14
M297T66_2			0.965264	1.94393	0.0693096	297.099	65.8195	3230.34	21941.6	10077.2	4395.03	16290.6	21808.9	2805.8	18024.9	28369.5	3119.56	3854.55	4227.25	2853.52	11643.1	3438.88	15578.9	6742.6	7295.51	7533.02	3740.04	987.286	1057.83	1026.14	795.265	1056.07	1057.39	1057.94
M839T288			0.272925	1.12331	0.0693862	838.669	288.129	4234.4	2517.5	3320.8	3085.29	2432.26	2931.26	3228.96	3133.12	2860.21	2829.06	2569.43	2995.83	3063	3028.85	2537.79	2575.69	2529.07	2564.88	2610.49	2741.67	2866.37	3017.55	3017.17	2839.45	2811.11	2839.16	2931.59
M878T358_2			0.332327	0.690935	0.0694188	877.997	357.646	772.191	2489.42	706.932	1513.84	1879.64	1902.45	992.999	3632.01	2705.42	1287.74	2834.26	3950.23	4459.63	2129.8	1878.7	2095.87	1986.58	2602.59	1832.01	2112.1	1327.26	1302.6	1253.33	1331.83	1209.44	1331.41	1332.36
M269T95			0.276048	0.883113	0.0694225	269.248	95.229	41067.1	42318.1	47161.9	44581.6	43728.3	61574.6	42157.3	53707	46735.5	39705.1	49873.8	47770.4	42259.3	63246.3	42733.3	55737.3	58331	48517.5	53143.4	62370.8	30850.2	30893.9	29723	30831.5	30600.5	23784.2	29684
M893T561			0.160995	0.771084	0.0696974	893.132	560.913	1040.42	2380.54	1538.84	2248.5	1671.33	1713.51	691.726	633.8	2405.76	1036.61	1722.18	2274.92	2116.96	2100.39	1636.65	2425.89	1598.58	2291.57	2206.65	1547.57	1570.51	1605.74	1740.4	1570.37	1424.54	1557.39	1607.14
M395T95			0.496616	0.715835	0.0697245	395.193	95.0035	6232.97	6271.93	8618.94	7396.35	10163	10201.4	5388.46	13238.3	15306.1	6617.57	9699.28	9893.95	9166.57	18610.1	11392.7	8063.27	10882.6	18410.2	8117.66	20701.9	1186.06	1196.18	685.302	1451.17	1184.77	1280.49	1421.93
M608T356_2			0.497703	1.41006	0.0704341	608.323	355.997	5969.3	7119.53	3521.51	8199.6	7152.29	8823.43	3160.27	7257.09	4449.24	3703.89	4703.26	1801.99	4171.44	2949.88	2901.54	2791.07	4443.1	8032.82	6867.8	3431.84	4904.3	3942.29	5106.56	3881.29	3897.28	3843.56	4487.39
M337T751			0.275355	0.816572	0.0709226	337.062	751.268	3509.91	7723.4	7069.6	7760.17	6861.61	6012.95	6170.03	6429.6	7208.49	7005.18	7421.15	9238.95	11087.8	9419.74	11204.8	6933	4717.54	7065.46	6644.61	6787.71	7007.08	7007.47	7593.93	7032.01	6825.15	6826.03	6998.84
M271T545			0.130971	0.72147	0.0710485	271.004	544.938	1298.74	1400.18	781.296	810.52	569.355	937.564	1981.69	1417.04	707.126	850.188	1467.81	958.283	1282.15	2661.06	1397.8	2040.12	796.425	1469.93	1388.21	1443.47	606.472	606.393	705.222	610.913	608.106	632.679	608.705
M525T695			0.0871248	0.871868	0.0710519	524.953	694.852	1562.36	1382.45	1499.22	1748.53	1421.66	1325.89	1331.42	1194.58	1321.51	1225.27	2044.61	1375.1	1919.03	1416.48	1313.63	1727.73	2014.3	1257.86	1499.68	1503.86	1517.68	1261.22	1390.81	1390.21	1414.12	1309.99	1233.05
M292T620			0.213668	0.751699	0.0711311	292.001	620.489	1442.96	2588.91	2434.61	3384.91	2261.02	748.528	1247.62	2191.45	1425.78	2414.72	3692.48	3670.56	3457.95	2301.49	2118.19	3056.54	1805.18	2007	1763.33	2920.58	3232.26	1686.39	3224.13	3086.1	2876.63	3225.84	3230.28
M784T357_1			0.426187	1.45237	0.0711441	783.504	357.243	1536.2	4345.72	5628.28	3942.21	7800.55	3133.41	4527.25	3893.74	2690.86	2683.5	4085.82	1957.93	3858.4	1708.66	1677.45	1881.92	1675.13	4224.67	3288.92	3307.33	1205.37	1791.16	1884.73	2111.29	1739.27	2344.41	1791.14
M516T361			0.820424	1.56409	0.0715694	516.321	361.025	5732.17	24960	8274.88	15652.5	8614.95	13165.3	3427.49	7011.29	11416.8	18150.1	5216.05	6733.63	6270.25	5687.59	8706.68	12086.6	10499.3	7457.58	4681.92	7084.2	11063.3	11057.2	12356.1	10787.8	10782.4	10787.5	10958.2
M171T442			0.337219	0.689684	0.0716563	171.026	442.008	3202.34	4771.68	9398.74	1614.51	1478.3	2649.94	2737.02	5676.52	2765.07	5345.29	5147.02	4793.1	8551.24	4695.22	8184.76	4621.71	4992.66	7743.68	4813.1	3932.22	3476.6	4736.59	3499.11	3870.69	3401.62	3887.42	1916.25
M237T814			0.0558168	0.871418	0.0717075	236.911	814.295	645.739	710.08	597.494	670.063	559.133	701.375	593.497	619.445	496.723	718.775	961.532	643.283	603.891	609.216	547.793	872.992	687.867	863.138	760.425	693.597	596.972	610.82	645.748	628.606	815.043	676.245	637.02
M209T69			0.245789	0.779681	0.0718941	209.066	68.6595	4668.83	3335.81	4445.13	3419.35	5123.1	2827.53	5724.36	6119.19	6800.23	6367.21	5020.2	4065.35	8583.44	5221.07	8184.67	7879.71	6408.86	8304.02	4486.47	4475.31	1171.23	1234.19	1651.41	1229.8	1172.97	1168.32	1172.39
M432T61			0.392188	1.28481	0.0719097	432.085	61.302	6394.43	2199.14	5988.16	5206.25	3498.11	4322.9	5549.14	5920.49	4816.75	6203.89	3447.44	5635.91	2666.08	3501.58	3715.51	2663.11	2992.72	3175.61	5036.07	6159.43	267.336	259.364	314.889	302.2	105.216	261.125	510.341
M497T183			0.856316	1.65697	0.0720452	497.321	183.332	7398.61	7806.28	9122.63	3358.7	5417.14	13809	16220.2	27535.2	12367.6	16903.3	10616.8	2634.04	2873.56	8782.29	6718.22	12319.2	6352.18	10211.9	3443.93	8432.33	2557.07	2545.12	1911.85	2634.7	2542.38	2638.7	2657.67
M542T358			0.829068	0.719638	0.0721594	542.492	358.19	15866.9	30255.6	33581.4	32956.3	20205.4	33292.8	19472.1	41036.6	42052.2	23101.9	36831.7	12825.4	56732.6	34290.3	35236.4	60473.5	38714	67814.7	33948.8	28643.6	19645.1	16119.4	22107.8	21409.8	19699.5	19889.5	23276.5
M713T642			0.288515	0.650456	0.0728186	712.952	642.042	4507.11	2964.88	1152.3	4144.73	1446.61	1594.44	1664.77	1379.12	1658.66	1432.65	1640.05	2171.57	4932.54	2467.06	1332.73	5365.34	3812.36	4785.82	4792.58	2438.21	3759.7	3380.3	1525.34	3633.01	2385.49	3619.09	3629.87
M356T189			0.477466	1.47859	0.0728584	356.092	188.868	2887.18	2955.09	6133.96	3728.04	4214.99	1473.45	2928.07	1488.61	4045.01	4190	4114.17	520.349	1213	2486.78	2041.35	3785.98	3659.78	1801.26	1766.56	1635.74	4391.81	4407.27	4357.3	4782.68	3890.61	4115.73	4382.63
M544T641			0.253807	1.31888	0.0729845	544.031	641.254	1284.7	1405.01	1195.61	1426.8	1697.58	1772.21	1296.34	2378.54	521.123	1493.3	1105.22	1255.23	1711.67	581.525	1113.42	821.106	698.796	1219.12	1042.65	1423.66	970.005	951.176	995.132	1032.01	959.408	1175.55	994.943
M621T810			0.168891	0.781488	0.0731565	620.849	809.523	276.951	528.185	492.203	962.162	826.827	745.354	535.47	1017.41	623.151	384.973	808.138	1029.27	987.795	671.5	572.158	812.092	1052.57	900.453	667.22	678.952	639.687	864.317	648.463	664.07	574.819	639.411	662.431
M483T98			0.529317	0.810521	0.0733296	483.44	98.429	27363.4	10568.1	24543.7	20324.6	21492.2	25308.5	22006.9	34693.7	27527.9	28027	29480.2	43132.2	23241.9	30703.6	22496.6	24476.9	27550.4	27654.9	28841.3	40817.7	5757.54	4514.6	2868.45	4869.1	5777.05	4868.15	4463.14
M726T637			0.195242	0.863531	0.0734879	726.011	636.948	2378.63	3814.44	3394.19	3441.14	4634.13	3227.74	3380.26	4169.37	3970.45	2797.57	3637.61	3590.64	5135.22	4129.81	3464.62	4077.63	4110.32	5020.92	3154.82	4450.48	4209.01	2656.99	3684.99	3701.83	3702.94	3262.08	3544.73
M483T186			0.714245	3.20976	0.0737196	483.171	185.91	3037.95	4114.35	2589.64	1893.16	1017.35	2342.18	6359.42	19461.4	1750.12	5145.86	1109.25	936.338	845.966	1414.73	1443.83	3288.81	810.449	2067.89	1077.59	1869.6	2171.43	2533.21	2168.6	2452.08	2261.62	2115.91	1953.94
M905T354			0.276816	0.711158	0.0737873	905.318	353.848	1096.72	5059.53	1698.73	4712.92	946.414	3570.97	1063.21	2791.69	4395.89	3890.92	1538.44	3735.7	5144.82	3551.47	5297.93	4562	4089.23	4315	5346.81	3516.31	4178.09	4185.56	4217.37	3048.12	4189.91	3556.35	3877.63
M252T637			0.321657	0.822816	0.0738226	252.046	636.835	4243.83	5215.88	4088.08	5917.92	6608.31	4812.2	6118.27	8553.45	5723.69	6139.59	5985.47	5507.47	9684.45	8424.33	6242.09	7614.64	6627.55	9004.17	5226.58	5469.51	5838.69	5618.2	5813.32	5831.58	5618.34	3981.14	5717.85
M681T59_2			0.330611	0.726387	0.0742135	680.551	59.234	1680.88	2382.18	1678.87	3096.28	1732.03	6551.27	5254.77	7030.63	4621.62	6563.23	4898	3461.84	6155.79	4508.34	7502.06	5587.09	4593.74	7449.42	5488.14	6237.32	12612.1	12604.8	12626.3	12609.9	12620.9	16683	13188.1
M1091T359			0.235789	0.684971	0.0742897	1091.26	358.965	238.335	1107.93	1071.68	2116.29	2453.66	1048.34	955.104	1997.58	1847.74	1188.13	3106.03	1543.78	3487.68	1452.78	1912.58	1872.86	2941.13	895.791	1722.49	1539.9	1406.35	1131.96	1404.64	1320.67	1447.44	1307.66	1380.58
M734T328			0.137323	0.818404	0.0748553	733.768	328.059	1808.45	2042.28	1425.75	2124.99	2836.98	1429.17	1866.04	1397.68	1244.33	1821.2	2686.1	2698.23	2493.01	1601.66	1760.25	1670.34	2316.63	2132.02	1780.2	2851.79	1688.41	1863.87	1858.82	1739.39	1826.34	2246.18	1857.15
M174T259			0.420236	0.516723	0.0748795	174.056	258.606	2075.33	864.524	2198.24	1646.44	4472.11	1429.24	3622.68	1651.76	8669.94	1220.09	4757.68	1841.11	8734.94	2991.25	1503.3	10264.6	11169.5	6815.34	4443.62	1376.68	3207.1	3697.84	3444.91	3233.24	4319.59	2989.94	3247.91
M719T572			0.317686	0.639437	0.0749415	719.245	572.248	1584.89	2521.55	3215.8	6042.74	3452.78	1289.68	403.915	583.506	4166.02	1131.23	5214.11	6008.95	3438.75	3901.7	2805.96	5709.07	4210.69	2284.23	2309.54	2263.24	3066.84	3066.42	3118.03	2850.84	2842.16	3167.15	3126.32
M156T380			0.280982	1.46054	0.0750445	156.065	379.705	2292.32	2288.65	2085.9	1865.37	4392.85	2326.99	734.971	2236.42	1172.84	1070.39	549.38	1534.28	1310.57	1596.35	1535.72	1268.08	1453.17	1306.06	2073.72	1385.74	1275.28	1230.81	1273.24	1271.45	1091.85	1113.81	1496.27
M131T195			0.970957	0.723116	0.0751333	131.071	194.97	17461.2	37192	24759.8	39360.2	43881.7	27501.3	7624.69	44107.3	35132.7	17007.7	47402.8	54938.2	63378	36940	33194.9	35985.4	54088.1	24685.2	18771.4	37229.5	1713.26	1760.15	3085.78	1714.29	1700.47	1715.03	1712.2
M568T290			0.496075	1.1708	0.0751524	567.995	290.325	8328.8	6251.35	8201.28	6089.76	6668.71	7222.68	7282.19	3004.59	7358.5	8295.12	5745.22	6116.71	6512.91	5599.64	6140.42	6043.42	4708.89	6464.17	5194.27	6154.87	6522.46	6524.4	6541.56	6565.49	5684.86	5258.92	5443.5
M620T353			0.450972	1.35532	0.0751903	619.999	353.029	5918.14	395.513	6498.36	6256.08	3198.25	6129.34	7162.26	7749.08	5546.2	4789.17	4041.41	3228.22	2652.43	4747.44	4116.09	2776.75	4042.13	4985.2	5578.3	3411.09	3689.37	3157.01	3945.19	3748.42	3823.4	3710.21	4498.21
M750T573			0.212127	0.623472	0.0752132	750.243	572.875	836.155	1002.44	742.503	2488.13	1191.04	459.869	117.577	221.883	1537.85	851.665	1941.53	2552.03	1308.66	1552.45	1127.27	2273.87	2026.32	874.481	595.65	903.38	1259.42	1460.67	1298.42	1181.88	1259.09	1259.21	1299.87
M386T620			0.31869	0.747455	0.0752626	385.791	620.496	6665.27	10197.7	8397.3	7327.59	5554	10299.3	9878.13	5549.43	6174.05	8111.14	12593.4	8431.88	14190.7	7086.49	13875.7	14764.2	14566.4	8625.79	6883.87	3541.56	6243.93	7591.32	8092.2	8059.78	7645.04	7721.01	9637.97
M293T751			0.176357	0.556776	0.0754658	293.098	750.837	101.518	584.919	424.965	636.406	339.07	209.547	375.592	377.527	738.473	544.429	434.913	1167.81	1838.87	1277.89	1146.15	383.78	171.537	622.805	371.89	365.676	424.844	445.399	475.903	418.254	444.968	348.226	445.745
M779T348_1			0.247484	0.745677	0.0754809	778.779	347.839	1043.09	2937.02	1367.38	1552.22	1429.09	1074.8	497.559	640.373	2213.86	2497.01	1398.99	1969.27	2112.96	1831	2578.23	2522.57	1932.92	1863.98	1922.3	2322.23	1793.65	2625.25	1805.85	1704.77	1693.69	1709.93	1705.52
M568T326			0.254855	0.815989	0.0755778	567.997	325.782	6224.54	7824.62	4263.56	8253.1	7622.52	4895.65	8905.12	4960.51	7303.49	5466.58	7814.28	12749.8	6344.4	6939.24	6650.61	8639.76	6461.85	8794.91	7646.09	8498.97	7743.35	8250.54	7191.67	7352.62	7321.53	7783.51	7469.1
M739T577			0.315521	1.30545	0.0762632	739.093	577.326	1862.35	2997.05	2917.75	3000.9	1683.32	2328.79	1747	2004.02	2705.67	1218.65	2853.95	1399.31	1183.09	1594.1	1074.16	2639.29	2063.1	1695.17	1521.95	1184.87	1387.14	1874.24	1432.78	1437.75	1252.98	1175.48	1267.22
M223T573			0.221073	0.852019	0.0763548	223.046	572.575	5553.73	10053.3	6218.61	12138.8	10892	7428.57	7974.42	8271.18	10927.5	8001.16	12201.7	10141.6	9349.77	10240.1	10253.6	10426	10482.7	9254.93	7832.1	12466.9	10184.8	11411.5	10946.9	10539.2	9839.97	10532.8	13363.4
M624T667			0.327298	1.34818	0.0771471	623.87	667.059	2998.81	1634.19	1827.8	3010.22	1801.09	2224.24	1867.06	2127.69	2421.44	1767.46	1004.12	1314.13	1140.45	1556.96	1106.31	2976.33	2909.21	2196.9	1078.47	798.034	1898.22	1898.96	2006.52	2601.53	2245.98	1898.55	1807.32
M414T52			0.211395	0.698151	0.0771836	414.031	52.225	1661.03	1879.13	1455.63	919.754	1582.37	647.807	750.028	2624.39	421.208	2232.65	2150.46	1014.69	2385.74	2340.82	3612.84	2309.32	1286.74	1362.39	1770.9	2068.29	1648.16	1485.79	1900.25	1161.51	1637.44	1730.8	1729.88
M324T94			0.980708	1.46262	0.0772912	324.253	93.739	7997.19	13597	6098.12	11706.8	9777.81	22546.4	15276.8	23064.3	10328.4	11795.7	4682.29	11469.5	10577.2	18496.9	6792.62	10109.6	4135.21	8091.14	6092.78	9930.58	13874.1	13347	18409.4	13857.6	13090.6	13334.4	13863.9
M1107T358			0.255738	0.748236	0.0773841	1106.51	357.907	1683.35	3060.72	3741.47	2518.04	1930.64	3112.82	1884.1	4493.5	2257.12	2261.69	6268.43	4166.66	4843.83	2336.2	2856.05	2964.01	3352.3	3884.45	2251.67	3085.7	1790.2	1788.93	2316.85	1794.7	1897.5	1898.02	1894.91
M350T63			0.531513	0.847969	0.0774769	350.196	62.6405	17481.4	32665.7	25702.5	30523.8	30251.8	34423.4	17625.6	32699.5	27170.4	13329.5	27255.4	32194.2	28554.6	32690.5	29024.1	33869.5	35392.3	28366.6	30615.7	30861.6	651.232	658.121	594.697	597.224	658.713	334.649	810.926
M508T98			0.558468	1.53047	0.0776933	508.441	97.93	3223.89	3673.29	1784.09	5836.64	3754.91	8126.1	2499.76	9341.45	3206.9	3441.19	1426.92	2795.47	3155.23	3548.72	2149.52	4401.11	3289.07	3698.01	2684.57	2181.06	2541.32	2522.77	2393.69	2314.6	2030.03	3107.04	2532.42
M377T67			0.157699	0.890234	0.0777041	377.162	66.5145	7639.1	7435.38	8029.8	8450.61	9011.06	9667.4	5090.39	9084.15	7876.2	9418.22	9381.12	10566.6	10286.8	8607.63	9014.82	9332.77	7707.16	7552.35	8824.61	10502.4	4661.84	4663.8	4661.63	4658.97	4900.89	4831.67	4822.98
M267T273			0.454532	0.492249	0.0777737	267.108	272.548	2454.5	4227.96	1934.6	2289.37	1174.8	1474.01	1122.89	1108.27	1364.14	5484.92	2168.9	8880.06	10603.4	3563.7	1745.76	3372.13	3477.43	9676.82	1028.47	1467.13	3126.27	2978.15	3130.34	3062.68	3510.94	3370.93	3213.21
M167T95			0.807542	1.25431	0.0780258	167.019	95.4345	23657.1	9139.99	20873.9	20288.2	22408.3	16439.9	18507.8	26764.3	19655.1	20140.8	21318.3	13761.9	6581.64	12897.6	18207.2	13252.8	21913.5	13125.7	15291.3	21406.8	1456.67	1506.85	1061.2	1136.45	1202.35	1139.95	1137.91
M551T357			0.61248	0.728546	0.0780926	551.326	356.849	4589.18	13031.4	13950.6	16901.2	13669.1	14359.6	7902.78	16723.4	10198.1	17241.6	24365.9	24225.2	21094.4	21514.3	15254	14984.7	17587.2	24373.2	9436.87	3634.81	16731.9	9222.58	9598.46	8695.23	6986.22	9947.3	7967.65
M169T68			0.372861	0.815215	0.0781779	169.086	67.8365	9475.11	8885.98	7964.92	12771.5	12112.2	11691.5	5473.12	8399.17	7536.84	15462.9	13326.2	13668.9	13022.3	14087.7	7585.02	12071	15515.5	11775.9	12606.3	8730.1	2739.12	2628.86	2733.19	2357.96	2212.16	2591.9	4018.4
M245T303			0.143965	0.823694	0.0784604	245.077	302.559	1016.78	1628.01	1045.31	1537.48	1584.44	1862.91	1464.89	1531.52	1567.96	1000.2	1638.89	2523.61	1388.41	2219.49	1884.75	2065.74	1376.44	1316.42	1377.36	1496.27	1344.57	1164.91	1489.36	1346.38	1386.56	1440.95	1337.67
M221T167			0.520831	0.413383	0.0785489	221.118	167.067	2605.18	3276.32	996.41	2421.44	2071.2	2791.92	1775.35	1974.08	1456.12	2158.41	1381.62	2274.03	1268.33	6231.03	1139.57	3662.77	13914.9	284.386	8456.78	13460.4	9036.47	7522.61	7723.79	7551.06	8644.8	6216.35	7539.62
M981T631			0.400193	1.24164	0.0786433	980.941	631.191	4737.16	4950.54	3939.04	5670.72	3270.52	4811.8	2651.52	2724.46	3509.95	4918.16	3907.98	3683.57	2173.4	3246.07	3479.66	1788.86	3513.49	3471.87	3008.2	4895.92	3376.41	3676.49	2992.56	3054.48	120.308	3423.01	3416.08
M702T357_2			0.582179	1.50027	0.0786666	702.5	356.656	1965.12	4156.85	5320.7	9880.17	4751.86	3551.93	7386.14	8673.62	8548.58	3032.49	2644	3285.3	8128.04	3002.57	4480.57	2044.7	5030.71	2583.49	3067.06	3904.98	2489.43	2500.39	2646.53	2489.41	2621.73	1672.54	2494.22
M245T658			0.0963712	0.786062	0.0792906	245.042	658.041	297.129	343.611	368.077	335.197	432.615	317.233	439.007	563.051	243.607	276.546	333.431	432.297	688.167	597.832	526.588	218.964	446.839	503.722	519.03	333.372	380.26	392.543	392.557	380.442	299.748	399.876	380.628
M642T647			0.107531	0.808072	0.0794717	641.933	647.218	598.879	1590.17	491.906	1416.61	977.761	1355.57	1186.82	711.766	1462.44	964.012	1547.04	1353.98	1253.97	1200.2	1136.43	1635.8	1001.74	1495.27	1441.4	1244.81	1216.08	1215.73	1218.09	780.916	1155.69	1156.31	1157.79
M357T695_1			0.158173	0.904827	0.0794848	356.989	695.261	3839.17	3609.99	3250.48	3779.53	3179.05	3359.4	2881.55	2636.74	4320.21	2908.65	3719.98	3444.6	3486.07	3978.91	3578.25	3465.75	3672.91	4468.86	3911.41	3589.55	2876.04	2832.4	2963.48	2877.12	2830.99	2831.67	2919.47
M439T660			0.403049	1.27889	0.0798888	438.906	660.332	4982.15	4497.69	5181.95	4061.22	5622.27	2736.54	3302.59	3630.64	2479.71	5101.58	5060.77	2109.33	2298.75	4010.73	2189.81	3935.74	2643.29	2207.05	4491.09	3578.77	2554.53	2542.88	2542.04	3290.15	2524.57	2563.88	3116.76
M824T635			0.135405	0.74465	0.0799343	823.531	635.117	383.772	1055.38	299.263	675.699	910.995	1118.93	506.506	652.313	1282.25	446.84	919.317	717.022	1427.58	1446.7	856.183	852.695	704.666	1036.92	1007.69	877.399	560.246	620.921	663.515	647.749	516.889	648.207	635.948
M355T190			1.42506	1.62257	0.0804507	355.087	189.69	27375.1	16903.1	37365	23162.2	13895.1	6400.12	9832.18	4957.21	23599.6	34622	18789.1	5235.55	4491.89	22857.4	7905.99	17270.5	17437.7	10293.2	8877.68	8938.63	18954.5	20304.5	19619	21172.6	22704.4	21481.7	26515.8
M374T65			0.524877	1.5526	0.0804743	374.243	64.979	11980.9	5160.64	3870.93	4375.4	4725.76	2942	11235	2794.29	4514.86	3858.61	3117.75	3829.05	3442.26	3441.95	3749.76	2771.28	4066.17	3619.5	2460.22	5221.7	4902.51	4893.31	5176.05	4933.75	4965.27	4902.52	4963.9
M483T659			0.27608	1.30777	0.0806073	482.87	659.359	2854.02	2718.05	1567.87	3326.54	2583.6	1084.42	2248.08	2567.44	2688.51	1279.13	2533.79	1880.3	1626.84	1422.04	839.084	2039.7	1420.4	1159.81	2372.8	2229.51	1752.44	1816.11	1752.28	1751.1	2136.13	1671.25	2117.23
M508T556			0.325414	0.726806	0.0808564	507.977	555.66	684.442	1801.72	1326.89	1492.68	1914.03	2049.02	1405.15	3170.97	761.405	764.425	1734.59	3058.39	2953.45	1436.49	2336.83	1064.71	1778.01	2437.44	1982.48	2365.93	557.605	1244.36	1200.19	1131.39	1207.32	1205.13	904.897
M315T67_1			0.304095	0.800083	0.0811379	315.022	66.625	4659.56	3211.03	7736.97	3705.48	6202.53	5574.8	6251.47	8806.83	3855.27	4888.15	6634.53	6856.81	7475.9	7757.33	6293.66	9078.29	3465.04	5825.89	7340.94	7879.55	837.794	686.525	682.967	640.305	638.438	411.538	635.433
M195T64			1.01888	0.859442	0.0811554	195.138	64.278	113418	112907	83834.6	111732	100541	111660	47113.1	105143	99366.6	131363	119793	146828	131008	123621	92209.1	117731	136639	98787.1	112533	104267	1421.7	1437.91	1371.34	1365.79	1808.26	1031.76	1371.13
M437T811			0.0389681	0.903105	0.0812544	436.82	811.127	645.377	826.762	785.777	733.688	705.903	789.474	745.077	875.877	646.741	511.978	773.051	763.964	929.725	761.195	887.472	918.685	804.136	678.784	735.965	793.329	703.274	730.664	718.947	708.897	654.47	702.774	718.822
M506T810			0.204629	0.810767	0.0815268	505.854	809.581	477.483	824.421	1018.57	1128.11	1427.13	1243	1072.5	1688.46	1037.77	763.797	1106.32	1806.53	1425.64	938.588	1052.53	1387.52	1535.71	1438.75	1204.7	1277.96	1095.43	949.258	1011.56	983.192	982.647	1015.39	1011.3
M375T92			1.0463	1.32943	0.0816662	375.219	92.13	15246.8	22017.8	15307.4	20317.6	18641.3	21452.8	32244.5	25152.4	31647.9	13515	8186.13	18406.5	12878.7	20129.8	7271.58	22501	25744.3	21875.8	10646.6	14492.3	29418.4	29416	32827.2	29429.9	30094.3	30918.6	28625.8
M374T545			0.14378	0.669402	0.081893	374.036	544.927	280.982	572.283	310.651	347.505	358.02	428.094	896.972	1083.36	257.328	341.535	825.515	340.825	616.127	1373.85	702.878	865.71	319.722	659.697	664.829	916.056	292.919	294.467	319.836	312.645	278.032	272.952	351.737
M595T357			0.740712	1.35879	0.0827264	595.496	357.077	17443.2	10957.3	8840.57	19471	24902.3	15296.3	9924.17	17345.6	14895.7	13530.3	11655.2	4272.41	6000.26	15535.5	17685.1	13514.3	8801.15	4590.98	15228.3	15027.7	9071.83	10026.7	9893.29	8916.51	8991.27	9090.04	12877.4
M894T354_2			0.191488	0.780777	0.0827357	894.443	354.215	696.083	2289.89	2051.65	2500.8	1995.74	2007.42	829.838	1181.93	2344.03	2740.85	1470	2386.13	2311.69	2799.9	2467.27	1762.3	2002.23	2433.45	2887.55	3350.88	3255.38	2370.81	2602.33	2509.41	2280.84	2606.9	2603
M648T641			0.271719	1.37112	0.0830013	648.017	641.192	2956.76	3286.51	1880.92	1821.7	2405.01	1291.4	1993.67	2934.37	968.881	1654.41	1132.08	1692.34	1350.44	1167.26	1831.94	868.586	744.077	2730.35	1600.15	2339.97	1131.77	1320.18	1572.39	1257.16	1324.52	1258.86	1257.78
M509T62_2			0.433584	0.67591	0.0830573	509.116	61.71	5031.69	4157.49	9742.64	2369.88	3428.5	2733.32	9158	3922.33	3164.79	11051.4	5859	4498.24	11375.5	5037.02	4409.53	13232.4	10997.3	7755.46	7834	10018.3	1080.11	1156.99	1387.11	1082.64	1081.72	1291.99	1014.2
M523T810			0.144582	0.741472	0.0833804	522.881	809.657	490.738	336.924	646.599	1119.7	1108.56	170.395	650.749	1280.27	637.74	450.192	1013.91	1252.7	816.347	578.868	1099.78	928.078	1112.8	857.891	821.575	812.893	659.353	888.911	846.805	687.459	658.502	658.388	589.557
M311T66_1			0.502847	1.13208	0.0836705	311.061	65.702	10951.3	12182.2	9685.55	9583.47	7530.93	7346.48	10949.9	11314.1	7911.01	9664.2	10843.5	7095.82	8715.21	8243.81	7734.22	8339.48	8457.23	9041.67	8096.33	9221.11	487.518	682.476	466.294	492.697	456.153	457.679	494.717
M619T645			0.212834	0.685539	0.0836784	618.948	645.026	1230.43	1787.73	2550.39	1071.29	1068.83	2025.93	1302.82	836.129	1529.55	787.063	3397.01	1646.9	3094.06	1007	1819.53	1080.42	1236.97	1303.1	2781.61	3332.67	1559.22	2045.01	1728.11	2134.12	2040.6	2356.29	2129.57
M303T187			0.479522	1.39154	0.0836998	303.083	187.02	6046.89	3435.6	5976.43	2172.98	3307.95	4785.42	7536.7	5208.28	7508.56	3553.83	5761.04	2769.7	1716.14	4400.11	3067.22	5827.66	2008.82	5056.89	2382.25	2605.63	3264.09	3869.91	4179.28	5051.58	5056.84	5084.37	5046.08
M331T810			0.0658136	0.847507	0.0840212	330.842	810.223	375.61	379.739	654.87	602.772	684.872	583.413	325.561	457.595	528.009	460.109	616.777	797.92	597.612	604.058	592.641	541.302	403.946	604.597	625.156	577.656	652.226	631.399	629.825	613.338	612.718	535.436	613.588
M85T571			0.261426	0.711892	0.0840686	85.029	571.063	1747.61	1594.62	2543.49	1668.69	1677.25	3759.33	1871.79	3416.55	3531.05	2514.54	1546.16	4420.89	4308.65	2550.92	3000.64	4586.13	2391.14	2408.74	2531.91	6424.22	2704.85	2858.4	2752.77	1529.83	2973.6	2695.89	2846.87
M363T189			0.272527	1.34626	0.0841274	363.201	188.993	2318.18	2430.83	2439.51	2790.28	1639.31	2348.34	870.907	1943.09	1115.96	1534.5	447.871	2090.5	1407.15	2315.2	766.15	1171.94	2004.77	1427.57	1174.82	1627.31	2207.83	2085.76	1261.87	2604.24	2225.96	2203.83	2159.21
M141T620_1			0.485871	0.764036	0.0844157	140.573	620.407	10880.7	14832.7	12156.9	7535.33	15764.4	11236.8	18026.2	16323.3	13013.8	10438.5	15604.9	13355.2	26535.3	15453.2	5240.41	15483.9	25556.2	19024.7	14099.9	20068.5	12042.4	14947.3	20399.6	7244.42	11621.1	11772	15644.9
M126T356			0.539877	0.752466	0.0845955	125.946	355.768	8214.02	13493.3	10082.3	16456.2	8197.28	24044.7	7795.73	17984.1	22078.9	14607.2	17424.2	24321.3	14050.4	18896.2	16793.8	9408.47	26053.9	27131.3	20977.2	14923.5	13017.1	13000.3	14235.5	12975.7	13002.6	13075.2	17013.2
M462T409			0.468055	0.423408	0.0846424	462.284	409.014	165.723	320.239	220.888	312.99	139.366	409.98	1855.55	6983.33	299.438	476.234	4485	1823.15	3968.08	4846.44	925.571	773.807	1674.07	3892.5	2955.72	1069.3	1119.83	1210.37	1219.12	1323.97	1301.81	1175.06	1090.47
M181T569			0.883261	0.468023	0.0850365	181.06	568.992	6530.88	8574.72	8571	10352.2	8906.06	7795.42	4655.06	4392.96	8743.32	2246.51	9389.22	7510.13	52257.9	15857.9	8352.44	9625.72	9208.34	21142.4	9355.68	8506.94	8891.98	11224	11217.7	10992	10986.3	10993.5	11220.1
M346T66			0.155736	0.818239	0.0854868	346.026	65.637	3696.29	2352.72	4497.1	3066.11	3345.89	2908.46	5272.2	4753.36	4134.99	3005.1	6127.53	2966.05	5408.34	4877.51	3554.49	3703.92	4823.26	5910.29	3535.55	4351.5	89.9651	134.279	52.7046	70.1579	41.5602	77.8104	69.8435
M123T483			0.286954	1.68612	0.0860748	122.993	483.177	1269.11	1265.76	811.898	1189.01	1224.09	4022.66	1800.08	1136.43	414.376	2147.59	1284.4	356.408	1109.62	686.483	121.326	1344.19	1205.91	1224.33	659.056	1071.11	1343.19	1349.17	1260	2067.44	1257.01	1254.98	1251.45
M610T861_1			0.169411	0.776628	0.0861172	609.754	861.083	576.943	1285.87	761.105	934.57	1443.01	1600.78	794.511	937.341	1063.48	682.306	1254.97	1135.22	2140.12	1101.99	1315.48	1288.36	831.567	1670.95	934.857	1305.56	1028.43	1087.14	1146.43	1052.8	1027.63	1253.71	1034.96
M248T359			0.336219	0.598039	0.0863328	247.98	358.625	320.014	510.965	1347.61	2457.58	2288.05	2019.79	1442.83	2820.88	2158.25	1185.31	2138.51	1506.53	1733.41	2616.72	3352.84	2993.38	417.101	6919.42	2207.26	3790.75	1490.25	2192.27	2122.13	2189.83	1189.64	2203.76	2202.27
M213T20			0.159015	1.17288	0.0864195	213.055	20.368	886.808	837.113	898.469	907.096	882.746	465.116	639.124	650.296	740.736	793.415	711.309	604.132	563.579	476.229	446.932	879.967	678.246	753.507	715.102	736.828	731.933	732.398	645.645	717.13	713.212	821.769	731.45
M487T285			1.42128	0.824274	0.0866186	487.304	284.79	160192	175149	141657	213775	204487	219366	73782.4	201846	159205	209442	196253	286092	271593	145181	167435	207616	255520	160802	224064	219324	502.363	663.668	787.053	752.47	770.195	994.331	773.722
M459T1364			0.222836	1.17121	0.0875186	459.325	1363.94	1150.6	1513.28	1409.95	2008.91	1614.16	1597.72	1591.39	1548.99	2129.1	1510.86	1517.93	1442.7	1449.49	1947.16	1527.11	1032.8	931.298	1488.37	1042.84	1345.41	1529.18	1566.83	1520.8	2103.26	1735.88	1769.87	1540.88
M369T103			0.513932	0.757551	0.0876079	369.335	103.168	9983.03	4994.94	11704.3	1448.56	9096.95	8898.82	9812.22	1960.76	11522.1	13316.2	10833.2	13101.1	8183.2	9637.79	9089.09	11240	9636.36	11000.3	15723.7	10772.8	4783.54	4628.93	4782.41	5005.75	4914.18	5174.75	4182.02
M483T200			0.287836	1.30897	0.087638	483.304	199.83	1502.81	1346.01	1683.43	1309.29	1184.33	1615.45	2456.69	3496.11	1427.68	1622.43	1145.43	1496.14	1104.39	1137.78	1368.51	1738.9	1337.72	1397.78	1506.48	1246.29	1126.12	989	1110.34	1286.42	1143.19	1144.01	1138.97
M247T442			0.384322	0.734578	0.0879966	247.013	441.935	7633.83	3405.67	2710.63	8361.76	5925.33	4332.47	4118.16	6121.03	11829.9	6623.66	11345.6	9818.62	4817.04	8784.82	8348.62	7054.2	10194.4	12589.9	5277.06	4895.55	10290.7	10246	9341.57	10339.2	5242.11	3904.96	10481
M773T621			0.45739	1.28921	0.0880656	772.987	620.896	4856.63	8658.24	6397.7	8696.36	7536.33	6764.65	4605.06	4591.65	7198.18	5671.9	4450.22	5780.76	5536.22	5923.35	628.027	3375.96	4739.47	8436.53	6087.45	5442.46	5782.93	7707.35	8190.05	8214.45	8219.87	6276.17	8212.79
M358T1354			0.135943	0.748201	0.0880832	357.937	1353.68	868.423	1347.78	192.475	1603.48	1279.12	1458.11	1356.24	912.79	1578.33	1331.76	1747.53	1441.36	1473.43	2353.59	1616.38	1952.01	1564.05	2010.56	1556.44	227.576	1770.09	2593.85	1551.69	513.078	1829.83	1573.88	1543.16
M442T755			0.0218773	0.924519	0.0882525	441.955	755.299	1034.17	1239.29	1126.79	1058.89	1160.56	1186.58	1020.22	1141.51	1314.36	1022.78	1531.79	1202.3	1191.1	1305.71	1202.01	1150.85	1037.02	1242.64	1167.34	1197.37	634.21	1099.44	1099.94	1100.91	1095.51	1053.61	1066.2
M468T468			0.155805	0.689691	0.0884598	468.306	467.607	537.604	783.045	476.036	710.815	820.275	1046.56	356.428	1047.69	656.178	1364.26	872.84	1328.57	1204.35	2523.32	576.552	1046.49	1147.68	938.952	800.48	868.572	42.9899	30.7757	43.1611	52.5273	43.1292	45.6979	45.6587
M405T189			0.251456	1.20914	0.0884754	405.248	188.882	1395.06	1847.07	1561.51	1106.29	934.181	1374.35	1288.19	1365.14	1840.73	1435.45	1312.32	1341.05	979.311	907.065	1088.71	1454.39	1785.58	925.581	679.884	1226.95	738.633	798.599	914.388	1156.04	804.163	793.726	911.859
M229T686			0.49933	1.33098	0.0886321	228.931	685.754	3332.75	6914.93	11804.5	11777	7156.57	7701.71	5368.64	5575.72	7022.59	9925.28	6194.41	5456.74	8883.94	5844.85	3293.1	7217.89	3724.31	7758.9	5755.28	3406.75	9397.28	8968.11	8959.87	8142.95	5239.5	8478.75	8052.99
M867T620			0.390307	0.763985	0.0888755	867.016	620.397	3580.03	7748.62	4804.78	7241.59	7087.13	9642.16	6902.64	7053.63	8406.57	2180.43	4553.33	4232.32	12182.5	10319.3	9073.95	10900.4	6751.87	7931.27	10556.2	8117.72	8099.38	7758.14	8755.6	8645.97	8392.21	8409.65	7572.45
M480T357			0.499442	0.726201	0.089366	479.989	356.69	8309.59	11028.3	7622.75	25035.8	6938.26	11072.9	10349.9	15611.9	14673.2	5876.56	17728.6	7949.42	17172.8	19763.2	14964.2	22524.1	15713.4	23763.6	10711.7	10159.1	8414.94	9314.65	11657.7	8395.78	9107.6	9319.63	8583.06
M471T233			0.707722	1.89762	0.0895751	471.31	232.94	5797.77	17907.9	7281.01	17713.7	3633.11	6822.49	5381.41	14487.8	1381.5	448.701	4280.6	2366.32	2495.86	1983.69	1764.44	4245.56	5511.49	6164.26	5549.94	8246.69	4208.29	4757.61	5681.61	4519.85	6127.06	5633.93	4748.22
M223T62			0.50303	0.765145	0.0895935	223.134	62.241	11526.4	6822.34	11034.3	14201.1	15679.7	14670.3	3806.83	10976.5	11312.3	15050.6	14772.9	20106.8	6637.96	17520.6	15210.7	18570.8	22739.2	9461.1	13994.1	11389.3	785.709	1616.7	1704.96	1841.86	1617.54	1612.87	1704.83
M372T67			0.0829146	0.930227	0.0899161	372.275	66.701	107722	123686	106414	135474	142376	125554	133917	142921	143912	154440	132999	136444	131782	137203	150519	141063	147890	151637	147844	137773	1916.9	1947.67	2219.25	1895.36	1920.64	2518.7	1921.99
M372T304			0.184891	0.832499	0.0899581	371.996	303.595	913.775	1313.15	1003.32	1067.65	1520.88	1377.59	1316.16	1970.26	1236.84	1163.98	1503.37	2152.36	2076.8	1424.13	1567.51	1556.95	1078.53	1242.08	1256.52	1617.57	1290.64	1480.44	1339.31	1294.18	1297.1	1039.25	1341.81
M431T94			0.65545	0.692206	0.0899763	431.335	94.164	9671.69	10632.6	9431.79	4035.13	5521.27	6642.81	3954.37	10078.6	5647.69	21213.5	20566.2	10460.9	12779.9	11973.9	6885.65	8371.8	9443.25	13224.6	11650.5	20081.8	8590.81	9408.61	9410	8493.11	9408.19	9410.68	9255.45
M211T63			0.717226	0.8729	0.0902725	211.133	63.03	80754.8	90781.3	70411.2	94914.3	91542.4	90636.6	42158.3	82985.2	82778.2	98829.5	90281.1	108945	104778	101934	70287.9	96533.3	114810	80663.9	87895.5	89902.2	2185.73	3611.4	2500.09	2647.49	2484.66	2989.86	2650.17
M1021T354_2			0.137511	0.771197	0.0904709	1021.45	354.236	546.305	1048.22	1243.35	1793.88	1341.48	1131.41	749.135	1187.12	1354.36	1629.03	1057.98	883.165	2117.61	1874.63	2075.63	1410.96	2212.22	1284.02	931.741	1743.78	1909.78	1730.21	1883.07	1710.79	1887.56	1068.22	1733.81
M657T62_1			0.477862	1.20648	0.0906534	657.048	62.2935	9994.84	4787.88	8110.86	5430.61	6692.48	7312.61	8172.96	7042.63	6829.62	8005.85	8031.61	6524.27	4336.86	4721.29	5750.51	7853.16	4688.42	8440.8	4169.45	5476.72	129.422	132.858	275.99	115.83	146.25	153.267	133.45
M215T172			0.688275	1.46849	0.0908078	215.014	172.264	7286.11	3974.91	8636.21	10563.7	4054.92	3996.55	3899.06	3335.64	6686.05	13133.6	6294.19	3571.72	2118.77	4224.7	3361.38	6361.48	6932.83	4598.27	3393.88	3791.81	6339.88	7030.86	7016.96	6376.19	6780.31	6789.16	8759.89
M234T641			0.511862	1.37893	0.090982	234.046	641.019	2734.78	3663.07	4511.42	4145.75	7076.06	6522.55	4138.4	8787.6	3600.02	4978.52	2435.49	5547.72	4785.38	2297.86	3900.38	1725.03	1655	4021.91	3927.71	6078.19	3195.61	2674.63	3316.21	4097.54	3204.9	3254.28	3317.43
M117T56			0.565853	1.28942	0.0911706	116.934	56.4685	8575.2	5565	8918.2	10479.2	3214.13	10891.3	7394.12	6143.27	8619.37	8824.52	3387.1	6895.78	3441.04	8723.28	5801.67	8564.07	5127.63	4425.49	5884.29	8726.1	7824.09	7187.25	4775.44	7789.86	11866.3	6702.05	7829.36
M425T54			0.570592	0.594003	0.091367	425.01	53.945	1569.23	5015.25	2120.17	8871.22	4231.9	3599.08	2440.55	14577.2	115.626	2226.45	8974.8	8293.55	2570.54	2964.95	4607.02	12043.8	8580.14	6087.89	11284.3	9957.23	4608.63	4796.4	5576.34	4618	4805.57	4597.83	4366.13
M207T696			0.20244	0.851858	0.0913934	207.036	695.964	5885.52	5299.28	3604.81	5128.13	6105.02	3100.37	5339.19	7020.5	5661.52	4060.78	5665.39	7894.84	6645.22	5229.76	4476.01	5990.58	5536.48	7130.33	6390.96	5150.41	4509.16	3510.87	4350.3	4359.3	4729.38	3757.42	5185.28
M950T620_1			0.22992	0.789514	0.0914804	949.514	620.139	1543.81	3970.15	1749	3006.59	3597.66	3544.3	2780.72	3009.72	3384.49	2581.93	3079.47	3303.34	4772.47	4816.08	4508.54	4379.01	2628.14	4804.05	3147.83	1505.78	3442.46	3334.52	3586.66	3449.1	3269	3639.19	3619.7
M537T619			0.232835	0.851771	0.0917658	537.014	619.253	8571.37	13127.5	11032.8	11635.5	13776	13753.6	9103.08	11489.5	12076.8	10308.3	9876.18	7615.13	18039.1	12058.7	14022.2	14925.6	15337.5	16267.2	13769.9	12954	12472.3	13275.2	12945.3	11919	12518.1	12058.3	12678.1
M441T695_1			0.0444383	0.883007	0.0922084	440.971	695.223	2035.06	2126.68	2113.07	2077.92	2043.87	2304	2280.18	2268.79	2072.5	1873.87	2409.03	2391.9	2959.76	2273.16	2428.21	3381.49	2349.35	1627.47	2121.35	2062.56	1952.02	2317.51	2097.62	2058.87	2098.23	2097.11	1917.92
M1013T357_2			0.379762	1.59209	0.0923514	1013.26	357.046	1154.7	1341.7	5035.99	3461.77	3877.92	1280.13	3547.21	4989.12	5831.06	4958.25	3565.48	1365.67	2228.7	363.412	5227.63	371.651	1519.57	2765.92	1234.31	3641.46	1146.85	1995.3	1993.47	3136.95	2859.95	2217.36	1969.99
M926T356_1			0.357999	0.749354	0.092502	925.676	355.884	1937.53	8011.71	7407.83	4575.15	6536.72	7427.87	8357.61	6740.22	6566.14	4448.75	11073.2	11923.1	10095.8	6408.76	6832.66	6931.34	13453.9	6156.88	3960	5915.04	4302.57	5685.17	5661.11	5452.39	5805.66	4511.65	5667.04
M479T812			0.16328	1.14553	0.0925239	478.789	811.832	766.496	946.469	842.92	1027.74	636.166	902.822	840.329	936.591	932.629	752.767	855.206	505.526	732.113	621.754	1029.73	814.033	762.93	876.301	728.397	568.319	781.687	782.195	752.082	822.68	548.283	751.878	598.52
M589T94			1.50476	2.01988	0.0926188	588.505	93.583	26273.8	14177.3	25331.8	15194.7	12665.5	18003.9	14269.6	21691.3	27267.2	90690.6	10043.2	10707.9	8060.03	8431.25	9644.71	26247.1	19411.5	11318.3	13461.6	14150.3	13449.3	12891.6	12866.4	12886	13433.4	17735.1	12893.4
M949T572			0.155732	0.652774	0.0926282	949.285	572.084	335.348	1148.69	664.981	1478.45	826.17	405.621	61.547	118.028	1067.71	359.516	1091.97	1740.79	864.992	791.195	580.452	1612.17	873.43	683.681	937.479	729.349	914.644	892.447	909.511	768.749	892.278	871.461	870.855
M563T95			0.442339	0.750549	0.0928393	563.43	95.423	7858.51	9142.03	14443.6	12682	11232.1	24385.6	6448.61	9887.05	16290	10388.7	10834.7	17569.3	17660.4	25491.4	13991	15725.5	23541.8	9479.43	12849.1	16415.1	1244.34	1129.92	975.808	196.715	1163.28	1113.09	1000.63
M1019T620			0.31992	0.798107	0.0928572	1018.99	620.041	3543.78	5403.04	5297.84	4008.7	4890.07	7404.21	5490.85	8087.08	7028.54	4355.24	7080.8	9958.31	5119.95	5296.59	5942.93	3318.22	8321.06	8417.35	8304.17	7791.91	6350.78	6346.73	6524.58	6528.7	5257.23	7134.26	6354.11
M657T61			0.181925	0.879415	0.0930583	657.154	61.199	7605.84	3564.49	6132.29	5215.11	5684	5968.78	5604.44	5053.48	4643.73	6200.87	6961.58	6140.03	6991.16	6544.73	5312.53	5866.07	7860.02	6774.83	5296.55	5559.37	94.154	106.415	116.713	120.189	107.488	117.196	117.422
M961T573			0.242169	0.729676	0.093137	961.306	573.344	2111.5	1372.76	1923.67	3649.62	2153.74	1164.64	509.265	520.999	2427.73	1420.52	3303.81	2860.19	1627.57	2500.76	2105.62	2663.64	2906.4	2247.55	1135.57	2295.6	2084.92	2084.3	2009.18	1996.47	1992.87	1921.48	2265
M280T94			0.882482	1.60337	0.0937365	280.353	93.507	5476.53	7983.36	2855.93	5690.74	9006.89	12536.3	10055.9	19966.5	3998.9	4075.8	5437.59	8165.67	5535.67	2967.64	6093.06	6094.39	2790.42	7252.96	3663.8	2920.95	3722.35	8109.6	7509.91	7684.49	8277.29	8096.63	6806.9
M489T92			0.61323	0.720512	0.0939412	489.427	92.014	9849.7	2305.28	9248.27	7838.56	8284.62	4596.57	4185.87	8669.57	7383.44	18306.1	14012.6	13134	11342.7	12325.8	10816	10056.6	12483.3	1832.15	13695.4	12260.8	1256.56	1178.24	869.675	1385.25	1257.48	1248.85	1182.35
M537T358			0.298711	0.719551	0.0940498	536.986	357.886	1917.44	3892.32	5646.15	1791.91	2646.86	2137.17	1696.6	7112.3	3003.1	1973.97	3239.44	6612.06	6027.1	2948.53	4105.94	5051.82	5057.07	3896.54	3240.03	4040.45	1694.91	2631.25	2904.89	4387.09	2636.77	2962.33	2906.61
M193T540			0.133748	0.759171	0.0940863	192.957	540.072	1214.77	778.979	1195.72	1004.8	695.374	613.073	862.845	713.86	899.3	1010.54	762.729	2084.04	734.407	870.481	863.982	825.646	1296.5	1695.76	1585.01	1122.34	758.11	185.425	764.252	1147.68	765.406	965.812	849.332
M179T441			0.594701	0.774664	0.0943233	179.056	441	21094.5	17231	16281.7	16059.5	31803.2	19311.5	16764.3	14053.9	17964.2	10782.6	21910.9	34617.1	37866.9	15519.1	26107	23557.5	15019.1	22345.8	18710.8	18442.8	18776.9	20679.3	20955.7	20961.5	20680.5	20683.1	20957.9
M230T53			1.21742	1.51608	0.0944241	230.012	53.15	23393.1	13954.2	16549.7	39890.1	38101.3	8998.71	27333.5	51505.3	19641.5	23171.7	6740.13	10337.6	35745.7	27482.6	17703.7	19776.4	13380	21137.7	11325.1	9541.33	14879.5	16227.6	17392.9	16230.2	16212.7	17368.3	16617.2
M697T611			0.575456	0.818445	0.0945665	696.987	611.14	3978.91	12081	6557.38	12915.8	16775.6	14889.5	12439.9	15194.4	15713.1	6335.99	16379.4	12967.6	13121.8	14813.1	13716.2	15819.7	13743.4	14564.7	14794.9	12888.4	10187.2	14851.4	14670	14744.9	13843.6	13983.9	13851.2
M73T228			0.504947	1.16171	0.0948051	73.0289	228.018	10287.7	10207.7	13999.9	9243.52	13602.1	8876.59	8924.51	9980.21	9391.27	9076.1	6028.66	9158.48	10827.5	8303.36	12421.4	8188.2	8422.62	9042.36	7364.21	9412.9	8532.89	8354.96	8532.49	8686.73	8594.06	8593.77	8594.05
M187T278			0.361191	0.662181	0.0950614	187.019	278.279	815.94	2743.75	2212.77	1964.4	2690.76	1803.56	1508.91	5481.65	2269.79	1582.57	3784.48	4910.48	5276.41	2364.92	6047.45	2083.68	1177.82	3108.37	1460.74	4631.26	2887.26	2930.04	2882.84	2573.81	2807.14	2686.7	2888.79
M301T740			0.153416	1.19076	0.0953305	300.991	739.56	402.069	654.727	316.79	657.264	656.437	750.947	592.335	812.118	841.179	563.14	591.843	568.47	604.238	463.989	566.567	455.204	445.285	465.013	602.985	482.62	649.92	650.673	675.973	652.198	626.808	675.352	746.34
M464T359			1.29861	0.725274	0.0957308	463.986	359.49	17160	73714.1	25739.8	49781.5	29525.1	42743.7	29100.7	60066.2	40539.2	19732.3	59419.5	87481	82807.1	36812.8	58680.6	41387.8	30005.5	53266.6	44966.7	40283.8	23328.8	24973.2	29607.6	27885.5	22710.1	22471.8	25015
M456T686			0.336661	1.30983	0.095805	455.906	686.102	2789.14	1394.66	2573.13	1286.5	1471.17	1333.98	620.59	1125.6	2292	1862.16	1070.31	1036.99	1224.73	1064.09	1390.12	1593.32	1442.2	1302.22	1412.39	1250.72	1389.86	1338.82	1387.68	1024.18	1421.15	1339.46	1341.08
M460T641			0.33636	1.29544	0.0960541	460.052	640.773	1732.87	2405.85	2279.33	1945.34	3635.13	3346.61	2306.28	4407.49	1610.13	2581.37	2596.92	2218.78	2789.25	1595.35	2367.02	1098.2	1451.65	1499.01	1944.14	2703.36	1742.77	1581.68	1740.34	1316.67	1749.72	1746.64	1744.7
M231T196			0.332084	0.66902	0.0961417	231.104	196.349	1023.68	1678.53	1317.35	1618.07	1695.59	2524.16	1412.29	3361.65	725.334	1250.32	1384.07	3126.34	4034.95	3890.92	2151.48	732.55	2696.26	4022.46	1868.74	915.074	884.662	954.895	962.661	1004.51	947.604	947.844	947.707
M259T188			0.297269	1.32451	0.0963443	259.042	187.542	1956.5	1953.37	2660.22	1761.22	1914.33	1410.66	1490.44	1053.36	906.597	3047.94	2480.49	987.929	1052.41	1520.1	1423.91	1016.9	1314.8	1532.99	967.46	1409.75	1944.48	1946.71	1878.36	1998.61	1533.54	1441.88	1944.48
M176T106			0.437644	0.748196	0.0963671	175.87	106.44	1663.1	4630.23	2022.88	4045.44	5610.41	5321.09	4270.32	6171.33	3144.11	1927.14	6035.6	6334.94	3133.09	5293.9	1864.03	6246.95	3542.21	6466.46	6473.11	6475.9	2399.37	2813.28	2466.57	4003.79	2430.11	2410.75	2750.62
M379T686			0.372861	1.20187	0.0963699	378.885	685.517	3564.41	4805.27	3378.85	2157.9	4331.02	5416.77	3337.37	3334.54	6000.44	4245.92	3544.81	3172.08	3825.27	3938.32	3634.56	3180.34	3088.2	2395.13	3198.56	3780.62	5349.94	4589.16	4817.38	3572.14	3856.89	4191.05	4224.61
M998T288			0.344287	1.08783	0.0963712	998.011	287.548	6706.6	4867.06	5657.58	4578.54	5785.97	4192.94	5812.71	5016.19	5452.27	5475.13	5311.85	4758.08	4633.73	5030.53	4377.6	4664.69	5001.77	5021.85	5177.5	5244.1	5160.18	3961.8	5157.37	5116.66	5228.35	4200.68	5212.58
M827T620_1			0.274596	0.767838	0.0969254	826.514	619.731	1775.58	4724.03	3540.69	2592.32	5634.07	6694.66	2751.57	4042.76	4775.29	2456	5887.28	3413.56	5891.98	5261.1	4416.42	3064.6	6551.63	6080.78	6967.67	3239.94	3991.49	3994.55	981.781	4013.17	3537.93	3667.03	4238.95
M840T357_3			0.227907	0.766396	0.0969705	840.33	357.153	1205.61	1172.1	1436.62	2994.89	2316.76	3409.59	3056.83	2275.34	2441.73	2353.64	3485.85	1595.43	4546.08	2229.49	3348.47	1857.75	3180.16	3993.72	2096.63	3237.44	1977.91	3178.32	2115.38	1980.51	2066.69	2114.73	1723.14
M279T95			8.99603	1.29459	0.0971704	279.233	94.999	1.05207e+06	1.74762e+06	1.84554e+06	1.59132e+06	1.19489e+06	2.37913e+06	1.56919e+06	2.14743e+06	1.59227e+06	1.62077e+06	631393	1.14681e+06	1.76265e+06	1.94014e+06	742747	2.23102e+06	1.55047e+06	1.34817e+06	844494	733046	2.30493e+06	2.32367e+06	2.43842e+06	2.34367e+06	2.33397e+06	2.34369e+06	2.34362e+06
M789T354_1			0.19385	0.736405	0.09788	789.104	354.12	566.357	1880.07	1607.74	2127.85	821.28	2340.37	703.399	1361.45	2903.13	2138.63	2134.52	2000.24	1672.23	2800.08	748.177	2910.98	2007.76	2359.51	2291.21	3413.93	2506.29	2008.26	2066.77	2155.12	1826.16	2173.83	2661.84
M269T107			1.37483	1.18849	0.0980688	269.211	106.921	48340	42820.9	49685.3	57652.3	50070.3	76386.5	37440.4	78478.6	59953.5	44903	35198.7	62222.3	47144.5	49611.1	42478.3	38808.6	41489.7	42760.2	48382	51086	4441.11	4660.34	12500.3	5220.93	6357.98	6280.21	4729.7
M526T183			0.268969	1.44026	0.0981468	526.355	182.95	1701.97	1316.32	1107.74	1358.41	1476.69	1619.63	1933.51	3191	1216.07	4142.29	1784.38	1184.5	967.671	1272.24	1118.18	2160.62	875.346	1277.65	1213.5	1382.17	918.685	997.787	918.573	936.486	877.231	907.073	899.948
M411T318			0.493631	0.773137	0.0983332	410.983	318.175	11445.2	5480.35	14795.3	12665.6	20068.5	22426	7273.61	21107.6	23596.1	20734.6	24855.4	25366.4	20327.4	20377.7	20778.1	18870.9	28912	22519.4	14166.5	10248.9	19132.9	19135.4	19203.7	10426.8	19183.6	13691	19142.4
M455T619			0.310861	0.806271	0.0983334	455.011	619.152	7644.94	9715.7	10001.3	10356.7	9687.66	13986.6	8170.25	13115.9	13512.1	6770.59	13230.6	8216.02	18169.8	7105.52	15387.4	17288.7	14392.5	9431.51	12853.4	11625.9	9921.48	12055.6	12143	11620.6	11630.6	12399.1	11892.4
M1177T861			0.295156	0.801203	0.098414	1176.55	861.136	1645.69	3348.99	2549.88	3475.59	5305.79	4262.86	2863.04	2880.85	3764.09	2455.09	4217.05	3559.92	6395.56	3696.42	3749.37	3561.14	2523.15	5074.31	3664.97	4186.88	3151.17	3457.5	3701.63	3454.4	3390.94	3532.07	3401.95
M762T328			0.210086	1.11521	0.0988227	762.268	328.018	1525.81	1451.67	1941.41	1848.85	1657.92	1816.15	1808.94	1874.13	1922.53	1717.26	1440.09	1532.45	1552.81	1672.23	1174.88	1542.8	1595.38	2288.9	1407.03	1543.48	1835.48	1787.15	1934.49	1845.83	1786.54	1835.11	1670.99
M241T67_2			2.31899	0.342978	0.0989016	241.143	67.39	13639	21110.8	11946.8	203428	20417.3	16632.8	8449.91	22965.7	8556.1	20747.1	217048	12744.5	208907	243801	19909.3	224155	25106.4	14888.3	18762.2	29008.7	1750.89	1768.1	1885.8	1891.55	1370.89	1883	866.691
M525T639			0.243144	0.74126	0.0989415	524.964	638.831	3542.95	335.715	1569.51	2481.69	1659.62	3941.89	4069.01	2566.93	5924.39	4496.74	4258.21	4928.03	3916.79	5201.66	2586.1	2782.01	5462.94	3491.33	3575.32	5063.04	3731.9	3291.5	3117.52	2551.66	3131.61	3111.94	3292.21
M977T357_2			0.337054	0.768764	0.098999	977.347	356.677	1457.07	3655.44	3714.27	5111.35	6213.53	1302.11	5219.11	6273.36	2699.52	2843.35	4815.81	6684.29	4287.08	3311.76	6678.73	5605.32	5022.93	4703.24	4105	4852.08	3618.94	4320.47	4987.37	2451.6	4881.19	4794.64	4970.49
M397T794			0.313526	0.595006	0.0993034	396.922	793.877	153.041	2283.6	1693.1	2207.13	118.909	2514.86	3584.92	206.961	2183.93	2140.38	3484.11	3385.24	7331.78	2504.23	2514.35	2063.47	578.471	2628.03	2229.14	1998.27	2300.89	2294.99	2473.09	2488.85	2474.92	2288.91	149.012
M766T358			0.810574	0.762607	0.0994374	766.001	357.633	8047.56	21557.8	6556.23	18981.8	24080.1	16883.1	14414.6	23916.9	11358.1	6773.97	17805.6	26311.3	24067.7	15998.1	15822.3	26676.4	25491.3	19174.7	17039.4	11677.4	8707.1	7328.81	8750.66	8035.67	11007.6	8064.45	8761.62
M335T686			0.573764	1.31787	0.0994441	334.921	686.476	13880.8	4530.42	10750.8	4848.45	9825.7	10439	6534.44	6234.15	6703.03	11921.7	9670.88	8480.13	7828.59	6810.14	6718.5	4592.57	4952.49	7669.01	4597.52	3685.16	7203.57	8529.63	9511.85	5171.54	8651.8	4937.66	8981.97
M782T356			0.518818	0.766152	0.0994618	782.338	356.422	6948.36	9897.27	7339.11	19022.8	21921.8	8139.02	14864.5	17263.2	22840.8	18869	26138.5	19110.6	23551.5	22885.1	16859.9	23646.2	18277	17601.1	7175	16761.3	8697.37	8624.94	9296.95	8731.76	8661.76	11311.8	9790.51
M457T62_1			0.461729	0.74058	0.0995643	457.155	62.355	2959.8	4101.48	2658.89	7947.53	3752	9675.5	6617.28	9835.4	3251.19	6683.04	11404	9516.32	8072.39	4728.49	4967.16	8116.31	9317.31	9061.92	4013.76	8420.01	2267.55	2485.34	2269.69	2268.08	2270.78	2064.4	2361.72
M141T381			0.706279	0.724121	0.0995916	141.016	380.807	13552.9	28296.5	6414.52	13162.1	20093.3	26351	25069.2	19925.3	23945.8	13168.9	21758.2	41215.2	23519.1	22081.5	22365.6	18976.4	39044.6	42931.8	21646.6	8819.68	22685.1	22647.2	24160.6	38964	22669.7	24192.8	22681.2
M217T810			0.0606954	0.914713	0.0996472	216.909	810.476	9396.89	9783.8	10150.5	11355.6	12544.9	9515.46	10682.1	9985.98	11705.3	9641.71	10601.2	13572.6	12883.7	9954.83	11969.1	13126.5	10907.3	10152.2	9558.86	11803.7	10589.2	10196.6	11414.8	11861.6	10592.6	10582.7	10814.7
M337T560			1.06479	0.747882	0.0998775	337.054	560.042	42384.2	71978.7	62106.8	96921.1	68689.7	45025.9	25881.6	33594.8	76535.3	40755.8	75325.8	35929.4	78574.4	135105	63770.9	96814	81604.2	63405.1	65407.8	58024.1	58923	60015	63545.5	55260.7	58931.1	60023.1	59254.1
M401T163			1.82825	0.670258	0.0999516	401.087	163.317	8467.99	74912.9	25744.3	89344.7	83158.9	91643.2	8026.42	170087	64050.9	17017.8	103068	86476.7	82548.7	97196.8	78881.6	89574.6	162540	69164.7	86927	87219.4	511.954	497.401	639.697	524.673	512.514	549.415	512.481
M593T154			3.82886	1.40756	0.100194	593.129	153.947	244161	198763	355270	200498	400452	180296	198878	296901	318566	576206	334876	222926	107192	326296	273608	226247	273924	115860	48325.4	180775	235.288	245.74	159.41	235.644	280.278	245.736	241.612
M973T356			0.469459	1.36729	0.100252	972.507	356.058	1613.15	1455.37	6206.88	8934.94	8155.82	5896.34	6483.54	6677.24	5802.86	6382.53	5751.6	2975.72	4694.67	2648.4	3167.31	2677.33	6075.32	5856.81	3127.45	5158.89	4672.15	4687.92	4650.15	1607.82	3311.79	4302.91	4458.98
M353T358			0.536448	0.758105	0.100368	352.987	357.508	15791.1	36606.8	13162.9	25888.9	16480.3	36073.7	24335.1	18611.5	28035.5	10434.6	25415.7	36353.1	15286.3	33571	40814.8	33770.7	27790.7	43516.3	19471.8	21356.8	15005.2	16587.9	15973.9	14926.7	20914.3	13934.5	14887.2
M455T812			0.144383	1.15617	0.100408	454.828	812.424	682.273	805.436	559.734	673.284	665.334	605.437	483.379	461.83	733.934	603.842	389.61	501.773	555.841	328.275	697.277	634.402	551.02	590.27	558.09	620.402	535.086	535.609	534.294	490.177	439.119	533.812	533.453
M820T318			0.292377	1.09231	0.100566	819.613	317.82	3491.74	3858.47	3311.24	3852.42	4615.65	4169.29	4220.67	3742.14	3497.62	3449.05	3613.36	4217.42	3823.47	3370.93	3547.22	3301.65	3195.38	2869.12	3977.32	3063.42	3391.02	3391.29	3434.4	3434.79	3434.25	3391.64	3669.66
M167T64			0.245691	0.796549	0.100752	167.143	64.052	3945.53	3472.64	1858.24	4415.73	3882.43	4609.44	2004.97	4574.1	4246.61	4161.08	5118.86	6668.62	5629	4725.81	1075.16	4544.53	4810.25	4684.01	4652.1	4756.42	191.751	318.214	302.966	146.819	277.757	278.076	300.613
M179T741_2			0.0627917	0.877151	0.100884	179.019	740.533	1025.58	1319.39	1247.03	1426.16	1648.09	1380.8	1257.98	758.609	1616.61	1228.81	1825.29	1458	1736.45	1321.06	1454.17	1256.63	1211.38	1395.86	1434.92	1623.27	1338.23	1201.38	1325.11	1293.88	1346.18	1338.01	1324.98
M377T90			1.3284	1.53034	0.100955	377.235	89.502	8080.72	15627.6	10911.4	15485.2	24144.5	34997.9	16519.2	45784.5	14087.4	14737.5	8387.38	23356.7	10887.3	17343.5	7862.88	15363.8	9591.35	15332.3	11736.2	11074	28141.9	22801.9	27147.3	28073.7	29905.8	25092	27114.5
M795T667			0.343291	1.52484	0.100995	794.849	667.432	2429.78	1406.18	3440.47	2424.76	1028.69	1558.78	2190.43	849.193	1419.56	1676.72	972.998	894.217	1025.2	923.915	1091.38	1084.13	3621.91	652.193	818.138	998.873	1984.72	2010.41	1849.99	1874.35	1905.92	2001.29	2215.42
M445T69			2.21735	0.688689	0.101562	445.186	69.495	181788	130699	124926	105070	113005	99051.7	69577.1	52973.5	93156	184174	91297	181369	246617	143086	82680.3	179761	161226	75401.4	154712	360107	121080	116782	120011	114659	114810	114811	112376
M186T56			0.644676	0.469582	0.10232	186.045	55.9305	7895.42	3303.97	3305.36	4441.88	5581.36	2715.14	4662.49	2644.06	1998.79	2045.32	4440.08	16471.9	27559.8	3293.56	7132.07	5504.22	3915.27	4920.39	4706.44	4243.93	3021.85	1201.12	3146.92	3216.25	3150.7	2966.71	3148.1
M753T809			0.125395	0.783068	0.102534	752.871	809.402	122.956	326.549	320.1	357.836	561.633	416.232	306.436	510.885	396.418	202.233	339.988	614.697	541.59	246.268	289.604	451.099	488.609	585.395	470.099	469.423	451.76	413.245	444.685	414.553	416.666	412.854	444.924
M573T287			0.361537	1.21937	0.102978	572.989	287.171	4713.39	4058.94	6899.8	4565.88	4713.6	4812.02	2484.96	5260.7	4166.62	6108.36	5648.47	4356.89	4362.73	4481.68	2721.91	4337	1938.62	3973.17	3187.95	4179.1	3862.54	4142.41	4047.82	5128.89	3374.84	3689.92	4075.18
M415T810			0.10651	0.897984	0.103167	414.839	810.458	902.066	1007	1295.38	1310.95	1525.84	1510.95	1408.19	1279.11	1242.4	961.844	1390.97	1640.42	1444.74	1088.02	1295.54	1427.47	1382.8	1370.08	1367.92	1449.44	1307.3	1242.64	1354.84	1269.44	1235.12	1252.28	1267.21
M533T558			0.301485	0.85156	0.103189	533.006	558.349	7322.52	18024.1	10693.8	14937.2	12584.4	12572.2	9393.19	11332.2	13385.5	8773.26	12557	15916.7	16571.1	14826	11581.7	16981.3	11811.1	12067.3	15507.3	11945.7	10332.1	11510.2	11489.4	11232.2	11376.2	11469.3	11646.9
M393T550			0.259485	1.41607	0.103304	392.879	550.168	1043.25	505.595	728.168	1513.1	975.003	1816.74	1588.86	1957.65	1537.65	499.721	1209.47	854.904	1401.69	405.273	665.301	560.144	1347.76	543.403	466.674	1136.57	1261.86	1284.91	1298.39	1511.24	1795.1	650.503	1387.62
M277T304			0.494252	0.786151	0.103317	277.014	303.565	3021.89	5544.26	4012.42	5815.89	3508.27	6514.75	6633.34	9871.26	4665.74	3626.38	6861.35	9958.87	9364.31	5067.25	6964.59	6182.78	4460.9	6194.51	6467.08	6167.84	5116.31	5861.88	5568.99	5441.68	5438.17	5441.62	5570.6
M922T573_1			0.141893	0.780853	0.103426	921.755	573.458	912.169	737.282	1246.6	1402.57	1379.68	851.244	326.774	435.041	1227.19	888.538	1783.14	1559.06	932.771	1070.6	870.171	1389.17	1401.7	1094.55	908.958	1037.09	1179.57	1215.98	1341.12	1170.49	1176.92	1177.07	1219.87
M956T622_2			0.252976	0.78382	0.103482	956.486	621.731	7623.35	8474.08	11159.7	5645.83	4567.35	12458.7	11520.9	7347.18	7834.34	9232.08	13668.3	7659.35	13871.4	13914.6	14527.9	15171.8	8791.04	8518.95	7163	6258.51	10820	10819.8	10713.1	10814.3	10649.6	7257.81	10448.2
M704T348			0.294677	0.716363	0.103491	704.31	348.309	1612.21	4430.05	1658.06	2435.46	835.408	1921.89	632.4	947.819	2807.05	3370.77	1275.87	1743.52	2576.85	3638.83	2422.59	3495.27	3967.5	3819.98	3132.1	2755.2	3173.17	3387.7	3168.6	3009.31	3024.04	3021.79	2342.59
M544T414			0.227713	0.496152	0.103496	544.292	413.697	119.739	128.462	202.807	278.961	111.079	111.817	487.253	2265.45	92.1105	235.687	657.618	763.667	773.016	888.331	380.939	760.624	990.698	941.143	1626.96	346.301	529.783	487.707	486.178	522.666	486.232	384.442	630.225
M507T63			0.997734	1.18776	0.103672	507.03	62.847	49029.1	18700.8	42354.3	27123.6	29585.3	31225.6	37806.7	38337.2	33405.1	39082.2	37843.3	29849.8	32564.4	29967.9	25796.6	26656.4	29954.3	34714.8	25987.4	18516.1	153.02	215.145	206.498	169.316	167.183	180.238	168.385
M593T354_1			0.169367	0.739799	0.103986	592.762	354.236	316.476	2821.29	854.865	1119.21	868.085	2063.47	705.761	1207.75	2929.19	2016.15	1858.74	1497.95	2019.17	1955.4	2561.58	2211.86	2358.18	2244.87	1754.16	1681.73	2115.84	2107.73	2254.15	2017.01	1937.22	1788.22	2123.32
M306T450			0.0936084	0.856069	0.104014	306.057	450.269	757.892	885.131	935.388	823.842	1163.14	1089.26	891.825	1009.69	1206.93	630.504	1173.68	1338.86	1562.16	915.557	1235.55	1024.1	1021.69	974.378	834.019	892.954	935.346	982.732	1022.75	649.298	906.996	1016.16	985.647
M800T573			0.162362	0.739869	0.104355	800.222	572.618	843.93	1261.44	1351.45	2047.63	848.512	710.54	343.467	364.984	1368.85	832.159	1550.83	1777.19	1072.88	1189.61	1112.42	1643.53	1833.67	1371.44	538.085	1389.69	1370.76	1356.15	1322.71	1297.13	1294.59	1323.54	1226.44
M640T357_1			0.282634	0.781561	0.104417	639.664	356.833	5990.99	10600.3	11806.8	16296.7	7977.49	6124.18	11757.2	8344.7	9164.06	5072.64	12707.2	13638.1	11044.2	12956.7	14043	16380.5	13992.3	3918.04	9932.52	10553.1	6184.42	4654.66	6159.05	5853.53	5764.58	7155.24	5893.06
M713T620			0.294164	0.763804	0.104838	712.747	619.817	2005.34	3929.17	3260.54	4827.63	4387.32	5784.09	3406.77	5256.65	4492.02	3527.85	5951.61	2885.12	7189.65	5206.09	2552.31	8613.7	6252.15	6702.99	5540.47	2624.07	4491.77	5154.69	5419.44	3223.77	5448.25	5440.71	5447.79
M355T450			0.146085	0.837502	0.105048	355.074	450.353	1369.35	1442.15	1261.99	1496.82	2071.41	1747.49	1187.97	1840.6	1502.33	952.612	1406.57	2034.43	2677.47	1513.02	2265.9	1455.37	1591.1	1585.11	1463.31	1766.15	1464.26	1572.14	1499.64	1462.99	1503.33	1380.1	1464.88
M805T631			0.562056	1.25838	0.105145	804.953	630.542	8849.34	6746.95	9223.37	9806.22	4426.25	6304.26	3905.29	4865.64	4853.09	7498.16	7274.61	5346.95	5283.99	4511.42	5936.33	4496.78	7647.71	4001.48	3426.58	4902.67	6660.97	6629.28	6659.49	7275.27	5883.4	4444.62	6676.19
M173T52			1.5457	0.575764	0.105204	172.991	52.025	51813.4	40121.5	24957.4	29449.8	86659.8	14559.8	32716.4	29653.1	71741.5	27489.9	67453.5	47413.2	178271	95184.6	37906.2	70304.6	27593.1	131622	41223.9	13670.4	68248.1	73761.3	76545.6	73069.8	72776.7	72769.2	73221.3
M355T67_1			0.647632	1.40664	0.105443	355.142	66.748	14094.1	11443.1	8274.93	6350.57	5452.18	7332.72	5764.05	13733.9	11711.7	14506.8	9382.45	7448.63	14735.7	1053.85	9811.91	2908.36	6806.7	6359.73	4221.74	7412.7	1352.12	1144.85	1393.83	1352.12	1350.68	1371.19	1636.93
M159T810			0.152791	0.850448	0.10582	158.96	809.98	390.593	719.772	813.745	922.372	921.342	930.401	1037.22	1207.69	763.145	687.458	958.626	1366.75	1070.78	849.469	865.497	970.77	1059.4	782.996	996.274	949.234	818.695	800.233	879.237	809.992	659.395	808.17	799.637
M253T97			3.43124	1.45283	0.105968	253.217	96.895	110445	113297	118030	129429	114101	326425	171038	324610	147590	76884.6	77932.9	85339.7	128992	155031	139496	156788	82682.1	122715	93311.8	80935.1	131463	173191	138156	131782	135952	131361	136542
M169T65			0.718896	0.634016	0.106293	169.065	64.834	4304.87	5635.72	2273.23	3513.68	14594.5	13320.2	8992.1	6684.97	4275.54	2000.09	5115.52	16521.2	16112.6	5175.67	12811.2	12948	4282.29	12935.9	15252.8	2304.14	1945.11	1971.6	1947.03	855.664	1752.97	1014.96	2567.66
M598T357			0.521587	0.711186	0.106467	598.491	357.346	11307.5	16008.1	11068.5	22698.9	13710.7	12365.7	20274.4	7194.02	15919.7	5843.97	29787.8	10172.6	10012.3	14110	23075.1	6555.64	31172	27452.7	22215.6	17226.5	7092.23	8248.73	9459.09	9636.34	8378.21	20513.5	8312.3
M459T356			0.554205	0.720069	0.106585	458.994	355.79	4932.9	9959.7	10315.5	22434.2	19255.2	8860.63	17435.6	17512.5	9171.68	7933.51	26352.2	22779.4	6422.86	19853.7	21757.5	23790.1	21902	6019.25	14650.3	13971.5	14317.4	16300.4	16013.6	14067.6	16149.6	20514.3	14309.1
M283T182			2.07937	0.39739	0.106764	283.264	182.071	33083.1	25138.6	24110.9	34356.8	39046.9	48266.1	34307.5	62029.1	35564.3	56715.6	57355	97896.3	29765.8	48366.2	67527.3	404070	45843.9	108422	84083.9	44662.6	10969.1	10970.6	11058.4	12570.5	10975.5	11158.3	10970
M221T48			0.223393	0.771137	0.106787	220.941	48.257	1482.23	4114.46	2040.06	3448.2	2185.43	3024.22	1713.33	2238.53	2187.76	1837.7	3391.84	3211.5	4398.7	3893.99	1050.92	3866.65	2262.59	4201.43	2204.13	2993.74	2385.89	2569.92	2079.66	2371.39	2419.57	2526.44	2374.72
M337T64			0.651479	1.37942	0.106867	337.132	64.029	14072.3	5716.92	9186.34	8498.66	5353.42	4195.4	4729.49	8979.23	8901.78	14493	9826.36	10096	5904.27	4053	7285.93	3710.3	3621.93	5532.78	4884.46	6071.71	328.484	328.083	353.003	327.527	341.117	230.947	341.977
M432T113			0.159549	0.852427	0.107059	432.108	112.837	3485.06	4681.63	3723.54	3216.67	3616.93	2926.76	3527.81	5848.95	6522.1	5091.55	4889.23	5142.34	3851.5	5125.89	5027.83	5250.21	4957.29	6355.84	4268.2	5154.74	384.675	418.505	418.089	342.461	509.796	397.286	418.491
M441T444			0.39245	1.48479	0.107333	441.029	443.777	4754.43	773.09	3151.42	1783.09	1257.91	2655.17	1178.73	1102	1835.5	3251.83	1050.42	1430.54	1420.19	802.202	2282.7	1189.44	1369.28	1728.42	1826.98	1543.73	1655.39	1568.93	1731.16	1655.06	1790.78	1998.72	1690.16
M231T367			0.386288	0.503898	0.107338	231.077	366.684	3019.63	563.094	4505.55	484.253	2227.16	149.344	3222.74	197.954	3743.92	3532.55	2573.84	2788.15	12643.3	2689.47	790.551	4212.35	6768.67	6676.52	3373.66	441.03	4727.31	4342.83	4228.36	4222.07	4290.91	4186.16	4283.66
M769T353			0.295519	0.739881	0.107449	769.327	353.393	5680.24	4975.93	8938.89	3178.9	6497.35	3782.8	5950.55	5431.87	3133.9	2100.65	10828.2	4146.62	8607.83	8581.09	4483.72	2989.84	4494.47	8432.05	6373.44	8196.62	6968.57	7006.37	6927.13	7010.48	3848.22	3771.76	6403.88
M446T357			0.570011	0.749017	0.107744	445.985	357.272	8270.64	19131.2	5204.89	5795.58	12267.2	13804.4	16195.6	18595.2	9729.85	4290.37	17459.9	16473.4	14953	19675.2	19419.7	20701.7	6782.45	11973	11262.4	12543.8	20217.7	8935.79	13185.7	10337.1	9967.3	15197.2	10321
M255T72			3.11275	0.89474	0.108073	255.233	71.89	1.44299e+06	1.64293e+06	2.00414e+06	1.66826e+06	2.16852e+06	2.19654e+06	2.04372e+06	2.81582e+06	2.13991e+06	2.31786e+06	2.26494e+06	2.2668e+06	2.09399e+06	2.25289e+06	1.81549e+06	2.25113e+06	2.34586e+06	2.59819e+06	2.46663e+06	2.48947e+06	522648	545445	558266	517243	558582	652905	558642
M997T572			0.146202	0.685225	0.108507	997.284	572.018	350.157	842.091	779.764	1322.92	715.291	458.175	125.644	284.905	1268.89	424.712	1174.74	197.872	929.862	1293.9	669.143	1347.94	1340.92	1273.2	795.197	569.035	832.943	759.818	774.869	759.784	759.474	760.085	886.114
M374T63_2			0.233271	0.816452	0.108538	374.099	63.246	4663.99	4186.13	2207.71	8498.26	5901.88	6262.26	3779.1	5868.36	5990.84	7255.58	5341.21	7643.8	7230.51	6071.53	5977.7	6911.28	8971.63	6961.29	3934.04	7849.05	274.278	296.826	294.151	301.143	242.614	197.901	365.619
M201T529			0.259018	1.40253	0.1088	201.037	528.574	1795.22	633.321	1719.37	3014.63	3162.16	1790.62	2416.68	1427.04	1772.6	510.803	1338.77	1203.76	402.291	1019.99	2136.37	1237.29	1198.67	1386.88	1370.88	1711.85	1784.65	1787.03	2141.14	1786.3	1865.51	1785.78	1470.55
M1016T620_1			0.225273	0.785314	0.109773	1015.53	620.446	2514.43	6857.61	3845.27	5143.24	5570.53	6089.78	3943.48	4874.81	4353.22	2997.18	7036.13	4252.04	5949.77	7095.66	6882.21	6997.01	6613.44	6235.71	6851.41	903.277	4650.3	4808.81	4783.53	4846.09	4089.72	4951.39	4888.03
M916T359			0.226779	0.667064	0.109784	916.012	359.207	485.768	2194.07	627.309	1094.25	842.684	418.461	1812.54	1896.78	1139.65	1161.77	1298.62	4167.8	1286.61	2179.86	1116.5	1538.76	1637.57	1728.65	1265.53	1279.61	960.288	1044.93	1172.44	1077.34	838.878	2088.98	957.004
M435T62			0.496968	0.695105	0.110015	435.096	62.394	3967.97	7459.98	3630.25	4444.06	4558.69	5248.21	1881.3	2296.47	10720.4	10423.5	11405.1	4942.08	12880.1	4733.56	9817.52	11334.2	6055.06	4329.57	8154.2	4942.24	1227.54	1330.04	881.398	1288.23	1228.99	1223.1	1365.65
M743T641			0.184932	0.805757	0.110147	742.956	640.883	3946.82	6929.47	7828.95	6258.75	7007.36	3443.08	5624.1	3653.38	4028.56	2892.85	7680.7	6015.91	7422.23	7775.75	8534.89	5537.59	5426	7108.72	3706.88	4847.02	4649.55	3964.13	3992.4	4032.56	4071.88	4040.86	4987.98
M254T97_2			0.786778	0.763479	0.110185	254.422	97.414	14955.9	15329.1	2958.88	29192.7	39788.1	34890.4	23422.7	30034.3	38362.9	24416.7	14834.1	39288.1	33619.4	26881.9	41253.8	46716.6	34063.5	35583.3	24684.9	34912.6	6026.57	10402.1	6020.57	6400.81	6138.41	8041.63	6145.29
M643T614			0.303072	0.701737	0.110396	642.977	613.533	1095.77	6938.14	1716.35	3928.85	2362.64	6347.74	4625.81	1911.27	2752.32	2623.8	4163.8	4107.92	4719.53	9163.21	3910.93	4125.16	2896.19	4786.95	7334.77	3674.06	4425.26	4146.16	4125.54	6325.1	5323.23	4124.82	3819.61
M650T286			0.354874	1.10805	0.110694	650.497	286.038	4419.2	4901.26	4251.76	3874.53	3963.31	4204.43	3571.17	3855.31	4128.16	4261.43	2200.77	3707.41	3928.34	4381.82	3519.32	4372.83	4456.52	3379.68	3483.84	3960.01	3786.4	3966.18	3737.61	3640.5	3779.23	3639	3708.37
M495T71			0.329622	0.861559	0.110751	495.298	71.054	20576	15597.6	20328	26321.2	8948.33	20474.2	19462.4	22824.7	15369.6	24373.1	28894.6	25488.6	18782.5	20809.4	20981.4	21311.4	23027.7	19491.2	22116.7	24588.9	3300.94	3080.52	3358.37	3611.47	3432.85	3430.58	3553.39
M639T645			0.513788	1.20927	0.11098	638.945	644.638	4430.19	6890.69	11057.4	5349.15	9873.49	10550.5	7963.36	7901.75	10376.2	8199.31	5964.54	7697.03	7999.34	8270.77	5479.88	5871.91	8447.68	8387.4	4293.11	5887.15	8267.16	6181.61	6654.91	6181.16	6095.19	8009.5	4753.28
M424T648			0.249029	1.36588	0.111097	423.957	647.965	1562.69	1763.7	1772.11	1836.13	1247.97	790.185	1965.29	858.281	2379.18	89.7586	1006.36	897.296	695.055	1046.54	787.791	1541.94	1269.21	1127.17	1016.59	1056.04	1087.07	1270.62	1014.07	974.573	1277.34	996.119	1014.8
M357T571			0.153671	0.731521	0.111142	357.102	571.25	746.976	1490.8	1297.85	2065.79	1004.64	847.353	402.67	615.257	1545.57	785.278	1844.91	2036.43	764.64	2223.38	1079.85	2188.44	940.377	1143.05	1419.42	1126.25	1216.83	1214.63	1147.49	600.384	1215.34	1328.99	1111.86
M172T109			0.488678	1.24321	0.111603	172.142	109.114	9241.2	10837	7224.06	10261.6	10766.7	9376.49	7318.25	6630.07	4545.52	7017.55	4935.86	10150.4	8511.14	7387.93	2359.93	5357.53	8525.12	5201.67	6725.2	7783.35	3304.72	5035.16	4726.61	4370.22	3830.25	4724.24	4817.57
M214T501			0.118954	0.76478	0.111658	214.069	501.008	828.599	737.752	828.722	928.624	725.957	781.297	854.542	1031.15	785.719	912.692	753.133	981.549	1404.2	1199.37	912.61	752.625	1055.81	2312.93	662.294	968.705	838.85	715.26	805.18	787.531	708.412	787.793	871.992
M993T348_1			0.325738	0.750738	0.111901	992.79	347.803	2956.79	2578.01	1726.77	2467.14	1495.68	1713.8	914.772	694.972	2385.23	2733.6	2288.37	795.019	1949.8	2893.73	2453.24	2552.75	3604.81	4291.82	2169.24	3197.77	2408.58	2521.82	2510.66	2520.61	2394.21	2522.03	1455.82
M505T578			0.200823	0.81581	0.111931	505.1	578.324	2467.25	1439.92	1457.61	2547.25	1681.47	1339.27	766.079	1053.23	2218.23	1814.99	2006.06	1748.64	2199.88	2999.83	1955.68	1977.56	1702.95	2325.85	1537.07	2121.51	1663.14	1662.68	1666.61	1535.17	2384.22	1314.06	1495.08
M674T354			0.224374	0.77948	0.112082	674.28	354.058	1283.66	5821.34	3694.76	4503.97	2384.72	5280.44	1533.6	2977.95	5281.35	4556.8	2966.27	2859.07	5168.61	6247.83	4685.72	5392.4	4655.57	6392.81	4718.18	4789.79	5110.65	4421.18	5874.17	5882.06	5741.06	5880.95	5881.03
[truncated: 2,413 more rows]
