# Supplementary material for: Metabolomics analyses of serum metabolites perturbations associated with Naja atra bite
Source: PLoS Negl Trop Dis. 2023 Aug 28;17(8):e0011507. doi: 10.1371/journal.pntd.0011507 (PMC10461852; doi:10.1371/journal.pntd.0011507)
Supplement: S2 Table — (XLSX) [file pntd.0011507.s005.xlsx]

## Sheet: E_vs_Z
name	adduct	description	VIP	Fold change	p-value	m/z	rt(s)	E-1	E-2	E-3	E-4	E-5	E-6	E-7	E-8	E-9	E-10	Z-1	Z-2	Z-3	Z-4	Z-5	Z-6	Z-7	Z-8	Z-9	Z-10	QC-1	QC-2	QC-3	QC-4	QC-5	QC-6	QC-7	KEGG.ID	HMDB	CellularLocations	SuperClass	Class	SubClass	DirectParent
M781T268	(M-H+2Na)+	Thioetheramide-PC	2.76087	0.163517	5.67477e-08	780.551	268.397	19472	36291.5	16463.4	41438.2	16573.4	22133.8	81808.5	39440.5	59611.1	54786.5	152714	290885	307273	340111	221509	196342	203156	290834	230852	139274	188356	190607	203190	187615	188367	190157	190611
M269T420	(M+H)+	Inosine	1.50465	0.260016	7.88692e-08	269.087	420.128	9067.05	11275.5	35956.2	15415.7	18275.8	29979.4	34652.1	18205.3	15835.9	18778.9	98845.5	83723.5	101029	96839.8	103475	61724.3	53662.2	75582.9	59856.8	63066.8	51033.8	52070.2	54227.9	52093.7	51193.9	50361.6	52087.4	C00294	HMDB0000195	Cytoplasm;Extracellular;Mitochondria;Lysosome	Nucleosides, nucleotides, and analogues	Purine nucleosides		Purine nucleosides
M518T400	(M+Na)+	1-Palmitoyl-sn-glycero-3-phosphocholine	1.68787	15.1941	4.0541e-07	518.316	399.548	56857.2	149411	58118.3	166689	112459	112907	68373.1	116751	86597.8	70926.9	4145.83	7312.36	6320.88	7986.57	4383.16	8457.75	8412.34	7411.85	5739.73	5584.47	14300.7	54856.7	54731.4	54820.2	54902	54166.8	49952.8
M795T261	(M+CH3CN+Na)+	Sphingomyelin (d18:1/18:0)	2.67296	0.157014	1.05719e-06	794.602	260.583	17359.1	22064.8	21418	32327.3	17374	19100.3	114035	18149.9	27799.9	82896.6	310887	377443	287157	256350	263609	112626	164901	152375	189183	258026	174337	167268	98701	174174	174297	173924	174181	C00550	HMDB0001348/HMDB0010168/HMDB0010169/HMDB0011698/HMDB0011699/HMDB0012084/HMDB0012085/HMDB0012087/HMDB0012088/HMDB0012089/HMDB0012090/HMDB0012091/HMDB0012092/HMDB0012093/HMDB0012094/HMDB0012095/HMDB0012096/HMDB0012100/HMDB0012101/HMDB0012102/HMDB0012103/HMDB0012104/HMDB0012105/HMDB0012107/HMDB0013461/HMDB0013462/HMDB0013463/HMDB0013464/HMDB0013465/HMDB0013466/HMDB0013467/HMDB0013468/HMDB0013469	Extracellular;Membrane	Lipids and lipid-like molecules	Sphingolipids	Phosphosphingolipids	Phosphosphingolipids
M735T278	(M+H)+	PC(16:0/16:0)	2.67563	0.520006	2.88889e-06	734.567	278.247	122774	191178	127825	210287	108076	156648	319114	234827	157540	184410	383764	305842	385514	364832	282935	418445	321745	401268	293294	328246	342209	329363	286920	340751	330425	347066	342412	C00157	HMDB0000564/HMDB0007878/HMDB0007879/HMDB0007880/HMDB0007882/HMDB0007884/HMDB0007886/HMDB0007887/HMDB0007897/HMDB0007898/HMDB0007911/HMDB0007912/HMDB0007913/HMDB0007914/HMDB0007936/HMDB0007937/HMDB0007938/HMDB0007939/HMDB0007940/HMDB0007958/HMDB0007959/HMDB0007960/HMDB0007961/HMDB0007964/HMDB0007966/HMDB0007967/HMDB0007981/HMDB0007982/HMDB0007983/HMDB0007984/HMDB0007985/HMDB0008002/HMDB0008003/HMD…	Cytoplasm;Extracellular;Membrane	Lipids and lipid-like molecules	Glycerophospholipids	Glycerophosphocholines	Phosphatidylcholines//1-acyl,2-(1Z-alkenyl)-glycerophosphocholines
M175T1007	(M+H)+	L-Arginine	1.85372	0.427881	6.74332e-06	175.118	1007.28	38037.9	53355.9	71588.8	59595.3	90724.1	52349	59698.8	77469.8	61424.6	86407.7	114823	181475	180447	157104	140958	109585	131296	242874	116231	145844	80117.7	82752.5	82727	81185.4	82759.9	90029	81159.6	C00062	HMDB0000517	Cytoplasm;Extracellular;Mitochondria	Organic acids and derivatives	Carboxylic acids and derivatives	Amino acids, peptides, and analogues	L-alpha-amino acids
M811T113	(M+Na)+	1-Stearoyl-2-oleoyl-sn-glycerol 3-phosphocholine (SOPC)	3.13851	0.072423	9.42229e-06	810.597	112.882	13005.9	33743.2	13714.9	30244	16690.2	24164.5	29962.2	15907.4	28461.2	21882.7	249723	235357	266572	614422	424505	211716	130403	228574	274595	509217	175540	231608	238250	287873	225845	237364	226684	C00157	HMDB0000564/HMDB0007878/HMDB0007879/HMDB0007880/HMDB0007882/HMDB0007884/HMDB0007886/HMDB0007887/HMDB0007897/HMDB0007898/HMDB0007911/HMDB0007912/HMDB0007913/HMDB0007914/HMDB0007936/HMDB0007937/HMDB0007938/HMDB0007939/HMDB0007940/HMDB0007958/HMDB0007959/HMDB0007960/HMDB0007961/HMDB0007964/HMDB0007966/HMDB0007967/HMDB0007981/HMDB0007982/HMDB0007983/HMDB0007984/HMDB0007985/HMDB0008002/HMDB0008003/HMD…	Cytoplasm;Extracellular;Membrane	Lipids and lipid-like molecules	Glycerophospholipids	Glycerophosphocholines	Phosphatidylcholines//1-acyl,2-(1Z-alkenyl)-glycerophosphocholines
M787T128	(M+H)+	1,2-dioleoyl-sn-glycero-3-phosphatidylcholine	6.03215	0.0114004	2.95459e-05	786.598	128.014	3149.41	26853.6	4644.37	23560.2	10699.6	7422.64	23264.4	14256.3	9848.68	11845.3	331306	1.02978e+06	1.56466e+06	2.11443e+06	1.10431e+06	623807	2.46475e+06	727503	1.08657e+06	842271	341037	672496	683515	367821	1.18224e+06	175846	672807
M132T528	(M+H)+	L-Leucine	1.36744	0.687065	0.000743051	132.101	527.626	65028	102816	92214.4	77980.1	112603	130310	85095	90439.2	60109	89572.9	116268	174632	155332	140749	103188	107649	125423	158231	127179	110246	101788	109077	109025	106714	107807	107802	111905	C00123	HMDB0000687	Extracellular;Mitochondria	Organic acids and derivatives	Carboxylic acids and derivatives	Amino acids, peptides, and analogues	Leucine and derivatives
M180T369	(M+H)+	Hippuric acid	1.04148	0.224133	0.00220423	180.064	369.015	17486	12280.4	11499.1	10781.2	16426.2	5301.67	7794.41	14637.6	1340.66	15631.3	19499.8	85397.2	111467	23294.3	19760	40492.3	64448.8	88381.3	33704.8	18515.9	25706.8	25629.8	29673.8	26111.6	26116.5	26109.9	25714.5	C01586	HMDB0000714/HMDB0011723/HMDB0062583	Cytoplasm	Benzenoids	Benzene and substituted derivatives	Benzoic acids and derivatives	Hippuric acids
M409T410	(M+H)+	Cholic acid	1.58608	0.199291	0.00234711	409.293	409.627	4066.3	11010.9	15098.1	8800.8	3422.82	4338.93	43669.4	102141	8830.69	27048.1	207522	51056.7	213064	74426.6	7175.39	63824.5	140390	139667	203747	45327.7	52245.2	53465.5	55790.1	53372.2	52874.5	53473.2	53462.3	C00695	HMDB0000619	Extracellular	Lipids and lipid-like molecules	Steroids and steroid derivatives	Bile acids, alcohols and derivatives	Trihydroxy bile acids, alcohols and derivatives
M466T469	(M+H)+	Glycocholic acid	1.09151	0.186954	0.00261066	466.314	468.902	1173.6	2754.86	2315.2	3942.25	1736.52	3906.3	20268.9	54378.2	4834.65	4314.95	111537	51045.9	115484	40233.9	6105.39	34374.5	42796.4	59016.5	54163.2	18130.9	29127.2	29645.2	30970.1	29544.4	29215.9	29214.5	29519.8	C01921	HMDB0000138/HMDB0032596	Extracellular	Lipids and lipid-like molecules	Steroids and steroid derivatives	Bile acids, alcohols and derivatives	Glycinated bile acids and derivatives
M522T361_2	(M+H)+	1-Oleoyl-sn-glycero-3-phosphocholine	3.16248	0.528573	0.00314823	522.354	361.047	415571	312051	322969	197919	133785	188958	206353	116473	222140	815616	394517	493370	640923	783771	544141	565604	349178	686425	581316	507453	445732	442365	445134	440712	439355	439453	488589
M198T596	(M+NH4)+	D-Mannose	1.75359	0.723277	0.0043488	198.097	596.253	150060	214665	251986	262250	200460	162248	96442.8	113188	242588	156961	271507	312001	244876	266360	218827	321362	245087	222032	228027	228897	205661	206033	209415	205915	206367	227829	206099	C00159	HMDB0000169	Cytoplasm;Extracellular;Lysosome;Endoplasmic reticulum;Golgi apparatus	Organic oxygen compounds	Organooxygen compounds	Carbohydrates and carbohydrate conjugates	Hexoses
M450T417	(M+H)+	Glycochenodeoxycholate	1.00545	0.369113	0.00475118	450.32	416.664	2580.84	8128.88	8101.76	16045.5	2474.38	3210.46	33889.1	97081.1	3169.39	9268.47	50758.9	49692.9	54475.4	47583.5	31475.9	47999	56651.6	57940.8	65060.8	36717.2	32819.6	33179	34351.6	33185.9	32820.4	32876.5	32831.8	C05466	HMDB0000637	Extracellular	Lipids and lipid-like molecules	Steroids and steroid derivatives	Bile acids, alcohols and derivatives	Glycinated bile acids and derivatives
M138T552_2	(M+H)+	Anthranilic acid (Vitamin L1)	1.3611	0.45393	0.00637902	138.054	551.854	70265.5	80008	37163.6	44374.5	60622.4	29972.5	25895	21545.6	70303.6	66800.2	103482	164580	222533	132275	114817	67568.7	59992.1	153590	73834.9	24132.4	103357	104316	108161	103346	105234	103354	103350	C00108	HMDB0001123	Cytoplasm	Benzenoids	Benzene and substituted derivatives	Benzoic acids and derivatives	Aminobenzoic acids
M116T602_2	(M+H)+	D-Proline	1.95933	0.66833	0.00742758	116.07	602.155	151894	199919	177361	138082	170627	135896	202567	343023	131683	248797	244914	264230	381050	292393	222935	239419	259028	451633	262355	224722	219072	230353	233204	228356	228358	230365	228359	C00763	HMDB0003411	Extracellular;Lysosome;Peroxisome	Organic acids and derivatives	Carboxylic acids and derivatives	Amino acids, peptides, and analogues	Proline and derivatives
M410T304	(M+NH4)+	Chenodeoxycholate	1.22257	0.322512	0.0139932	410.325	304.459	3551.63	11688.9	14698.3	9965.03	4159.89	8686.96	34803	148622	4625.24	25098.4	133907	48976	124678	81964.9	14293	59853.4	104439	66619.6	160895	28838	33444.6	53746.9	25700.1	36839.8	36849.6	36653.1	36627.4	C02528	HMDB0000518	Extracellular	Lipids and lipid-like molecules	Steroids and steroid derivatives	Bile acids, alcohols and derivatives	Dihydroxy bile acids, alcohols and derivatives
M118T578	(M+H)+	Betaine	1.01889	0.824903	0.0244544	118.086	578.421	65806.9	84241.6	77882.8	78693.6	84334.9	104069	94816.3	118367	59043.6	69089	90215.9	108182	116199	105792	99438	82377.6	81712.8	125438	105427	99086.9	86561.2	91700.6	91828.2	90531.6	90519.1	94032.7	91695	C00719	HMDB0000043/HMDB0059606	Cytoplasm;Extracellular;Mitochondria	Organic acids and derivatives	Carboxylic acids and derivatives	Amino acids, peptides, and analogues	Alpha amino acids
M338T68	(M+H)+	Erucamide	1.40367	2.11878	0.0381199	338.341	67.753	364810	160064	195508	97842.4	97815.5	40696.4	135522	92052.4	55863.8	84295.8	51234.1	24097.4	95543.6	108128	90786.8	23683.3	48211.8	44302.4	89767.6	49354.7	67592.8	72957	77451.3	75158.4	75123.3	75146.6	73724.2
M166T488	(M+H)+	L-Phenylalanine	1.3217	0.777508	0.0462934	166.086	488.447	74332.4	119030	117898	133947	156864	173131	165806	223953	77855.4	98484.3	155601	209288	205474	143496	127148	180903	189316	217752	155734	140419	134633	134651	140255	134964	134639	134651	141646	C00079	HMDB0000159	Cytoplasm;Extracellular;Mitochondria	Organic acids and derivatives	Carboxylic acids and derivatives	Amino acids, peptides, and analogues	Phenylalanine and derivatives
M300T73	(M+H)+	Palmitoyl ethanolamide	1.06777	0.521437	0.0487875	300.289	72.732	14710.9	20481	15728.6	20957.6	47946.3	82471.8	34968.5	138827	42638.5	40991.8	158395	125378	86255	122972	127453	28268.5	39608.2	125979	43586.2	23751.8	14051.7	14666.1	14091.9	14077.2	16757.9	14091.3	14623
M391T361	(M+K)+	4-Methylumbelliferyl beta-D-glucuronide	1.08684	0.648468	0.0790862	391.052	360.918	16370.4	114154	38330.9	133283	47158.9	62008.9	45276.7	69832.7	55300.7	84603.7	30747.5	105888	40251.1	43215.2	149116	84996.2	120339	153167	141745	158064	74880.5	98951.6	67872.5	106367	106289	99414.9	61810.7
M137T323	(M+H)+	Hypoxanthine	1.71386	0.77649	0.094732	137.045	323.068	123923	230281	137885	216951	265155	254536	248586	431544	191751	138332	308633	340651	427520	230405	361644	247577	182635	252558	237770	294025	219160	222899	233928	216533	221306	219255	222936	C00262	HMDB0000157	Cytoplasm;Extracellular;Lysosome;Peroxisome	Organoheterocyclic compounds	Imidazopyrimidines	Purines and purine derivatives	Hypoxanthines
M148T577			0.680273	0.283343	1.96646e-14	148.096	577.007	3554.26	5027.08	3820.46	5379.32	4399.64	4823.6	4098.81	5309.22	3858.68	4191.27	16410.3	16998	16487	15187.7	16798.1	14803.2	14177.5	18095.8	13338.9	14624	8299.29	9184.52	8994.11	8986.5	8898.79	8897.72	8993.84
M1177T268_1			0.838137	0.098275	1.50832e-11	1176.87	267.729	616.267	1663.07	790.912	1418.1	828.085	608.053	6097.21	538.824	2359.4	4629.03	17349.4	15590.3	23357.7	22209	22314.7	21298	13807.5	22855.9	21067.5	19071	13257.8	14330.7	16136.1	14330	14345.7	14341.2	15070.2
M267T106			1.20638	0.117225	2.2941e-11	267.179	105.906	1770.8	2320.86	4524.84	2515.46	7467.66	8900.13	9747.14	2050.21	4148.15	6099.17	32215.6	52079	44255.7	45922.7	33634.9	39327.4	38620.4	36994.7	44057.6	55537.3	23014.6	23381.5	23378.1	22690.5	23021.3	23016	24606.2
M539T69_1			0.496658	4.07691	7.55344e-11	538.699	69.2855	12221.4	11898.3	8622.74	15054.9	11744.6	11598.2	10564.7	10654.6	10225.9	9071.67	3912.19	1763.51	1436.17	3026.48	3309.11	2382.02	2282.8	3432.18	3219.18	2623.99	5155.77	5950.44	5950.82	5951.04	5944.17	5951.12	5808.3
M507T99			0.396221	0.256424	9.69556e-11	506.79	98.884	803.534	2136.44	1777.47	1151.7	1997.26	1383.3	310.611	784.025	2442.95	681.43	5064.13	5414.88	4638.94	5552.73	6369.56	4297.87	5099.77	5126.47	5061.39	5899.39	5185.51	5264.75	5184.65	5783.19	5185.57	4881.27	5266.05
M1165T271			0.864061	0.0896105	1.02447e-10	1165.37	271.127	705.911	310.072	431.664	483.508	152.528	137.493	9760.05	244.277	2094.49	4661.68	21851	18301.7	20640.4	24697.9	24844.4	21046.7	13693	22288.9	24491.2	19969.1	18637.8	17294.8	17283.6	17326.4	17293.8	18558.7	17493.9
M865T75_1			1.07785	0.194377	1.35461e-10	864.621	75.3135	2742.62	7748.33	4618.38	10636.8	10353.9	8779.27	6301.43	4908.09	7574.81	6823.98	26873.8	46396.4	42550.9	41072.5	35437.7	40778	35701.4	28228.7	28737.7	36856.4	17644.3	17658.2	18894.1	17651.4	17656.3	18569.2	19287
M779T897_2			0.806382	0.272917	2.30973e-10	779.363	897.196	1385.61	3607.38	6067.63	8405.72	5662.08	8556.74	8212.07	3583.78	11303.8	3422.28	23098.7	23458.1	23320	20898	17818.4	19626.1	21557.4	27303.9	23030.5	20495.1	8556.87	8902.56	8644.31	8646.05	8558.32	8645.74	8135.73
M916T74_2			0.371358	5.29066	2.43769e-10	916.142	74.4835	4097.91	7000.96	5678.44	7729.64	6352.01	5224.26	5373.5	6601.55	8415	6729.95	1143.29	1656.17	1023.08	950.582	1150.02	1317.55	1182.63	1090.23	951.96	1480.69	4645.01	4642.76	4554.01	4390.9	4808.22	4551.45	4643.91
M398T73			1.12778	0.0709473	2.53598e-10	398.309	72.545	2009.73	3555.15	1584.97	3585.37	3662.01	2227.59	1955.54	1936.58	2611.25	2629.47	27833.7	53276.2	39366	35217.6	29472.7	42984.2	36140.9	24008	33346.9	41407.5	16686.8	19063.9	17073.7	16583.1	17067.5	16699.4	17080.9
M456T72			1.29652	0.066804	2.71952e-10	456.351	71.9245	2481.62	4618.15	1865.56	3364.23	3238.83	3549.19	2319.63	3789.89	3178.67	3565.95	40687.5	72933.4	55572.8	39932.7	50505.8	54615.5	44110.1	35990.3	36070.1	48171.4	23777.1	24234	24287.9	21966	24238.4	27647.4	23784.1
M807T76_1			2.02983	0.0896641	2.73771e-10	806.569	76.0805	7283.17	11685.8	5983.8	13767	12484.9	8683.99	12349.1	8879.82	12917.3	10517	73171.6	126254	134170	144875	141707	95922.1	77280.5	104223	133308	135128	68619.6	69030	81921.5	72869.8	72783.6	63880.7	74483.6
M306T504			0.668141	0.204917	2.78606e-10	306.08	503.517	1086.36	831.475	4852.47	1610.5	2883.45	3536.5	4825.46	2264.99	3700.3	3519.14	16543.3	13247.4	15916.1	15699.9	18957.8	13370.4	11170.5	11633.2	12179.9	13341.9	8139.04	8011.87	8417.96	8045.9	8201.84	8201.86	8201.49
M780T897_1			0.569871	0.26767	2.83368e-10	779.863	897.231	683.782	1681.26	2961.25	4367.47	2833.7	4267.49	4032.55	1642.82	4927.62	1666.05	10621	11956.3	10929.9	12811.1	8886.29	9836.23	9606.82	12909.4	11471.8	9552.39	3979.36	4233.06	4301.96	4231.09	4235.67	4304.52	4321.05
M731T277			1.36256	0.197348	2.87882e-10	730.534	277.339	9785.88	13149.7	5307.02	11898.4	2099.57	4222.61	30723.2	8216.92	13686.4	15351.4	52361.5	57566.1	65809.2	74134.9	50476.3	62220.6	42676.6	57067.3	61352.5	56230.4	44954.4	48659.9	44876.3	47920.4	44880.1	43164	47586.1
M790T897_1			0.577438	0.31175	3.06856e-10	789.852	897.229	995.419	2408.44	3531.2	5247.03	3550	5217.6	4763.82	2476.16	6318.61	2083.32	11712.6	12462.3	12117.8	11844.8	10492.1	10614.6	11846.2	14301.6	11810.7	10172.1	4971.18	5169.67	5180.98	5116.89	5147.93	5170.43	5181.13
M815T462_2			0.347229	18.6704	3.42794e-10	815.448	462.207	2649.92	5164.92	3312.16	4641.24	5653.7	5470.68	4989.98	3134.6	4689.72	3741.4	190.458	260.817	137.277	212.829	284.206	201.063	348.196	211.212	246.022	235.045	2609.86	2811.15	2817.26	2811.27	2701.98	3593.95	2713.5
M611T268			1.13318	39.3312	3.71796e-10	611.39	268.113	27909.4	57915.4	30334.3	61177.1	39648.3	36085	48692	42442.3	50638.9	42297.8	750.417	2894.9	1253.05	158.001	1668.54	1094.62	1486.26	908.478	618.362	281.718	28682	27908.8	28665.4	28689.5	18847.6	28694.2	25347.3
M757T274_1			3.27725	0.146004	3.91226e-10	756.551	274.322	24116.5	36684.2	24840.5	39313.7	22445.7	26382.3	115290	43153.2	65852.7	67136.2	264977	361580	379462	435670	270610	303211	244478	337965	346426	241929	260030	258952	266000	264314	265987	265994	266000
M798T561_1			0.522146	196.762	4.90381e-10	797.818	561.025	6373.58	11616.1	7094.68	12071.6	9369.73	9623.23	7494.41	10823.5	6629.89	5991.08	21.0688	42.086	33.3602	33.5727	19.2201	50.118	114.073	18.7185	69.9547	40.4334	5657.17	5323.1	5667.45	6428.19	5661.13	6613.01	7242.36
M366T90			1.06238	69.464	5.44597e-10	366.284	90.285	31498.5	43680.9	28517.2	58574.8	40618.7	27418	37357	27936.4	32566.1	37142.2	285.415	380.971	583.882	847.626	128.913	890.174	1087.85	499.216	168.052	386.879	18205.8	18838.4	18400.5	18918.6	17205.7	18208.7	17436.2
M797T459_1			0.632894	28.9867	5.7327e-10	796.986	458.767	10422.6	16926.8	8466.08	17354	17541.7	13689.2	14979.2	14108.9	11948.6	8640.35	572.485	411.912	505.859	683.984	389.196	328.639	552.853	436.625	270.931	473.002	7013.45	7010.48	7152.55	7009.25	5999.25	7794.5	7156.39
M1019T400			0.508213	92.4245	6.55314e-10	1018.6	399.776	5702.77	11335.6	6179.97	11147.4	9682.09	7158.97	8527.77	10657.6	5677.46	7821.76	41.4008	177.738	22.4284	42.6482	25.2121	16.5176	234.318	100.771	117.157	129.483	3577.75	4245.06	4239.09	4248.15	4058.77	3435.31	4055.86
M437T504			0.323992	0.216904	6.91548e-10	437.174	503.866	298.469	500.798	1253.08	463.788	744.889	928.77	1197.27	539.879	600.157	865.82	3982.85	2953.34	4488.6	3804.35	4157.31	2910.98	2567.83	3072.06	3125.07	3021.36	2021.34	1918.24	2032.68	2036.5	2036.48	1919.53	2036.6
M768T897_2			1.80031	0.244836	7.25457e-10	768.372	897.231	5800.2	16638	25962.7	36230	23886.6	36540.8	34781.6	16984.1	50525.3	14107.3	100052	112639	105507	135538	90101.7	90274.4	109016	133546	105738	85471	34729.5	36655.1	35937.2	35902.8	36727.9	35898.4	36964.8
M839T74_4			0.939846	30.3479	7.38935e-10	839.368	73.823	22076.3	45378.4	25226	36052.4	28459	37720.2	28058	23195.1	24800.7	23909.3	600.978	1125.64	812.61	1188.25	1451.45	866.123	1158.38	556.313	1007.77	948.997	20711.5	21016.4	23406.7	21021.3	21306.2	21020.6	21013.6
M790T897_2			0.535229	0.309249	7.92661e-10	790.354	897.11	787.759	2022.51	3160.04	4159.82	3104.81	4665.57	4216.78	2013.37	5161.72	1869.9	10150.9	11334.7	10407.4	11880.5	8228.38	8972.11	10139.4	11206.1	10071.7	8376.25	4331.58	4388.38	4411.71	4721.77	4333.06	4233.53	4529.54
M707T280			1.26143	0.285338	8.72299e-10	706.535	280.237	11003.6	20780	11853.2	18261.6	11423.5	16908	30759.6	14825.6	11204.2	14604.3	62955.6	53473.6	60603	60458.7	48573.2	68749.3	58070.9	66945.6	44816.1	41782.9	38753.7	40904.8	34709.3	42346.3	41818.9	43140.7	40683.8
M704T497_3			0.263244	52.0335	8.93271e-10	704.432	496.791	2270.39	2649.02	1156.95	3357.1	2649.23	2325.88	2386.87	2309.02	2023.43	1542.6	45.115	31.8111	64.8092	58.2758	40.7477	55.9662	36.6571	49.2833	20.3901	32.6347	1116.21	1092.97	1154.84	1156.97	1352.02	927.539	1156.29
M975T398			0.476183	36.5673	9.41926e-10	974.569	397.713	4761.07	9752.12	5369.42	10830.7	7438.17	8948.78	6920.7	8970.29	7734.38	5431.55	259.142	199.043	201.277	250.749	75.9025	128.503	164.359	273.962	372.538	157.181	3231.79	3228.18	3318.13	3078.81	2775.25	2957.16	3090.65
M791T897_1			0.375192	0.309281	9.63026e-10	790.856	897.288	396.482	916.819	1601.83	2188.96	1565.43	1952.06	1933.8	1031.7	2913.86	889.301	4789.09	4774.64	5591.89	4840.64	4199.54	4968.18	5214.67	5924.59	5374.39	4083.69	2134.95	2250.88	2185.79	2223.94	2142.98	2110.12	2058.23
M782T543_2			0.697058	37.6257	1.08538e-09	782.135	542.751	13897.8	19477	13707.5	24597.9	13949.5	16045	16301.6	18667.7	13216.1	8957.35	456.654	463.472	373.111	431.16	296.643	381.525	494.614	464.689	320.672	538.446	13150.7	11633	12688.9	10255.6	13328.4	13374.8	14154.2
M819T462_1			0.548252	23.8552	1.13075e-09	818.999	461.823	6679.32	14900.5	8484.09	13084.3	10854.5	10843.4	10126.9	10854	9314	6058.23	569.293	510.23	462.335	406.494	319.135	409.942	471.785	341.178	486.922	264.908	5934.64	6134.04	6128.95	6137.5	5935.07	7196.48	5934.16
M785T459_1			0.606297	17.4383	1.13984e-09	784.955	458.694	10705.9	14006.7	7295.23	18025.9	10103.4	13396.2	17799	15452.6	11294.9	12574.4	658.812	926.384	675.758	775.118	943.786	590.063	968.924	533.292	575.199	845.032	8756.65	8016.3	8975.93	8750.52	9380.71	8757.39	8954.95
M756T274			1.31123	0.163711	1.18001e-09	756.16	274.245	4877.6	10060.6	4980.19	8635.72	3209.32	2522.82	20356.7	7990.54	11509.6	11362.4	33608.2	49248.7	60252.7	69131.9	54013.6	52567	43900.4	55540.4	63990.7	40042.7	43612.6	42216.4	38713.1	43569.1	34460	42643.4	45792.5
M152T504			0.607813	0.167859	1.21276e-09	152.056	503.677	590.983	975.131	2730.85	1223.23	2161.01	2358.44	2915.2	1871.61	2235.4	2174.38	13895	10824.5	13235.3	13748.4	15487.9	10714.7	7166	10365.7	9619.25	9540.71	5300.83	5374.86	5617.35	5375.41	5300.37	5265.41	5374.2
M598T90			1.50399	38.2156	1.25857e-09	598.45	89.619	56141.1	99746.4	52799.3	114652	80934.7	71334.7	72351.4	61522.9	56784.5	70483.1	1726.1	1896.93	1835.39	1960.1	1595.61	1760.89	2496.73	1800.99	2761.77	1444.28	33703	35064.3	34832	34850.2	35110.4	34899.8	34832.9
M780T458			0.441996	16.869	1.27064e-09	779.982	458.313	4086.75	8593.98	4989.97	9229.45	7546.35	7831.85	7336.78	7813.51	6133.97	4471.18	409.253	300.516	341.964	676.647	522.228	345.251	381.056	247.206	264.34	544.603	3581.29	2374.22	3761.24	4752.54	3582.95	3776.9	3764.11
M572T72			1.66687	0.0654515	1.28511e-09	572.434	72.0755	2444.39	8136.4	3885.09	8450.48	5527.71	5079.12	5520.55	4500.85	5641.12	3460.39	56492.7	110238	89978.3	64627.9	74200.8	110847	89486.8	54897	62470.2	91114.1	38345.8	38355.4	38360.3	37673.7	35084.6	35278.2	38351.1
M513T897_1			0.655678	0.243181	1.30403e-09	512.584	897.215	693.088	2247.61	3054.41	5281.37	2959.21	4825.65	4586.26	2238.32	6737.31	1723.22	13369.5	15880.4	13859.8	16742.2	11435	12656.9	12650.6	18018.9	15610	11015.1	4719.66	4960.78	4962.03	4970.33	4861.94	4606.15	4964.12
M111T142			7.53735	0.378933	1.38804e-09	111.055	141.796	617342	491802	1.05294e+06	599658	1.17495e+06	717571	973473	794212	839022	1.06392e+06	2.41366e+06	1.92053e+06	2.62055e+06	2.07148e+06	2.67615e+06	2.21576e+06	1.84129e+06	2.09672e+06	1.80612e+06	2.30704e+06	1.28953e+06	1.28598e+06	700330	952024	1.28883e+06	1.22226e+06	1.28794e+06
M1178T268_2			0.911474	0.0847767	1.45297e-09	1178.38	268.079	430.195	622.361	523.315	809.525	583.365	500.237	8790.53	518.506	2920.96	4395.92	17957.2	17817.9	25917.9	27409.4	29208.1	20391.9	14518.3	29236.7	27734.9	26840.9	19025.9	19095.9	22667.6	19678.1	19665.9	19657.6	19051.1
M617T425			0.467254	131.25	1.45484e-09	616.833	424.511	4675.79	10924.1	4860	8278.87	7595.55	5527.58	8683.67	8664.71	5869.83	6698.99	27.2408	103.126	26.2393	62.8777	46.2483	49.6749	114.115	10.5956	48.0565	58.713	3509.63	2846.7	3507.17	3957.88	3314.99	4310.27	2480.51
M540T90			1.58789	38.2551	1.47254e-09	540.409	90.0405	60486.4	109838	64140.3	128438	96210.8	69746.8	81989.2	72932.8	64460.1	71905.1	1867.05	1611.29	1943.62	3016.84	2004.77	1956.92	2497.79	1623.07	2404.2	2513.34	39031.8	37175.7	37372.2	37499.5	36610.9	36496.7	37498.5
M943T307			0.572528	76.1309	1.61866e-09	943.287	307	10011.9	13550.6	9396.91	16735.3	9343.92	7040.62	10673.6	7401.12	13665.4	13382	73.3775	73.9559	162.229	172.947	145.441	144.788	231.983	124.124	263.777	68.0395	4340.66	4686.92	3105.72	5238.91	3504.75	4867.92	4685.21
M631T428_1			0.782684	76.3431	1.62978e-09	630.858	427.774	15063	28626.8	15029	30046.5	14869.4	20634.7	22194.1	16833.5	17381.2	17782	163.161	417.124	160.69	270.498	277.16	215.834	514.591	144.292	202.4	233.829	14194.4	14180.2	14498.5	14188.6	14517.1	11524	15242.4
M818T463_2			0.596991	52.3959	1.73439e-09	818.495	463.019	7530.84	16117.8	9354.69	16140.8	11450.8	12121.2	14600.1	12508	10838.3	6744.99	76.5647	376.776	179.671	234.44	227.272	281.08	293.227	199.875	226.047	145.824	6634.56	8095.29	6803.83	6637.13	6560.52	6639.17	6810.64
M812T897_1			0.330217	0.323914	2.02539e-09	811.833	897.269	323.436	819.191	1347.95	1805.85	1063.98	1855.76	1519.4	827.995	2566.53	636.554	3879.93	3851.66	3707.29	3989.93	3723.59	4186.91	4258.33	4229.94	4410.01	3176.13	1628.75	1780.33	1780.24	1782.54	1729.28	1784.44	1779.94
M482T90			1.57414	62.9241	2.04254e-09	482.367	90.133	57604.6	106839	60607.9	128421	88809.4	64294.2	83766.7	70648.2	66431.6	72325.8	875.86	1390.38	996.931	2448.83	998.314	1130.37	1745.79	1136.6	1057.1	929.558	40505.3	40498.3	42773.6	40636.2	38462.6	41055.2	40576.8
M806T103_2			0.429421	17.4138	2.0784e-09	806.241	102.909	6737.43	7657.41	5816.79	8851.18	7966.18	6037.63	6603.21	3284.29	4105.69	5740.2	223.697	657.19	285.724	525.547	490.657	352.728	232.948	144.598	305.572	387.673	3054.77	2794.87	2842.78	3055.32	3053.52	3054.33	2913.84
M769T897_1			1.19952	0.246015	2.18262e-09	768.874	897.194	2805.27	7914.57	11749.3	15788	11143.5	16311.5	16313.9	7541.66	21945.4	6456.69	45355.7	54431.1	50024.4	52375.3	36432	44447.2	45088.6	67026	45541.5	38800.2	15579	16590.7	16879	16727.6	16579.8	16585.9	16828.8
M801T897_2			0.401373	0.313255	2.26959e-09	801.344	897.294	470.501	1089.76	1720.52	2494.64	1600.63	2420.48	2229.6	1228.65	3462.3	1110.29	5353.92	6526.32	5648.07	6254.29	4529.47	5385.06	5492.61	6981.51	5606.39	5132.44	2252.89	2584.74	2486.86	2483.41	2549.72	2484.76	2685.85
M286T53			0.263199	0.249814	2.28286e-09	286.071	53.344	510.626	507.716	733.108	779.101	675.391	674.56	472.64	675.167	501.014	532.32	2059.86	2502.95	2001.68	2513.09	2105.36	3393.88	2878.36	2963.04	2031.95	1814.42	1826.46	1697.34	1869.73	2012.36	1792.25	1792.88	1792.96
M540T69_1			0.282003	2.34719	2.3029e-09	539.696	69.375	5154.28	6255.4	6252.49	5488.97	4666.01	6193.62	6631.33	6435.46	4566.32	5936.3	3372.98	2666.09	2539.88	2504.16	1168.09	2957.62	2054.66	2453.24	2797.71	2017.08	2572.13	2623.9	2051.22	2569.38	2479.09	2480.73	2532.9
M785T270			6.83667	0.14273	2.3303e-09	784.58	269.5	113419	144375	105574	142181	60797.3	71181.9	661582	123001	204236	374148	1.21785e+06	1.2323e+06	1.57234e+06	1.74535e+06	1.93519e+06	1.08053e+06	1.04083e+06	1.22113e+06	1.41104e+06	1.55942e+06	1.23739e+06	1.14508e+06	1.1663e+06	1.20677e+06	1.20578e+06	932996	1.21794e+06
M759T274_1			16.9328	0.099322	2.34117e-09	758.568	274.295	477636	767708	418166	619306	213928	230233	2.65268e+06	573663	930412	1.3542e+06	6.96427e+06	7.54015e+06	9.78085e+06	1.22408e+07	8.35315e+06	7.27669e+06	5.38702e+06	1.02413e+07	8.82544e+06	6.332e+06	6.38664e+06	6.02455e+06	6.16052e+06	6.37617e+06	6.37496e+06	6.37233e+06	6.22599e+06
M773T272			2.379	0.197077	2.56e-09	772.581	272.251	27933.9	35837.7	25635.9	29040.9	17240.1	14329.3	90879.5	16160.2	37190.9	61453	128360	136930	183979	197653	225244	227015	145315	205971	178651	175764	149042	150862	141508	150844	150871	149028	150887
M768T897_1			1.93814	0.248804	2.5623e-09	767.87	897.215	7328.37	21444.6	30406.6	44480.7	30122.7	42034.9	43903.7	20423.9	54958	17568.6	122359	137588	128215	144563	96722	107997	117716	175948	124059	101531	43180	44297.4	46008.1	43285.6	44318.4	44380.3	43777.6
M656T90			1.34674	18.1377	3.03552e-09	656.493	89.609	47155.6	82870.9	49543.8	98663.8	66581	58279.2	54110.9	50177.4	47004.4	58677	3078.94	4044.57	3977.37	3409.62	3544.34	3142.39	4523.89	1836.65	2807.36	3435.51	29300.4	29307	30897.5	29305.7	29597	29125	30204.2
M780T897_2			0.368173	0.253984	3.36401e-09	780.365	897.269	208.911	546.765	1096.97	1686.43	1081.84	1570.85	1540.93	725.289	2431.05	637.207	4428.71	4522.04	4501.38	5009.77	3529.21	4583.77	3896.61	6349.95	4444.43	4115.8	1643.29	1646.71	1706.04	1681.65	1643.35	1618.78	1679.94
M512T897			0.739087	0.246573	3.58806e-09	512.25	897.198	860.661	2822.54	4096.59	6161.47	4043.06	6554.94	6215.99	2644.31	8968.16	2207.58	16608.5	20108.1	18727	22089.5	13841.7	16645.9	16110.9	24014.1	17951	14682.4	5949.37	6568.61	6088.17	6255.36	5952.54	5956.75	5961.85
M779T897_1			0.856736	0.286604	3.61668e-09	778.862	897.196	1832.45	4326.87	8096.36	10751.7	7009.62	10450.9	9970.33	4526.45	13053.8	4017.79	28389	29666.3	27200.2	24501.1	18926	23656.8	25887	33609.8	23927.1	22559.3	10121	10700.9	10701.4	10845.7	10545.9	10345.1	10702
M801T897_1			0.438014	0.342779	3.63748e-09	800.844	897.217	648.825	1803.45	2641.48	3591.31	2004.91	3222.98	2866.64	1616.54	4444.6	1316.67	6677.52	8389.36	6310.4	7462.23	6505.09	6500.13	6963.57	8357.61	6625.32	6683.98	3143.9	3402.85	3236.16	3403.57	3304.03	3486.84	3402.08
M725T398			1.07343	0.419746	3.69349e-09	724.566	398.236	20890.4	13578.5	19645.1	19621.1	15017.6	18074	21196.6	24058.4	20760.7	25498.2	40806.9	55880.1	43391.6	58764.9	50099.6	49983.5	53797.8	40977.3	39847.3	38976.8	22.0296	39.7816	34.0603	34.0136	38.6864	42.7022	37.9505
M780T267			0.887688	0.22186	3.9209e-09	780.079	266.934	2514.12	4827.1	4599.16	7194.54	3331.46	2459.81	12750.1	4287.38	7271.6	8290.45	27782.2	17719.7	25922.5	32765.2	24083.1	29430.8	21244.3	19532.2	31403.3	29404.4	17594.8	16094.1	19524.8	22005.9	19490.4	18767.2	19528.9
M269T54			0.343289	0.219562	3.93984e-09	269.044	53.687	724.335	765.18	1147.25	1293.59	1042.87	1015.84	1158.19	596.772	537.777	703.488	4183.23	4067.65	3662.1	3970.16	2791.72	5746.06	5301.62	4502.08	2986.03	3712.99	2722.67	2876.79	3006.84	3009.06	3269.68	3540.91	2940.21
M783T77_1			3.32697	0.117063	3.97799e-09	782.564	77.174	18872	50683.6	17567.1	84895.5	43823.8	17074.5	21974.4	30393.3	68553.6	30090.6	272616	243582	320641	492560	376696	212100	263813	336360	390645	370657	158211	186571	216927	183934	191136	164813	178628
M424T90			1.42495	49.1675	4.01959e-09	424.326	90.3525	44316.8	80612.2	53287.8	112915	77752.4	53478	65835.2	56215.1	59547.9	64130.3	1179.44	939.759	1409.17	1852.17	727.181	1306.96	2384.22	789.254	1777.39	1222.52	32156.5	32166.1	35621.2	32532.8	32643.2	32642	32641.8
M854T74_4			1.069	41.5445	4.06709e-09	854.133	73.8185	18725.6	59271.3	37205.7	46537.6	41842.6	49489.2	33238.6	36565.5	34645.3	29093.7	681.307	52.1447	1832.32	631.933	1340.6	900.989	1554.84	651.754	769.003	891.172	25138.5	25744.9	25744.4	25325.7	25748.7	25251.4	26202.5
M733T277			1.98971	0.247512	4.23688e-09	732.55	276.733	18659.7	22395.6	19670.3	37980.4	14895.1	19392.2	60927.1	45842.6	50401.2	37852.9	129313	123567	111184	167576	113354	165637	101283	162250	143281	107811	101588	100744	104038	115712	107468	104020	108492
M764T274_1			1.55214	0.282309	4.29134e-09	763.593	274.245	17243.1	24082.6	13441.3	19492.4	7490.72	14128.8	51482.2	25586.5	19339.5	40848.4	74767.8	74916.9	87011.2	99426.3	80596.7	81478.1	61961.2	96278.2	95176.1	74205.4	83300	81419.1	71788.1	82479.3	84196.2	86563.3	78998.7
M762T454_2			0.728907	62.667	4.32901e-09	762.463	454.005	11941.5	12345.3	11819.8	22393.5	24185	24670.5	20659.5	26647.9	17892.9	16672.2	202.19	634.963	211.06	384.328	216.853	249.305	291.113	372.45	214.576	242.74	11776.7	12077.6	12310.6	12187.1	12661.1	12087.4	12580.1
M377T432			0.351905	0.26872	4.49954e-09	377.207	431.693	566.305	2173.05	670.863	1417.95	639.894	2190.43	604.839	1213.47	802.083	1150.28	4456.23	5117	4652.53	4913.37	3756.44	5002.39	3704.81	4416.98	3322.25	3189.91	3038.74	3157.85	3170.93	3105.25	3157.95	3105.86	3106.26
M284T504			0.940127	0.168135	4.8063e-09	284.098	503.584	1692.49	2115.2	7544.06	2769.27	4462.89	5786.41	7487.35	3795.76	5420.76	5472.49	33321.7	25977.5	33966.8	33265.7	37783.5	25179.7	16414.8	26447.7	21617.2	22866.7	13066.9	13261	13876.8	12965.4	13083.9	13067.3	13260.6
M553T359			1.265	34.0027	4.86651e-09	553.337	358.553	39028.2	71884.7	40311.9	75116.4	61709.2	59233.7	51534	58976.3	26350.9	42544.6	1226.94	2262.3	1275.9	1682.64	1208.96	1434.68	2135.67	1577.04	1686.46	999.046	27114.8	25879	27061.9	31811.4	27366.2	28044.2	27773.7
M849T106_2			0.949258	216.422	5.01934e-09	849.101	106.081	22790.2	41174.1	20013.2	46159.4	32914.1	24795.3	24256.9	24912	24956.3	23792.2	60.6053	195.306	123.413	182.094	71.6626	140.462	228.074	32.2391	143.809	142.734	13442.2	12855.4	12857.2	10986.3	12419.8	12569.6	12871.4
M849T470_2			1.49637	134.534	5.0711e-09	849.013	469.748	38363.9	98499.1	53456.7	104574	75089	80533.1	67064.5	99902.9	60188.7	57437.7	327.257	889.13	246.043	669.373	427.57	493.116	1230.84	408.503	322.493	449.795	41336.1	42424.6	42488.6	41340.2	41353.7	53971.3	41711.8
M783T267			9.5571	0.145142	5.26335e-09	782.568	267.156	229959	215003	229866	268382	117023	146838	1.07251e+06	339327	603122	760583	2.14189e+06	2.24475e+06	3.74929e+06	3.44889e+06	3.23619e+06	2.52239e+06	2.19006e+06	2.33628e+06	3.43938e+06	2.13029e+06	1.94255e+06	1.86517e+06	1.86459e+06	1.9421e+06	1.9738e+06	1.8646e+06	1.94111e+06
M410T753			0.186707	0.48366	5.41837e-09	410.012	753.095	526.072	782.972	756.341	681.903	617.33	742.139	673.677	1179.67	858.715	578.678	1252.92	1657.86	1512.01	1394.24	1518.36	1449.32	1543.18	1837.36	1621.63	1507.96	1043.39	1057.36	1020.53	1027.44	1055.62	1025.7	1253.19
M587T475_3			0.746071	92.1418	5.44662e-09	587.364	475.231	8655.85	23176.3	13314.4	24591.4	17623.4	23674.2	20828.3	25985.1	17662.7	13563.7	168.685	262.472	115.402	200.398	102.882	394.553	417.728	93.651	152.184	144.049	9261.99	11788.2	9287.53	9609.65	10825.2	9264.67	9136.63
M675T148			0.787041	45.6449	5.54635e-09	674.804	148.427	20661.9	31155.3	16457.7	20292.8	32683.7	16889.3	16384.4	13372.7	25745.1	24193.6	266.869	827.974	629.277	356.881	512.073	592.475	418.724	232.444	363.115	572.585	8139.5	7742.92	8192.68	8214.02	2340.11	7832.35	8216.42
M813T563_1			0.503966	196.906	5.57104e-09	812.83	562.826	5493.59	11345.2	5596.64	11661.2	9272.3	9398.66	7204.35	9991.26	7207.6	4678.78	31.2348	61.7539	18.0074	34.3464	29.6688	34.4703	93.2135	10.2316	42.6296	60.1219	5086.9	4963.88	5173.88	5120.35	5210.6	5239.88	5120.14
M988T526_1			0.423883	58.0499	5.61455e-09	987.574	526.093	3680.38	7913.14	3771.85	8599.12	7216.4	5558.25	6716.4	6236.82	5909.19	3608.99	49.9368	188.224	164.373	66.3062	7.06754	98.8009	147.057	63.7592	81.5229	152.947	4608.19	4614.21	4604.83	4271.69	4867.26	4317.88	4347.01
M1010T527_1			0.455849	49.6213	5.94752e-09	1009.59	527.366	3982.25	10048.5	4228.42	9635.9	8206.22	6758.63	6627.77	7294.81	6661.35	5051.23	123.383	104.151	128.998	169.417	96.8889	170.791	134.703	167.521	129.726	154.778	4824.3	5529.8	5461.62	4806.39	4961.53	4825.02	4817.18
M575T367			0.992495	16.6831	6.13844e-09	575.349	366.906	27269.5	46891.4	22061.6	52192.6	35896	32954.6	36585.3	27126.1	25805.1	27847.5	1955.25	776.696	2341.24	2441.49	2419.15	2202.76	1678.89	2007.97	2614.68	1619.85	20238.7	21127	20762	20233.5	19231.5	20789	15963.2
M315T98			0.26189	0.352279	6.20375e-09	314.885	97.6285	845.245	910.715	1064.88	1275.01	990.965	568.511	950.262	1520.59	367.7	922.026	3053.91	2694.11	2204.53	2458.42	2993.85	1939.56	2346.87	3071.45	3228.66	2737.16	1812.27	2010.66	1137.23	1808	1470.97	1923.33	1973.69
M774T456			0.717014	82.1763	6.42213e-09	774.472	455.728	13567.1	22277.7	6650.43	24602.7	18598.3	19217.7	17724.6	18797.6	15191.6	12384.5	122.091	246.96	205.467	273.406	62.0833	136.825	467.655	240.771	172.593	128.851	9708.49	9709.51	9925.9	8964.64	9931.26	10895	9707.31
M407T69			1.31469	27.6038	6.64999e-09	407.299	69.4885	34894	79933.8	41291.5	92152.3	64487	51370.5	51072	59455.9	56373.6	48166.3	2615.97	1667.35	3002.03	1082.93	2001.77	2461.9	1905.56	1530.34	1929.14	2785.47	30863.5	32989.2	33389	33013.1	32635.9	31546.5	32391.4
M366T69			3.73652	133.818	7.3853e-09	366.284	69.2925	251328	617902	303244	730286	513890	401514	402256	475060	474824	395334	2438.63	4805.1	1986.3	3831.65	2129.52	2747.15	8302.03	717.105	3789.65	3371.04	249891	253504	265499	253456	255173	256909	253492
M258T442			0.153216	2.29304	7.39127e-09	258.106	441.86	1232.12	2033.35	1530	2032.64	1907.27	1947.82	1586.55	1898.02	1719.07	1418.39	971.055	716.982	624.417	706.291	803.846	673.192	697.816	786.647	613.961	952.645	1130.17	1365.98	1675.24	1440.79	1360.91	1446.47	1448.68
M770T897_1			0.391613	0.267524	7.55986e-09	769.877	897.245	247.253	782.619	1295.38	2085.36	1194.71	1818.42	1714.63	792.917	3359.92	697.013	5071.96	5616.68	5201.01	5421.51	3782.39	4710.55	5187.94	6888.86	5637.05	4769.87	1758.65	1794.53	1859.31	1796.54	1730	1774.4	1708.26
M513T897_2			0.457915	0.246773	7.91087e-09	512.918	897.207	406.681	1107.3	1771.42	2363.42	1431.88	2399.68	2255.96	966.319	3808.61	782.536	6629.5	8228.34	6584.42	8728.7	5040.75	6230.57	6499.45	8754.75	7868.8	5514.58	2311.06	2318.2	2462.21	2312.97	2310.27	2383.07	2376.55
M683T74			0.721493	0.150856	8.54657e-09	682.983	73.81	3857.89	2758.26	2738.35	3558.05	2366.83	3061.8	1193.24	2017.22	1439.03	2080.35	12234.2	20075.6	23243.2	15413	13761.2	20248.8	20668.2	10165	12785.7	17597.1	6120.97	6020.91	7147.37	5962.44	5962.42	5959.3	6125.06
M671T439			0.312583	89.5044	8.65405e-09	671.268	439.482	2362.75	3512.99	3085.26	3369.85	3280.95	2864.21	4427.78	5950.6	3274.12	2257.88	9.6326	54.0788	29.3385	46.2625	82.2932	11.9504	70.0071	20.455	44.968	15.2007	2647.84	2437.72	2665.88	1909.91	2434.1	2529.17	1972.62
M988T526_2			0.422129	34.3893	8.68915e-09	988.078	525.609	3511.47	8346.22	3616.6	8680.34	6768.82	6627.15	5742.44	6412.95	4608.88	4673.09	230.892	180.662	86.1304	162.479	55.786	185.7	243.543	129.635	259.264	181.211	4278.8	4535.06	4626.56	4631.18	4748.14	4535.12	4394.98
M444T104			1.47132	0.0333392	8.77772e-09	444.317	103.532	1046.88	2311.23	1485.16	5532.7	2319.4	1302.87	1200.32	1784.4	1990.72	1771.46	78441.3	76579.6	67526.7	56615	44802.1	64456	47530.2	32832.1	55565.3	97897.4	30124.7	29497	38881.1	29825.1	29509	30844.1	29514.9
M799T561			0.319	115.466	9.40272e-09	798.821	561.301	2200.15	4539.86	1921.56	4580.2	4128.68	3845.16	3037.21	4045.95	2674.17	2096.09	9.11853	40.7991	31.536	25.621	18.9124	30.4351	53.922	20.8968	30.4925	24.6621	1921.35	1982.72	2064.55	2016.49	1932.77	2014.78	2035.53
M1177T268_2			0.901359	0.0863411	9.61436e-09	1177.37	267.981	803.682	780.998	713.734	1464.93	280.852	465.31	7582.25	530.231	2684.53	4995.19	22212.9	18099	25405	36856.9	25759.3	18618.5	13270.3	27629.8	24849	22432.8	16612	15647.8	20777.2	17551.7	17142.1	17447.9	16632.2
M600T471_3			0.30895	19.7711	9.6895e-09	600.362	470.982	2465.36	4436.71	2013.6	4411.18	4019.4	2742.03	3475.7	4581.71	2897.15	2094.97	203.739	209.338	119.027	210.262	140.5	192.028	156.714	162.923	147.883	133.657	1855.78	2434.87	1906.45	1994.1	1891.7	1900.61	1934.83
M646T71			1.25996	0.16724	9.69202e-09	646.451	70.8585	5191.34	7346.62	7054.05	18142.5	11439.6	4041.09	6812.61	5270.06	10126.4	8875.08	34237.3	70507.4	60938.3	46474.2	41607.4	59133.8	55337.2	34531.9	39947	61347	24921.6	24936.1	24901.2	6440.14	24693.3	12841.2	25552.6
M761T99			0.392842	13.4765	9.76116e-09	761.045	98.67	5705.03	8485.47	5011.29	6388.37	6328.2	6684.76	3631.33	3333.3	3699.92	5927.14	402.475	517.833	418.356	465.484	456.416	391.107	158.584	522.754	367.036	395.595	2769.54	2889.1	2892.76	2888.84	1626.34	2894.04	2768.73
M718T417			0.40134	0.199277	1.00347e-08	718.399	417.461	149.794	661.559	756.31	880.786	583.282	542.177	1987.85	3546.85	622.866	604.682	5710.3	5538.59	6116.42	5952.9	4070.41	4525.29	5544.93	5214.65	5683.77	3510.87	3249.35	3347.53	3410.53	3358.8	3177.99	3252.98	3254.07
M723T428			0.815977	34.2041	1.01771e-08	723.441	427.846	12319.9	30065	16930.5	33664.5	26099	23435.3	16767.8	27167.4	16305	20158.9	573.763	936.763	731.945	669.136	550.372	654.775	895.492	413.553	515.85	575.496	11811.7	15142.8	9950.05	9645.24	10703.2	10682.6	11252.4
M613T400			0.773399	32.9135	1.02653e-08	613.375	400.136	11625.8	28663.5	11931.8	26872.4	24258.4	23540.8	17188.9	24794	19652.6	14113.6	709.909	1176.36	781.881	486.578	206.207	669.529	785.452	551.463	430.299	359.125	10055	10273.1	10497.2	9210.46	10271.9	9415.98	10269.3
M825T74_2			0.811587	16.4423	1.05119e-08	825.11	73.801	15340.8	36294.8	16981.1	32803.4	19003.3	26721.4	21645.5	20497.1	26607.7	17964.1	1260.46	1413.81	1141.62	2179.03	993.791	1398.75	1306.47	1599.49	1494.36	1435.26	15943.2	13789.4	17047.5	18476.8	15952.7	15940	15937.3
M791T102_2			0.396664	27.5223	1.06306e-08	790.895	102.231	4631.85	8640.78	4005.82	6949.43	6435.4	4370.04	5040.35	3622	4075.81	4426.83	82.7613	196.92	209.403	114.652	343.411	160.045	132.144	168.648	187.818	300.78	2496.12	1319.68	2380.22	2202.07	2227.13	2331	2231.42
M309T98			0.312996	0.36987	1.16219e-08	308.89	97.791	1151.92	1033.7	2024.08	978.945	1474.74	1302.95	886.322	2048.71	1706.37	1429.83	3671.84	3144.32	3033.44	4852.84	3836.42	3793.14	2974.47	4205.1	3758.31	4682.81	2249.29	1655.39	2131.53	2126.3	2256.56	2251.56	2842.65
M709T530			0.396591	67.455	1.17421e-08	709.425	530.479	3447.74	7879.79	3567.75	8060.06	5147.7	4453.26	4280.62	5195.47	4752.11	4234.35	22.4751	55.407	114.551	46.3118	170.098	79.53	27.4466	12.5494	118.975	108.995	4104.46	3963.02	4100.66	3953.49	3955.44	4642.53	3953.1
M665T436_1			0.675366	45.8299	1.19478e-08	664.907	435.805	16386.4	16570.8	7520.55	21864.9	18732	12411.2	16235.2	19271.7	7403.9	18181.6	292.248	357.054	176.747	453.084	315.962	315.712	601.391	231.319	251.851	377.502	11404	12181	12213.2	10946.3	12180.5	12169.3	10423
M591T542_1			0.213495	14.5131	1.19861e-08	590.858	542.461	1033.84	2273.24	943.365	2026.59	1756.95	2407.83	1564.33	1727.32	1766.47	1186.23	175.105	45.9538	51.0112	87.576	118.34	145.728	175.294	58.1859	125.418	167.115	1245.24	1301.55	1274.01	1263.66	1639.42	1244.21	1244.34
M821T105_2			0.46394	63.4334	1.20308e-08	820.917	104.584	6570.25	10654.9	4812.08	9889.48	9006.37	5672.44	7192.14	5263.01	4477.6	5730.7	100.131	244.002	92.0529	91.5604	129.096	201.615	46.5067	12.7295	32.9688	141.333	3933.7	3196.12	3195.83	3194.41	3289.85	3287.86	3195.53
M780T453			0.804959	25.7275	1.2153e-08	780.456	452.791	14888.8	34847.1	12380.1	28587.4	22201.2	26501.7	20949.2	23544.1	19804.6	15947.2	532.86	1015.93	700.316	1204.03	1356.28	546.856	982.936	864.475	831.152	502.77	12247.6	11054.5	12238.6	11934.6	13085.8	10638.7	12909.9
M784T560_3			0.22462	15.565	1.32096e-08	784.479	559.529	1181.18	2526.09	1142.24	2359.31	1934.55	2003.39	1687.31	2300.22	1294.25	1205.64	130.723	105.227	115.142	152.929	67.3505	98.222	108.671	94.056	124.16	136.461	1138.81	1138.68	1156.8	1177.85	1033.17	1141.14	1156.9
M701T423			0.815689	64.3554	1.35873e-08	701.428	423.153	12682.2	27700.6	17737	34351.5	21607	22569.8	21462.3	30081.4	17476.2	13812	390.02	441.376	414.34	312.037	171.325	233.652	687.138	267.879	310.309	182.362	12948	8393	15637.7	12916.6	13772	13701.1	12954.8
M775T456_1			0.65569	26.5517	1.38892e-08	774.973	456.068	9072	24354.6	9595.73	16492.9	14104	14532	18001.1	17845.4	14253.8	10295.9	662.079	366.799	612.517	619.878	498.693	567.128	777.17	623.607	485.9	380.867	7569.63	8891.13	7592.05	6012	7308.77	9063.97	7301.3
M159T754			0.751254	0.477179	1.39083e-08	159.076	753.502	9152.52	13852.7	10881.8	12110.7	11911.8	10198.7	11845.5	15283.7	12542.1	9984.73	19097.6	28722.7	24188.8	22548.7	26393.2	21033.7	21659.3	31538.4	26445.5	25164.6	14182.8	14178.6	14385.6	14182.1	14178.8	14385.3	15716.8
M871T556_2			0.188614	13.6398	1.46705e-08	870.852	556.14	802.595	1634.66	716.895	1811.7	1505.28	1308.82	1296.57	1634.06	898.903	1062.23	71.0269	69.5929	109.293	78.937	91.7963	106.526	96.5948	85.1243	114.882	105.249	980.897	1288.4	976.357	938.971	906.9	908.591	978.398
M242T753			0.273449	0.459191	1.48222e-08	242.048	753.356	969.424	1588.54	1240.88	1496.95	1244.29	1377.37	1763.84	1840.44	1746.25	1277.39	2293.55	3529.34	2979.21	3546.52	2747.62	2868.6	3049.69	3986.07	3457.02	3218.48	1815.57	1846.54	1818.77	1885.1	1644.26	1717.88	1847.11
M587T419			0.683175	181.49	1.51782e-08	586.832	418.627	10627.4	17109.3	6766.11	22583.5	19644.9	18216.8	17840.4	18358.3	9535.75	14111.6	60.1929	150.811	25.6734	86.4589	35.7435	30.8258	341.463	49.1391	20.8435	51.7563	8732.78	5844.18	9130.27	9132.68	10258	6671.49	10778.2
M753T538			0.654473	183.006	1.52086e-08	752.785	538.187	10639	16861.8	7570.43	19487.5	13521.1	13713	14335	24557.5	11595.9	14121.9	23.9586	110.187	22.9006	68.9254	64.2749	65.5024	190.869	136.257	68.181	48.9355	11444.4	10937.4	10956.1	8794.06	12141.6	12224.4	10960.3
M503T104			0.640719	0.148146	1.56848e-08	503.361	104.38	1726.62	4122.48	1154.56	3013.23	2243.21	1113.11	1197.1	1330.48	2125.56	1092.94	10466.9	17021.5	12319.7	9906.01	20326.8	14252.4	11463.4	8949.69	11901.9	12448.7	6469.04	5736.49	6389.35	6389.43	6468.36	6468.79	6389.15
M591T114			0.672583	0.207385	1.57223e-08	591.414	113.868	4294.53	687.621	3603.98	1868.72	1181.58	4321.55	4994.92	4766.96	4795.58	537.458	12893.3	21465.9	18375.3	14200.7	11123.2	16665.2	14735.1	9517.17	15386	15373.2	8095.84	7793.47	7494.65	7388.22	6760.15	7444.05	7253.15
M565T413_1			0.571171	125.2	1.57285e-08	564.819	412.684	4846.26	17346.4	8027.37	11289.1	13153.6	13048.5	7872.86	14844.5	10463.4	11530.1	118.352	125.138	4.59663	90.0778	33.666	23.4143	347.812	84.8893	27.5898	42.4057	5173.29	6486.12	6726.95	6607.08	6733.74	7128.29	5904.06
M839T74_3			0.713889	12.6271	1.63526e-08	839.121	73.928	11643.5	27709.3	15249.4	24801	19170.2	24352.6	15190.4	16006.1	13638.7	14490.1	1373.02	1806.01	1818.02	1898.83	1167.11	1410.31	1939.35	902.122	1066.75	1051.84	12671.1	13007.3	13015.1	14327.1	12964.9	13007.4	12665.7
M440T73			0.663472	0.21436	1.66022e-08	440.355	72.819	4201.13	2649.64	635.841	2632.3	2970.18	2392.29	3257.94	4600.85	3568.09	4098.04	12575.1	17316.1	16978.2	17765.8	12287.6	17703.2	8393.56	11484.7	11628	18513.5	10909.2	9069.23	7680.7	7955.71	5533.65	4964.79	8316.82
M812T897_2			0.302003	0.306391	1.72308e-08	812.335	897.462	199.358	611.881	1063.89	1355.65	899.39	1329.07	1142.16	516.247	2295.08	504.034	2850.46	3246.12	3651.26	3674.7	2695.64	3920.37	3260.92	3471.67	2871.67	2723.49	1304.19	1400.96	1309.02	1346.96	1305.12	1343.95	1380.44
M739T535			0.420142	138.867	1.73263e-08	738.776	534.556	2997.11	7908.21	3973.37	8745.6	5340.3	6107.63	7874.4	6069.55	4899.7	4132.54	13.4435	34.5656	22.427	42.8786	35.8092	27.3568	128.296	6.40302	75.374	31.46	3971.31	4610.19	3837.13	3712.96	3969.41	3832.43	3834.23
M654T516			0.136174	11.6765	1.73418e-08	654.343	515.819	407.289	800.978	487.994	1054.77	712.266	637.647	666.874	922.444	522.176	553.899	65.9147	70.5706	67.3653	87.2796	7.37158	45.8247	35.7384	85.9883	86.4178	27.0126	427.242	441.619	441.585	464.858	451.56	427.259	437.134
M823T897_2			0.240647	0.305303	1.75063e-08	823.326	897.37	160.751	427.987	630.738	900.098	497.655	863.873	774.743	358.15	1451.83	330.107	2166.33	2361.45	2011.54	2301.47	1821.78	2206.46	2458.25	2298.28	1495.88	1828.03	853.478	905.056	840.251	944.157	882.357	830.403	1004.87
M554T359_1			0.970767	47.8928	1.76909e-08	553.838	358.702	19899.3	26875.1	21785	54686	39796	36712.1	35642.3	28634.3	25165.3	28998.4	967.185	384.214	1101.82	688.949	496.385	621.609	912.184	480.278	303.449	687.806	16901.7	17092.2	17812.5	11795.2	17788.9	17768	17338.5
M724T533_2			0.419471	15.2923	1.82496e-08	724.101	532.594	3384.31	8073.58	3853.94	8499.22	7766.87	6244.79	5789.89	9161.91	5880.57	4988.17	432.528	463.849	332.796	522.4	418.025	432.062	390.458	334.922	354.335	480.409	3493.65	4394.97	4034.11	3912.71	3300.34	3917.31	4034.89
M281T54			1.05424	0.296536	1.83311e-08	281.116	53.964	8276.7	14930.2	11793.9	16325.3	12196	17299.9	7319.58	12728.6	15678.1	5275.41	42016.4	50024.1	40096.7	38386.8	33460.6	56693	45274.6	44990.9	28583.2	31297.2	27159.7	27158.3	28498.4	27159.6	27159.6	27456.9	27451.9
M804T462			2.53472	141.495	1.85739e-08	804.484	461.767	147963	274709	117246	327253	223316	214494	241953	234433	166590	121561	838.702	2495.32	353.267	2334.73	558.346	1330.64	3672.12	1156.66	918.207	968.128	114692	122829	119955	117787	117791	119391	119507
M424T69			5.0265	161.347	1.87666e-08	424.325	69.375	448063	1.11422e+06	537422	1.35625e+06	971902	737098	699765	858243	817653	670875	2085.98	8138.59	4042.75	8496.02	2530.32	4589.44	13392	3615.19	1796.64	2206.5	422147	439040	446812	433312	439242	439168	429689
M516T207			4.7263	263.175	1.89465e-08	516.3	207.19	517508	1.18381e+06	405300	917195	810233	463644	968166	716308	1.03754e+06	770295	1296.46	4215.08	2092.16	6071.47	1442.12	1086.02	6888.64	2736.38	2299	1472.75	330237	528557	527306	520536	505212	388137	571410
M784T560_2			0.31536	15.2036	1.93041e-08	784.145	559.59	1798.3	4887.56	2313.4	4737.85	3913	4227.27	3297.96	4709.95	2487.46	3272.09	332.75	234.411	202.009	304.192	305.149	220.801	161.517	266.473	151.305	165.899	2354.61	2437.95	2794.66	2436.06	2358.3	2356.99	2437.55
M220T753			0.348019	0.472422	2.05921e-08	220.066	753.409	2376.61	3297.7	2433.93	2501.56	2362.18	1928.3	2325.63	3502.81	2631.05	1814.09	4187.93	6135.63	5358.75	4891.39	5306.63	4516.39	4713.79	6661.49	5965.22	5549.52	3206.04	3206.46	3220.93	3232.85	3331.49	3134.95	3233.25
M828T465			0.569604	64.1656	2.06085e-08	828.5	464.868	6394.14	14166.2	5815.89	15865.4	12746.7	11421.4	10578.4	13527.5	12014.9	6242.64	58.2332	156.018	105.876	262.981	110.316	241.372	253.33	218.978	115.534	172.555	5686.81	6150.96	6285.5	7746.61	6023.11	6287.36	6109.36
M1032T528_3			0.445292	43.7978	2.07792e-08	1032.1	528.06	4065.42	10373.8	4229.2	7797.6	7705.61	7661.98	7509.28	7870.22	4134.25	4766.89	191.13	182.625	93.4395	114.787	134.385	144.258	186.002	161.514	158.346	143.046	4441.31	4665.98	4557.05	4559.5	4493.79	4369.77	4557.87
M825T460_1			0.54085	26.8019	2.21627e-08	824.984	460.021	5394.4	15238.5	6228.29	13974.6	10021.6	10121.2	9852.7	12100.2	8850.67	7226.3	446.687	426.496	480.498	350.306	441.589	266.268	400.836	332.854	194.978	353.575	5489.59	5578.24	5689.5	5692.87	5687.01	6459.82	5303.56
M683T438_1			0.543047	41.1045	2.22368e-08	682.87	438.354	6790.99	10026.6	6828.4	16110.8	9855.33	14667.8	8848.5	12223.3	8751.03	6709.07	220.655	218.09	201.3	249.52	235.969	200.486	402.24	238.291	267.834	218.191	6525.11	6377.75	6523.87	6084.41	6374.21	6995.28	6524.42
M581T70_2			0.578873	0.184729	2.29943e-08	581.418	70.0385	1674.08	2791.62	1410.48	2753.43	2044.32	2458.3	1561.76	2635.47	2321.44	705.343	7737.1	13674.5	12864.2	6397.21	11886.8	12979	12269.9	6448.43	12349.8	13588.3	4754.77	4641.65	4662.97	4757.14	4758.44	4755.31	4042.78
M675T74_1			1.33013	0.25928	2.30292e-08	674.5	73.864	11117	23491.2	10702	17260.8	14405.9	14278.8	16382.3	12760.5	20620.8	18328.8	43079	82708.5	75975.3	60651.8	50783.3	79971.4	65917.5	43648.5	48727.3	63115.7	37003.9	36977.5	37675.6	31344.1	37683.6	37696.4	37695.7
M465T70			0.657077	6.44377	2.34878e-08	465.34	69.6425	11217.8	23543.6	10604.5	24640.4	22133.7	15581.4	16743.9	17225.1	16941	13906.2	2619.08	2271.51	1705.53	2921.23	3472.21	3006.41	3286.2	2621.22	1505.43	3367.08	7992.66	6562.24	9126.46	9306.22	8993.56	9890.55	9253.99
M966T524_2			0.433601	21.9853	2.35268e-08	966.065	524.471	3699.18	7803.08	3696.21	9269.25	7543.2	6620.07	6939.32	10057.1	6398.8	4805.45	326.356	299.433	253.211	271.676	365.729	279.157	255.931	262.581	356.134	369.63	4668.62	4552.34	4668.96	4998.26	4424.36	4033.11	4670.98
M497T395			0.906427	172.879	2.35296e-08	496.804	394.702	15963.7	36058.3	17865.6	43151.2	33533.2	22353.5	24339.4	29190.2	22282.5	19204.4	41.0677	368.35	88.2297	102.85	116.821	200.378	193.186	239.502	48.2782	128.08	13312	13696.6	13681.5	13305	10633.6	14410.3	13320.9
M812T446			0.560693	26.2162	2.35532e-08	811.991	446.324	5103.39	14009.1	7901.72	14578.2	14710	13763.4	9474.99	12452.7	8981.79	7166.51	386.468	324.316	482.85	224.569	430.166	581.16	544.725	349.62	399.675	401.45	5523.3	5525.63	5526.22	5479.68	6085.1	5631.79	6083.37
M587T418			0.52297	19.0659	2.36534e-08	587.333	418.456	5996.43	15175.9	6886.73	12108.6	9698.98	13382.5	10132.4	6107.28	8929.25	8600.98	733.692	439.636	765.418	553.762	34.3178	455.048	609.268	613.628	736.021	147.807	4675.43	5041.32	5060.67	4703.65	5031.62	4718.64	5293.69
M559T421			1.06581	0.178794	2.38229e-08	559.147	420.539	1088.54	1391.64	16871.9	2716.37	3833.7	10260.4	15689.4	4089.38	3424.13	5957.58	42162.1	38203.2	44852.1	41604.1	50414	26362.1	25465.8	35061.2	29446.6	31783	22636.7	23131.3	24289.8	23062.3	23350.4	23130.7	23064.4
M759T449_1			0.708434	20.0151	2.39402e-08	758.944	448.567	8387.34	23021.4	11787.3	26147.7	19275.9	18918.6	16462.7	22012.9	14750.6	12694.5	684.032	1119.61	717.034	768.827	856.356	719.595	845.743	931.807	965.711	1057.69	9372.24	10640.8	10947.4	11678.3	10642.3	11478.1	10627.6
M616T74			1.45247	0.230871	2.4165e-08	616.458	73.9595	10726.3	18706.1	12053.4	25960.2	20311.3	12485.3	13393.2	13225.3	17268	21240.8	50386.4	97940.4	85688.6	71369.1	61529.1	91619.4	77383.3	52240.4	47865.5	80263.6	41318.4	40750.5	41845.7	41320.6	40761.4	41087.9	37461.8
M796T458			0.677036	34.668	2.5e-08	796.482	458.447	8998.7	22788.9	9816.79	21368.7	14898.8	16574.1	22013.4	14920.2	15226	9887	341.805	598.565	475.315	373.799	301.306	688.266	515.322	213.211	502.697	503.747	8535.48	8725.06	8779.96	7076.11	8722.8	8417.88	8722.86
M796T74_2			0.618162	7.61837	2.57094e-08	796.085	73.905	10071	23118	11972.8	20736.6	12125.6	18010.9	14456.7	11718.3	14605.2	12034.2	1947.56	3078.58	1725.99	1661.76	1602.66	1482.14	1293.9	2293.77	1526.8	2925.04	9466.15	8810.67	9725.45	9464.89	9572.58	9570.91	9572.84
M762T454_1			1.32964	78.9212	2.57115e-08	761.965	454.085	32949.1	80890.5	33390.5	90748.2	61680.6	67363.6	50152.9	67349.1	46702	45803.5	486.911	855.597	719.258	651.333	598.252	655.474	1639.48	632.039	510.187	562.943	32938.7	33539.9	33515.1	37864.3	32951.3	33092.2	32949.9
M630T71_2			1.37917	0.148458	2.63355e-08	630.477	71.495	6084.54	10579.5	5604.77	16306	11628.4	9145.88	6543.77	7506.7	8084.94	8073.8	41572.6	88388.6	74362.1	46379.5	52345.2	81216.7	64743.1	38175.9	51209.5	64865	31574.9	32551.6	33618.9	28851.6	33386.3	32523.2	36910
M850T106			0.495247	9.90487	2.78375e-08	850.106	106.177	7221.19	11674.8	6314.66	14504.9	11493.3	9148.67	8344.52	5665.65	8917.22	7234.9	614.255	1363.05	694.903	1021.46	1050.32	1107.3	969.969	646.303	809.963	861.393	4359.19	4293.49	4360.78	4078.8	4356.6	4358.11	4292.26
M829T467			0.462954	23.4566	2.83374e-08	828.979	466.561	5043.66	11126.5	6056.19	10978.5	5320.05	8228.03	7379.05	8221.95	7000.01	3976.29	294.69	289.801	287.781	384.527	385.062	380.902	407.056	298.323	216.77	181.297	4528.55	4194.06	4463.85	1867.61	4507.87	5207.43	4162.57
M614T400_1			0.62598	47.1927	2.86547e-08	613.877	400.127	6097.5	20053	8349.3	16588.3	15621.5	14648.3	13526.4	16635.6	9817.87	10082.6	538.589	126.445	295.346	362.27	227.564	204.61	457.24	96.6413	208.564	267.493	5624.69	7491.72	6329.17	6363.56	6352.54	5949.44	6342.08
M753T537_1			0.55376	28.3784	2.98096e-08	753.118	537.422	5347.74	12683.4	10044.1	13762.9	14276.7	14405.1	13345.2	9698.36	7110.55	6033	294.78	210.219	341.288	248.189	345.694	668.527	612.492	359.014	343.149	336.803	7387.39	7424.33	7893.05	6524.39	8347.57	7927.89	7465.35
M798T561_3			0.437564	57.3829	3.08371e-08	798.486	561.334	3510.37	8674.24	3707.96	9039.01	7229.47	7599.9	6111.21	8574.2	5298.09	4014.15	95.4519	106.373	76.6762	96.0788	131.324	135.467	144.608	88.2988	123.929	112.901	3941.83	3941.82	3962.48	3942.01	3962.62	4035.07	3942.37
M871T109			1.15799	193.636	3.10442e-08	871.115	108.838	29460.7	67658.7	31232.5	69703.8	47234.7	41720.1	36535.2	32322.4	35404.4	36388.5	118.036	237.766	60.6785	351.331	169.089	297.383	366.033	104.973	209.296	293.995	16340.4	15701.6	16286	17514.6	15103.6	17241.2	14560.2
M769T558_1			0.547186	224.983	3.14636e-08	768.801	557.582	5408.99	13370.1	6001.3	14580.2	9997.38	11172.9	10167.7	13204.7	7126.12	6599.82	15.925	75.3069	11.6122	23.2419	14.6224	52.2927	124.656	23.2548	50.3889	42.6403	6367.35	6919.56	6722.1	6705.88	6634.44	6724.59	6637
M557T469_1			2.17356	111.771	3.15852e-08	557.011	468.549	87708	179980	94283.6	259057	183676	148670	161889	192690	135561	103838	1063.05	1253.56	1172.68	1610.41	1198.58	1255.25	1946.21	1307.54	1467.23	1569.46	87265.5	93841.4	94833.3	87304.9	87317	86858.2	89885.9
M672T438_2			3.64255	218.995	3.18118e-08	672.408	437.534	338046	562036	353799	630585	422932	722354	342287	450817	319877	262854	407.755	4919.34	237.959	3170.65	546.224	557.503	7963.99	1079.36	595.53	639.016	216884	293802	218372	217443	218412	218344	323371
M784T458			1.14427	65.1674	3.20735e-08	783.978	458.051	26827.1	61741.8	24470.2	66615	45744.4	45842.2	39367.6	51663.4	35235.9	28858.9	549.506	1119.33	610.837	674.427	548.961	764.731	704.05	656.125	461.964	452.701	25599.6	26132.9	26103.3	29233.4	25605.9	25445	26128.7
M805T462_2			2.19957	119.236	3.2248e-08	804.986	461.701	90534.3	226525	86453.6	243083	171278	172374	148818	184144	147391	102628	663.732	2691.36	626.024	2250.77	768.737	837.942	2498.21	874.405	902.904	1080.18	107348	98290	98520.6	96873.9	97288.4	98547.4	97630.9
M493T454_2			0.646156	24.2377	3.30405e-08	492.967	453.504	8072.84	24177.6	10661.4	13540.5	19844.4	17859.2	16665.3	11631.1	13986.9	11178.1	687.378	817.195	481.04	620.599	634.101	559.705	526.534	798.499	416.819	548.544	9116.86	6279.42	9292.55	9998.9	9484.99	9744.86	9758.61
M966T524_1			0.43916	37.4503	3.35357e-08	965.563	524.446	4056.43	6909.13	4387.45	10819.8	7596.33	5587.87	7863.13	8241.03	4890.5	4527.27	300.079	239.507	77.4996	137.391	174.699	93.8942	278.325	145.452	158.799	126.755	4467.1	4377.42	4459.02	4469.62	3289.51	3632.3	4469.67
M771T457_2			0.447308	36.2841	3.35502e-08	771.423	456.805	4193.72	9474.52	4520.99	11273.7	6394.68	5198.9	5899.1	7983.77	6801.19	5517.62	63.5112	316.071	66.0192	84.7694	42.5429	271.973	382.639	286.56	248.004	91.5669	4069.67	4355.94	4110.75	4078.19	4206.38	4447.86	4203.81
M738T478			1.9683	150.204	3.36264e-08	738.446	477.721	67505.7	172585	70520.2	199842	141469	139991	125006	141976	109988	86171.3	512.812	1580.94	433.027	1012.67	511.458	650.678	1999.73	651.303	502.759	500.317	70703.5	72155.6	72129.4	70701.2	59809.7	70728.7	72181.5
M613T586			0.214256	16.3726	3.37729e-08	613.356	585.703	824.828	2162.35	1027.21	2330.06	1633.55	1844.26	1642.57	2287.25	1622.66	1095.72	105.643	117.945	86.089	54.4425	66.4166	74.5426	106.64	217.78	90.4207	86.058	1009.67	1000.32	998.036	1000.26	1041.73	1111.36	1014.63
M785T559_1			0.180066	43.0345	3.41801e-08	784.802	559.396	556.822	1551.16	731.693	1575.04	1191.72	1255.97	944.024	1401.5	805.444	780.242	20.8838	14.0508	8.75902	23.326	32.6254	35.6462	35.7541	19.7163	43.9448	16.1065	648.602	676.565	691.523	664.414	671.048	664.509	664.891
M803T456			0.651555	28.2107	3.42814e-08	802.97	456.375	7829.35	20176.6	8568.94	22038.5	13963.6	15029.6	15889.4	17824.2	14475.2	9246.14	382.245	705.711	342.139	937.232	659.893	452.737	655.493	332.895	388.447	284.577	7041.31	7504.31	7800.03	7769.87	8125.17	7694.22	8084.61
M809T266			7.27354	0.133286	3.45754e-08	808.581	265.758	121132	108668	114701	147483	74141.3	50515.8	679783	115266	304689	463637	1.78573e+06	1.52504e+06	1.78162e+06	1.39833e+06	2.25601e+06	1.69885e+06	997258	879792	1.9336e+06	2.09975e+06	1.17667e+06	1.21134e+06	862666	1.1844e+06	1.20743e+06	1.20753e+06	1.20771e+06
M782T270			0.797052	0.206201	3.46947e-08	782.09	269.738	3086.04	4012.21	1278.54	3155.02	3003.48	1948.87	9824.36	3841.27	5035.36	7115.33	18837.1	17156.2	26114.7	26006.2	25826.7	13943.2	12120.6	20389.8	23517.2	21230	14561.6	17915.3	17863.6	20611.7	17935.9	8844.87	17430
M752T538			0.684798	59.4322	3.53519e-08	752.45	537.721	8257.65	20438.2	10228.5	23888.1	13417.6	23832.2	12854.7	19540.6	16264.8	13186	271.975	547.888	371.13	170.431	322.613	166.131	288.338	140.11	280.278	165.355	9519.62	10197.9	10205	12541	11062.5	9400.99	13072
M576T367_2			0.506775	8.45001	3.5498e-08	576.352	366.814	7163.01	12223.8	5623.01	15854.9	11777.2	9881.24	9818.69	7257.51	8252.27	10199.5	615.215	1139.9	1454.24	1611.42	819.812	1094.2	1166.98	1146.19	1452.31	1103.4	6260.92	6247.85	6024.98	6899.52	4643.37	6018.58	6027.48
M264T54			1.56962	0.246751	3.5666e-08	264.089	54.384	16852.9	24901	19943.1	36013.1	23391.4	28928.9	12908.8	20576.2	23149.9	11940	94140.8	98794.2	83584	77328.1	65013.7	131345	106021	101359	62170	66180.5	58004.9	59354.4	63349.3	59666.4	58742.5	58746.5	59666.7
M323T142			0.712198	7.19797	3.5886e-08	323.169	142.483	11899.2	33097.1	12768.6	21598.6	23251	20898	20647.2	23235.8	20848.4	15852.6	2317.41	3415.2	2538.93	3408.23	2359.08	3042.77	3976	2277.55	2158.02	2861.53	8288.34	9193.75	9118.79	9203.05	9302.5	8813.61	7947.32
M837T466_1			0.359427	10.0988	3.62167e-08	836.962	465.863	2999.74	5068.85	2908.5	7599.86	5766.65	4749.88	6025.52	5698.96	4440.07	3219.89	446.222	567.736	472.579	474.253	534.438	661.984	427.212	375.535	389.364	451.025	2561.11	2872.86	3240.75	2959.77	3232.89	2866.71	2800.65
M714T447			0.619979	50.9729	3.71749e-08	714.156	447.498	6903.87	18348	8513.69	19253.5	14235.2	15435	9893.69	14725.6	10850.7	8630.93	181.334	201.125	272.807	316.526	94.0671	317.845	192.389	329.831	363.789	217.688	4323.74	3707.75	7146.25	6755.4	7139.82	7134.72	7143.42
M675T437_1			0.761106	68.1783	3.73993e-08	674.884	437.149	10995.9	24665.6	12957.3	29168.2	17484.9	28526	16519.1	25401.3	15822.1	14325.5	245.313	338.311	214.803	299.78	236.698	177.05	588.491	235.284	294.164	242.953	11834.9	12662.3	12658	14797.6	12452.4	12659.9	12241.5
M620T425			0.711768	12.7673	3.77629e-08	620.378	425.498	14347.2	25559.1	13808.8	27527.9	19739.2	18548.6	10164.1	23107.7	14146	13887.2	1294.78	2011.22	1563.93	1336.25	976.955	1457.28	1788.03	937.153	1563.84	1234.49	9755.59	10906.1	11451	9208.43	10918.4	11791.7	12331.9
M782T483			1.55284	170.702	3.82033e-08	782.472	483.433	44512.9	108449	46116.2	126345	81278.1	85877	77066.8	90981.5	68378.5	49772.3	191.673	832.986	258.01	618.342	287.129	422.576	851.014	451.903	349.529	299.039	46898.8	47524.9	49269.9	47439.7	46337.2	48529.9	46075.9
M828T565_2			0.379245	158.175	3.84982e-08	827.838	564.504	2792.06	7078.91	2763.87	6875.46	5037.59	5114.72	4476.41	5612.85	3689.03	2907.39	8.6797	28.5826	21.1688	21.3722	20.6955	32.2111	69.3148	25.7761	53.773	11.4449	2734.23	2921.08	2974.88	2968.63	2954.33	2966.17	2854.71
M760T454_2			3.55431	154.18	3.88335e-08	760.46	453.838	228585	586750	232119	624229	470034	457883	389660	490320	344396	263730	1167.45	6986.38	678.421	2043.33	1040.75	1580.59	7623.66	2579.88	1585.39	1226.76	237185	240338	252071	237209	237251	240130	240335
M798T561_2			0.536054	37.0839	3.8942e-08	798.153	561.423	5562.95	13213.6	5399.27	14008.1	11208.8	11529.2	8620.69	12612.1	8217.85	6168.68	291.379	315.201	233.13	302.395	239.268	241.033	234.118	294.653	207.155	244.987	5681.71	6144.91	6147.23	7202.21	6011.16	6016.7	6144.9
M761T454_1			3.1425	142.558	4.03908e-08	760.96	453.854	175748	448958	187914	490325	378931	355778	306417	388144	270142	197911	1233.71	4638.4	506.213	2116.82	882.147	1264.02	7392.26	1705.9	1051.17	1658.31	182980	188313	194582	186168	186184	186459	188304
M856T554_2			0.30967	30.23	4.09233e-08	855.845	553.759	1829.48	4897.47	2028.9	4746.92	3176.08	3478.05	3115.99	4030.64	3121.07	1975.38	52.4566	70.8168	109.495	95.3904	112.414	121.955	146.468	86.1283	153.439	123.221	2365.92	2227.6	2361.08	2223.68	3475.58	2229.18	2230.72
M813T563_2			0.416572	67.4859	4.11528e-08	813.163	562.932	3266.94	8134.55	3057.25	8234.8	6602.84	6912.37	5369.03	7242.43	5169.6	3471.11	40.0903	148.036	139.091	170.08	40.7431	37.6126	85.459	117.604	27.0162	45.7192	3605.85	3593.5	3681.18	3645.44	3645	3655.9	3607.37
M894T477			0.483549	27.2176	4.11607e-08	894.041	477.096	3979.14	11348.8	4455.91	11917.4	8865.87	8620.75	8115.12	8881.05	9971.86	5355.51	273.054	319.557	290.908	233.025	322.773	326.399	364.466	314.967	287.274	262.385	5521.52	5494.82	5497.65	4450.84	5701.38	6095.27	5799.51
M690T495_1			0.299475	19.8809	4.13544e-08	689.757	495.065	2341.18	4861.07	1669.45	4292.33	3438.71	3222.74	2975.07	3224.16	2497.02	1865.32	122.689	186.698	154.28	111.698	119.733	140.687	158.708	267.083	144.066	122.809	1973.91	2827.46	2507.96	1986.44	2371.53	2522.41	2516.37
M787T271_1			12.2753	0.144643	4.18783e-08	786.598	270.697	390876	370644	366701	376802	185141	161366	2.5688e+06	297448	680339	1.29656e+06	3.66397e+06	3.38358e+06	4.63602e+06	6.24963e+06	6.31371e+06	3.88756e+06	2.91144e+06	4.79834e+06	5.49117e+06	4.94865e+06	4.33618e+06	4.37793e+06	3.72029e+06	4.3353e+06	4.27434e+06	4.20951e+06	4.33447e+06
M760T481			1.79274	173.259	4.19784e-08	760.46	480.65	59958.6	143420	61386.8	168310	115198	116733	97509.6	118174	87534.9	66176.4	313.105	1088.31	343.553	590.33	299.282	486.394	1745.21	413.59	271.728	418.761	56113.9	59419.7	60356	59423.3	60031.4	59682.1	63108.3
M784T560_1			0.443341	172.059	4.22682e-08	783.812	559.668	3638.07	8874.35	3896.28	9094.69	7519.1	8178.71	5890.3	8588.13	4781.17	3956.94	7.7688	42.3126	10.1499	47.8621	30.5739	42.8626	91.6609	23.2193	54.5979	23.3851	4086.1	4225	4312.48	3992.5	4140.82	4086.75	4087.56
M835T76			1.74661	0.128973	4.25336e-08	834.596	75.755	9181.12	11322	8017.41	16664.8	17006.1	8603.6	14512.9	7542.33	15660.5	12202.4	70858.3	75624.5	92640.8	120025	134273	70021.5	56486.1	75137.7	107821	133068	53984.5	63146.5	62313.1	59511	60993.2	65721.7	61029.5
M603T561_1			0.191748	13.7229	4.26341e-08	602.872	560.923	785.605	1753.22	789.437	1869.2	1536.15	1417.62	1234.97	1845.51	1053.9	897.192	81.347	62.1936	75.0217	112.227	119.112	111.809	138.449	51.9429	115.963	92.577	877.671	878.048	888.762	914.192	913.897	1049.02	913.272
M692T182			0.783017	45.5428	4.33916e-08	692.404	181.966	16709.2	31770.5	13353	30068.6	25679	19048.3	21617.8	8885.4	21687	18306.6	240.573	527.204	440.712	678.318	445.464	283.232	561.076	309.466	598.26	463.627	12086.7	11745.2	12069.2	11738.8	11742.8	14782.5	11643.2
M758T449			0.874928	36.048	4.36335e-08	758.441	448.678	18288.9	36613	13855.8	40014.9	23367.3	29069.1	25484.1	30974	17838.6	18515.2	613.607	849.795	361.438	826.393	673.463	523.684	798.38	829.287	1134.41	436.279	14602.3	15144	15136.3	15163.2	13373.6	13388.6	16303.7
M655T870			0.234898	0.340682	4.40813e-08	654.819	870.028	316.529	558.024	594.238	914.192	647.115	780.392	783.362	1057.61	800.857	575.211	2448.58	2427.93	2582.49	2388.54	2001.91	1879.91	1520.87	2333.6	1605.71	1438.31	1361.89	1521.93	1533.21	1500.86	1533.61	1499.17	1537.95
M841T466_1			0.534849	37.0766	4.46486e-08	840.512	465.753	7300.3	12101.1	5555.15	15569.7	12957.6	9238	9074.89	8825.4	8757.58	5340.57	314.181	270.451	288.924	215.163	228.195	405.032	268.417	195.347	216.978	152.033	4875.1	4998.43	4994.07	4889.23	4887.08	4890.35	4994.2
M809T77			3.07858	0.0424215	4.53079e-08	808.581	76.577	1819.64	10532.8	4764.13	15085.9	10100.4	5197.23	19040	9665.12	26577.3	11960.9	238089	187791	253467	432241	371246	175934	164355	222356	317068	342296	133786	159859	179347	149728	151509	149512	159301
M870T556_2			0.311886	29.9218	4.58244e-08	870.185	556.181	1777.54	4887.45	2048.69	4694.19	3503.13	3892.06	3289.68	3952.47	2398.78	2222.12	115.687	173.271	118.305	110.665	92.9775	62.4849	102.019	132.33	75.451	108.526	2286.55	3574.02	2463.72	2286.55	2297.25	2468.7	2432.36
M869T467_1			0.434868	54.8807	4.68773e-08	868.504	467.279	3233.25	8972.05	3662.77	9018.86	8240.05	7020.82	5649.88	7340.39	4525.08	4784.98	120.299	173.847	65.2291	111.561	130.217	101.313	204.997	50.4681	123.684	56.2737	3637.7	3678.45	3807.62	3707.59	3632.45	3875.88	3717.8
M811T546			0.541264	65.2908	4.70384e-08	811.483	546.468	5149.63	12975.6	5599.97	14259.2	10400.9	12845.1	9969.57	12653.1	7518.46	6390.14	93.2336	174.699	152.953	149.588	130.752	174.425	201.151	77.282	199.433	143.809	6448.22	6451.66	6593.35	6596.34	7253.43	6462.11	6449.88
M872T475			0.910242	124.691	4.71071e-08	871.526	474.607	12557.8	34059.8	15029.3	39133.1	39573.8	28093.8	34172.6	30586.9	28841.2	17314.5	191.33	323.301	153.881	212.062	183.726	200.972	449.445	142.354	161.618	221.756	17125.2	20303.8	16368.4	16194.9	16433.1	16210	16129.7
M686T441			0.917126	115.289	4.7496e-08	686.419	441.29	12663.6	46395.3	22626.8	35969	23235.2	31359.7	32668.5	33360.6	24908.8	17549.9	102.142	383.08	174.791	328.962	110.305	240.892	521.442	218.706	225.771	128.977	14163.5	14181.8	14638.8	13346.9	18291.2	14157.8	16941.2
M827T564			0.444167	86.3223	4.762e-08	827.17	563.994	3072.05	8646.76	4572.89	8913.28	6216.18	9076.52	5375.82	10849.7	7178.65	5387.31	66.4941	143.414	72.9707	54.2826	79.426	103.244	90.6147	56.9837	50.1245	85.1248	3889.62	3695.75	3898.13	4038.33	3895.69	3983.04	4738.19
M717T475_1			1.77919	137.117	4.82151e-08	716.935	474.639	58233.3	147046	58549.7	161627	111610	107778	100465	127051	86910.2	66159	425.866	1402.4	419.291	831.689	418.891	675.385	1662.4	603.298	462.039	577.207	56316.7	54900.1	61723.3	58623	58618.9	58961.9	57484.5
M484T447_1			0.98787	55.7609	4.91712e-08	483.968	447.337	27164.1	28643.9	29410.5	39715.3	19207.6	44999.3	51611.1	50041.6	17993.6	36466.7	726.59	918.502	462.218	441.136	351.533	591.388	1054.73	675.451	572.223	397.904	13682.1	24014.4	24504.7	28470.9	24403.7	23216.1	23233.1
M704T497_1			0.314527	45.4372	5.0304e-08	703.761	496.945	1693.5	4787.33	2273.77	5001.7	3386.84	4067.68	2849.29	3912.41	2615.96	2188.75	84.1586	68.1231	127.003	25.8919	32.2093	99.7735	83.4888	72.689	84.2854	43.7511	1783.2	1784.41	1709.61	1432.25	1711.79	1734.05	2283.85
M498T455			1.7382	92.3962	5.14274e-08	498.309	455.463	55625.1	116074	59664.4	174861	107677	108666	99085.5	110787	81097.3	72675.9	695.565	1053.81	906.182	1435.26	648.071	1160.21	2326.56	820.333	763.224	864.537	55129.8	56483	59021.9	56157	56481.2	55920.3	55918.2
M791T897_2			0.265697	0.303725	5.1466e-08	791.354	897.435	215.926	490.945	762.581	1077.88	717.892	1068.62	987.438	570.778	1598.14	437.145	2571.39	2582.09	1845.59	3187.45	1934.62	2610.97	3474.79	2831.78	2767	2294.74	954.999	995.904	996.423	1274.21	956.421	958.525	995.87
M565T64			1.10274	0.174992	5.18086e-08	565.41	63.507	4668.88	6112.63	5872.51	10602.1	9775.5	8907.62	3289.16	9551.31	5582.02	5593.26	25430.3	52999.3	48911.6	27843.5	44319.5	48505.2	49191.1	22800.1	32829.6	46930	12296	12229.6	9243.88	12646.1	12251.6	5737.55	12241.1
M783T458_1			2.69023	123.363	5.2601e-08	782.974	457.614	128349	334615	129394	368279	268546	261317	223809	278671	199253	155343	1055.27	2829.4	623.662	2649.76	1129.42	1219.28	5222.3	1778.36	1229.06	1293.27	136214	142367	144145	139929	141248	142355	142347
M802T457			0.69404	68.0955	5.41012e-08	802.467	456.736	9636.09	25310	9648.44	22611.3	15408.7	17379.7	16772.5	18525.8	13450	8974.19	130.722	262.133	357.325	178.972	152.148	271.292	359.336	260.368	159.452	184.367	8905.32	9180.98	10177.6	8496.62	9734.1	8915.12	8911.86
M679T527_2			0.638747	151.827	5.46898e-08	679.408	526.838	6647.89	22737.6	9519.09	16325.6	14278.6	15772.2	11401.1	17827.2	10094.9	10453.3	48.2613	147.567	41.0239	226.803	93.3824	52.3596	77.594	67.0793	128.36	7.11873	8131.09	8238.36	7988.42	7985.5	7987.54	7263.6	9688.84
M783T559_2			0.546658	67.843	5.50297e-08	783.478	559.469	5334.72	13635.6	5860.37	14539.7	11356	11868.5	9064.24	13277.4	7404.6	6494.54	124.215	182.437	131.721	143.575	112.435	140.859	207.855	137.526	134.061	142.147	6089.16	6453.75	6481.31	6370.79	6459.51	6370.09	6591.38
M752T455_2			0.776711	21.9087	5.52846e-08	752.458	454.909	11414.3	33803.4	13554.1	29839.2	20424.8	22903.4	17009.9	23017.1	15869	18611.3	869.495	1174.6	900.065	1438.66	459.42	1149.86	836.661	774.031	898.905	921.339	9992.05	9246.3	9678.89	9678.68	9673.64	12856.6	9983.14
M804T486			1.32708	169.505	5.54211e-08	804.486	486.413	30400.1	83086.5	32280.5	87738	62933.4	64480.6	55185.5	70468.8	46010.6	38289.8	162.717	522.208	190.748	424.589	222.873	307.861	854.068	213.108	241.843	227.868	32745	33280.2	34980.3	33412.4	33586.1	33856.3	33825.5
M646T486			0.361199	19.2672	5.54601e-08	646.065	486.395	2391.43	5513.33	2666.38	6910.6	6523.23	4599.01	4062.72	5536.21	4686.91	3136.04	177.851	202.9	305.106	259.095	208.481	248.401	321.329	258.192	209.271	198.191	2922.48	2784.96	2782.63	2191.31	3031.39	2787.96	3180.49
M514T72			1.47063	0.0542928	5.55259e-08	514.392	71.544	1553.12	3221.84	1836.33	6668.44	2619.65	4255.87	3082.63	2904.52	4137.72	3999.15	40729.9	108864	81666.7	62941.5	61840.7	72354	66437	38294.3	52597	45653.9	26798.7	31661.8	31727.5	34425	31776.7	30528.7	28673.6
M606T457			0.952406	72.6056	5.56529e-08	606.367	457.483	20800.1	39901	16328.3	47296.4	34832.1	34152.5	24922.6	32909.1	49236.4	20920.6	186.664	544.677	951.77	376.347	296.545	121.762	841.797	537.732	325.586	242.384	17308	18788.4	17418.1	16943.6	14800.3	17313.7	16938.4
M490T344_1			1.13533	109.405	5.61575e-08	489.815	344.067	27365	59613.1	27306.9	70440.5	49603.5	41574	35905.2	37546.4	39519.3	25608.3	221.997	300.88	282.236	1061.08	204.955	348.78	344.215	329.654	379.84	314.863	20672.5	18206.3	20673.7	23480.6	22036.5	20759.9	20692.1
M602T71			1.27364	0.0928026	5.65705e-08	602.424	70.5045	2484.06	9575.24	2321.16	7151.39	6079.53	5498.43	3492.8	3688.13	1861.97	3897.03	33388.5	74168.4	59989.1	42374.1	43866.5	58165.7	56101.4	32014.9	28248.7	67894.6	23377.3	27445.8	23855.1	20728	24006.4	23353.4	23998.4
M490T524			0.361795	15.5975	5.69848e-08	490.283	523.815	2560.16	6284.08	3043.29	7624.11	5544.9	4625.82	4375.17	3748.43	4391.67	3823.68	342.153	749.673	402.311	583.913	195.259	137.71	222.291	41.7778	108.232	167.233	2813.54	2870.52	2781.34	3381.3	2868.93	2466.37	2787.59
M856T554_1			0.361195	38.7289	5.74524e-08	855.509	553.762	2547.84	6201.73	2292.95	6468.2	5067.26	4943.54	4335.09	5323.87	3392.55	2793.3	65.9397	119.523	112.196	89.804	147.006	83.8852	126.913	127.032	127.434	120.009	2883.45	2941.76	2883.55	2659.98	2942.53	3059.58	2883.43
M741T455_2			0.585537	69.0581	5.81026e-08	741.423	454.684	6914.27	17794.3	6396.6	17426.6	10085	13933.2	11991.9	9613.4	10009.1	8772.95	70.0158	298.022	34.607	329.203	38.5447	131.534	260.692	133.45	240.292	99.0351	5404.07	4521.43	6425.3	6176.62	7194.95	6417.54	6119.84
M728T445			0.366717	9.28382	5.81769e-08	727.895	445.115	3821.85	7275.56	2830.38	7085.36	4388.06	5752.89	5625.83	6236.74	2771.04	4943.24	793.918	516.941	285.133	658.623	618.236	309.88	480.21	705.618	526.548	569.339	2130.87	2628.35	2609.4	1585.97	2715.32	2405.96	2610.97
M176T754			0.81568	0.488189	5.85412e-08	176.102	753.688	11981.6	17167.4	14152.8	14850.7	13361.8	12468.8	13220.1	19071.9	17619.1	11267	23923.4	31471.9	33613.8	27296.4	32006.6	23188.7	25886.7	38703.3	31837.4	29418.3	19608.4	18165.1	18367.4	18562.4	18166.6	18025.2	18162.9
M716T475			2.07287	182.854	5.89604e-08	716.433	474.631	78359.7	211880	78068.6	214103	149192	151740	130103	162489	119158	90815.8	368.314	1398.91	196.281	954.387	434.522	615.437	1964.61	706.418	448.069	492.374	76409.6	77872.3	81476.9	76115.3	76862.8	78696.6	76865.7
M738T398			0.502594	0.427438	5.94124e-08	737.561	398.329	4755.53	2454.32	4820.57	4797.52	3639.7	4002.03	5216.02	5464.94	3811.77	7581.89	11010.1	13741.9	9096.38	10926.4	10959.7	11167.9	13612.9	9399.44	8194.17	10782.7	299.629	298.944	331.98	216.759	310.213	299.591	304.408
M783T458_2			1.87671	125.887	6.01881e-08	783.475	457.73	63881.1	165591	66333.2	177791	129916	125148	106600	139507	95822	70251.3	497.889	1752.78	375.947	1687.38	786.325	556.631	1403.61	756.045	622.656	623.161	66663.4	67134.7	68332.5	77517.9	67120.6	68388.9	67728.9
M859T469			0.260748	22.2302	6.19617e-08	859.475	469.365	1475.24	3631.49	1640.99	1970.35	3355.71	3088.7	2325.77	3484.63	2319.16	1476.36	47.7715	152.175	127.088	107.656	137.037	112.28	113.222	112.155	116.191	88.6013	1567.02	1952.95	1607.09	1567.51	1607.19	1566.31	1573.72
M805T486			1.22727	127.009	6.24412e-08	804.986	486.483	26850	66518.1	29198.5	78443	56963.6	55035.7	47638.8	58427.5	39230.2	29396.2	258.247	619.231	210.368	431.25	257.443	314.216	934.535	266.414	267.766	280.443	26856.2	28098.2	28090.4	26850.5	29967.5	26938.1	28579
M823T897_1			0.256754	0.337569	6.34337e-08	822.824	897.385	309.282	552.235	826.332	1059.94	723.637	1143.7	804.464	524.981	1885.3	456.306	2282.72	2932.34	1944.45	2793.33	2390.24	2115.97	2458.42	2590.39	2993.57	2045.18	1057.34	974.992	1211.12	1138.93	1058.61	987.923	1225.6
M446T521			0.344195	21.9784	6.35892e-08	446.257	521.447	2454.02	5325.75	2480.31	7112.8	4574.5	3827.04	3480.9	3841.97	4282.29	3200.03	228.874	213.439	181.751	135.271	152.178	153.708	315.402	193.579	145.985	126.156	2403.98	2272.32	2590.11	2499.96	2618.33	2500.21	2639.51
M770T558_1			0.202388	54.1928	6.45121e-08	769.804	557.898	863.176	1976.15	808.936	1951.49	1461.44	1737.64	1291.32	1706.39	961.181	772.587	7.7626	17.8144	17.2637	3.96922	20.0465	34.0566	49.9362	27.4161	46.8405	24.564	891.359	988.538	987.939	956.244	1007.91	988.159	892.533
M606T423			3.47499	238.094	6.53331e-08	606.369	422.717	228779	630367	173325	476473	477718	478083	390382	538045	342667	283587	661.645	3401.85	403.426	2636.12	448.081	577.172	6111.29	1429.86	672.042	540.21	196289	231088	230630	231266	231275	198562	231178
M558T74			1.31957	0.23743	6.58325e-08	558.418	74.292	9091.16	15255.6	12893.9	24897.2	17026.7	9935.78	12914.1	13010	15544.8	12703	47368.1	91934.6	61878.2	59089.4	45613.2	81292.8	61425.8	38724.6	56999.5	59103.5	33661.4	33677.6	36209	32967	33675.7	34385.5	34635.6
M782T458			2.98879	156.445	6.61167e-08	782.471	457.597	163107	406041	163584	464094	331541	323436	271190	341907	235939	182068	1072.13	2032.91	883.041	3244.31	1538.63	1375.9	5137.75	1497.7	690.69	954.518	164497	165503	174669	166528	167198	168408	171817
M849T470_1			1.5654	148.15	6.61302e-08	848.51	470.122	43797.8	117454	48478.6	118092	83746.9	84656.6	68988.9	121175	64793.5	60170.9	339.386	921.59	187.4	751.294	397.106	337.054	1317.27	406.774	409.978	408.707	49572.8	55286.5	56244.8	55111.7	68836.3	52082.3	52616.3
M602T478_1			1.04468	225.804	6.70099e-08	601.705	478.227	19688.5	42970.4	23196.8	59207.1	40544.6	41669.5	34326.8	45411.5	24736.6	22636.9	60.7405	244.881	73.0488	216.495	87.5956	155.755	470.152	115.53	72.4509	72.8027	19547.9	19509.3	20064.5	18975.4	20187.7	18403.9	20077.2
M537T462_3			0.420966	32.4609	6.73766e-08	537.328	462.038	3237.86	9203.01	3195.38	8111.52	7162.09	7191.43	6255.59	6581	4769.7	3914.74	127.738	102.003	153.031	248.371	202.384	333.214	219.451	93.9215	259.299	97.3299	3456.11	1900.88	3447.61	3454.09	3279.58	3273.51	3266.13
M1003T491_2			0.265707	16.7643	7.15803e-08	1003.1	491.108	1101.89	3150.39	1919.5	3809.84	2972.23	2655.07	2726.12	3031.52	2690.94	1212.99	145.259	186.87	143.831	152.022	154.151	144.022	177.771	128.916	145.889	128.671	1363.68	1362.68	1437.92	1436.26	1360.59	1307.2	2055.53
M731T449			0.530681	35.2175	7.62477e-08	731.448	449.337	2984.06	15694.5	6871.12	11824	10605.3	8292.81	11165.4	13615.3	10049.7	9080.61	190.428	400.976	221.56	280.636	381.204	236.181	384.586	195.716	221.515	331.888	3579.63	5154.07	3854.9	3858.7	3857.84	3422.1	3648.14
M608T269			9.45105	218.609	7.65076e-08	608.384	269.445	1.64946e+06	4.40076e+06	1.72159e+06	4.29491e+06	4.03732e+06	3.08446e+06	2.77106e+06	2.56479e+06	2.04436e+06	2.20358e+06	3183.18	28195.3	5470.71	23664.1	4162.15	5179.13	46487.7	5027.87	6223.45	4021.93	1.3978e+06	1.4205e+06	1.51933e+06	1.39801e+06	1.39824e+06	1.42078e+06	1.44105e+06
M754T556_3			0.426304	57.2648	7.66766e-08	754.46	556.073	3329.89	8095.8	3343.66	9588.66	6331.81	6905.57	6089.8	7840.24	4548.55	4032.05	76.4456	134.256	73.0785	95.2766	83.5735	85.8941	176.343	124.881	100.687	99.1818	4532.19	4531.99	4597.26	4473.26	4329.92	4541.91	4405.66
M446T65			0.932513	0.341269	7.69317e-08	446.397	64.585	5504.81	20023.4	6767.09	12562.4	8657.63	13042.9	7097.1	9840.74	13992.6	11005.6	24749.7	32097.1	30081.7	41181.5	38790.3	30343.1	20731.8	29852.2	31925.4	38161.4	28179.8	28454	31908	28924.4	28208.5	28933.8	28925.7
M783T484_1			1.41615	138.807	7.69402e-08	782.974	483.565	35242.5	94418.8	37808.4	101852	71254.6	73497.9	63570	80274.1	52712.8	39580.7	296.331	897.936	240.088	484.259	295.867	409.393	1007.62	347.322	345.893	359.57	36521.9	38759.6	40284.6	38043.7	37414.9	37423.6	37428.2
M482T69			5.69663	213.375	7.76312e-08	482.367	69.474	534643	1.49146e+06	683407	1.80481e+06	1.26123e+06	990266	878639	1.03676e+06	979999	812590	1443.25	4337.81	1672.81	9827.22	4957.9	2217.04	14790.6	4040.08	4862.78	936.781	526608	539013	556957	531651	539306	539194	535786
M727T74			0.749455	0.246762	7.82967e-08	726.507	74.2895	5288.06	6603.11	2806.4	8517.83	5351.5	2449.61	3423.88	4377.63	6467.58	3333.92	12249	28562.8	24156.4	17240.6	18711.8	22598	23264.1	13623.2	16359.8	20264.5	8339.59	8334.89	9001.65	7678.51	8342.06	8178.01	8188.07
M739T478_1			1.71059	143.632	7.87275e-08	738.949	477.703	50747.5	131260	52201	154669	109737	103193	92961.1	112191	81008	60211.1	435.502	1240.62	366.51	713.169	481.976	551.406	1252.38	588.886	485.284	485.722	53725.7	55453.6	57649.3	55461.9	55459.2	54861.7	54866.1
M786T496			0.386611	35.0279	7.88495e-08	786.475	495.722	2513.19	7686.07	3042.33	7693.98	5643.97	4424.41	5069.45	5812.93	4643.4	3474.75	100.255	117.155	123.949	151.294	105.959	151.328	149.022	118.188	225.902	184.508	2184.76	1805.05	2259.44	2112.84	2257.55	2184.64	2258.45
M481T224			0.526095	24.3222	7.89006e-08	481.259	223.612	7476.73	8336.09	9718.88	13968.3	6067.93	16081.6	14857.7	9728.24	11766.9	5921.94	348.42	608.81	540.147	408.241	242.217	499.036	391.732	357.256	414.726	462.228	5177.63	4881.83	5194.27	6334.68	4871.38	5222.87	4258.18
M709T531_2			0.576802	23.5012	7.90916e-08	709.093	530.954	6882.08	19719	7879.28	14844.5	12560	10061.1	13823.8	10339.9	9003.69	8044.67	474.294	424.262	446.505	517.725	500.614	384.268	813.304	234.321	653.052	366.645	7952.53	7565.55	7766	8385.17	6451.71	7134.72	7758.89
M755T556_3			0.170517	10.4451	8.10038e-08	755.449	556.009	683.46	1487.98	609.727	1629.76	1179.84	1231.68	898.899	1263.08	788.063	808.707	81.3993	73.9283	85.3977	109.188	94.9257	120.713	117.756	109.078	140.796	79.8506	784.921	785.465	801.993	784.873	765.731	847.936	824.486
M522T459_2			0.624151	12.8578	8.16699e-08	522.318	458.944	8270.04	20452.9	7527.92	20145.9	14642.6	15320.6	16484.6	16456.4	10740.1	9492.77	1169.09	1060.43	1254.17	1256.2	1318.56	529.486	747.665	1117.99	1336.74	1061.77	8046.02	7929.5	7963.05	7522.05	8119.78	7964.42	8094.26
M717T446_2			2.61311	195.191	8.27047e-08	717.437	446.149	139369	312145	125895	362449	248140	238452	198250	258236	180567	126760	442.655	2018.05	406.112	1951.8	636.717	517.758	3319.29	804.195	670.911	453.64	81772.3	113112	110037	125124	70827.2	85650.8	110289
M756T75_1			0.663384	0.215086	8.28919e-08	755.53	75.338	2191.95	2590.13	1684.44	6752.15	4854.4	2432.77	1590.78	2606.04	4314.08	2888.79	11720.9	22081	18709.2	12650.3	11543.8	15035.1	16583.1	10138.5	11607.1	18269	6590.17	6327.94	7615.53	5829.93	6578.07	6323.24	6590.08
M552T465_3			0.257544	13.5878	8.29232e-08	552.336	465.211	1754.83	3572.65	1292.56	3490.15	1654.28	2621.08	3139.69	2743.74	2102.64	1805.23	488.402	259.666	271.444	178.485	66.6409	102.802	140.791	52.1685	122.167	96.7448	1095.17	1217.75	1057.07	1054.73	1016.73	1055.79	1270.64
M702T424_1			0.748442	105.85	8.40106e-08	701.929	423.88	10644.5	23821.2	14475.6	24815.6	28525.4	28410.9	15674.4	16926.1	13505.5	11836.7	186.376	192.973	103.754	209.122	144.585	93.3119	364.268	170.162	129.542	188.016	9953.74	9377.95	11805.6	9730.42	9755.58	10254.2	10260.6
M828T565_1			0.459572	59.3871	8.6309e-08	827.503	564.666	3456.74	10236	3823.86	10751.4	7393.46	7704.05	6835.72	8755.92	8180.74	4219.14	86.6299	143.943	106.748	153.274	79.1189	86.5677	191.951	116.132	138.567	98.6249	4268.59	4388.18	4578.92	4456.5	4382.58	4516.18	4443.82
M829T466			0.444466	38.2171	8.63849e-08	829.476	466.045	4012.05	9365.75	3275.67	9282.98	6912.72	9960.94	8440.26	6574.58	6495.67	3963.95	240.689	178.823	152.105	166.114	113.036	178.498	212.335	197.25	164.903	183	3606.74	3770.34	4581.23	3199.21	3669.06	3921.47	3622.91
M739T450_2			2.39034	137.247	8.67154e-08	739.45	450.29	103480	268660	106276	298754	205705	199886	173542	220644	154229	113815	634.861	2899.93	408.183	1907.33	850.765	803.576	3185.66	1233.48	724.221	794.842	104067	106423	105731	97349.6	104440	104424	105743
M739T554_2			0.506439	61.3394	8.73756e-08	739.452	554.237	4989.89	11411.6	4396.36	14125.8	8726.06	9497.51	8536.85	10029.1	6579.69	5822.62	88.7241	186.535	89.7164	128.876	139.564	115.611	235.158	125.216	114.54	147.373	6185.2	6187.25	6203.45	6198.41	6183.11	7887.74	6300.8
M695T443_1			3.89039	280.671	8.78156e-08	694.922	443.294	267535	700376	273526	797285	553020	549718	451666	549436	411194	308994	713.121	3008.43	431.48	2151.76	766.56	1105.7	5089.08	1821.2	1173.61	1064.51	272743	275415	283950	274319	272755	275407	273801
M689T495_2			0.374191	38.153	8.84359e-08	689.421	494.719	3065.09	6295.59	2627	6524.9	7266.28	4981.36	4660.87	5603.1	3270.05	2865.07	109.925	97.7845	169.82	175.117	129.992	55.112	160.188	104.692	157.686	75.7433	2648.61	2434.32	2737.56	2718.73	2939.77	2878.22	3620.43
M564T256			9.84439	303.905	8.90201e-08	564.358	255.713	1.90152e+06	4.25171e+06	1.95765e+06	5.06169e+06	4.52649e+06	3.40672e+06	3.1552e+06	2.45933e+06	2.07389e+06	2.48709e+06	1190.89	14124.5	2374	22802.2	1809.32	1677.62	50215.6	1688.27	3094.33	3954.33	1.66033e+06	1.70115e+06	1.81669e+06	1.67611e+06	1.67604e+06	1.6762e+06	1.7013e+06
M1063T403			0.525536	58.2542	8.90728e-08	1062.62	403.2	6339.55	14406.6	5031.99	12663	8351.73	6589.2	11508.2	14208.4	9219.72	6881.93	263.758	178.959	133.036	189.547	57.4169	64.8633	278.629	111.075	246.427	110.511	5201.63	3943.4	5315.95	5270.62	5318.39	5319.45	5320.23
M815T462_1			0.404687	11.449	8.9137e-08	814.948	461.873	3767.54	6106.82	4195.64	9209.5	7763.23	8989.83	6019.31	6796.76	4297.4	4005.83	373.181	702.159	492.539	472.182	645.335	557.088	459.005	657.552	456.938	525.271	3845.51	4013.18	3912.42	4008.72	4003.63	4983.31	3862.56
M686T446			0.514469	21.7743	8.91591e-08	685.905	445.533	2869.88	14115.7	6506.11	13115.6	8947.3	10280.9	10265.1	11367	8783.55	7332.48	474.154	281.645	303.108	716.368	433.121	284.964	484.733	495.067	340.726	484.003	5975.97	5721.88	5962.76	6438.51	5963.51	3817.51	5968.26
M689T495_1			0.384968	17.8945	9.05677e-08	689.088	494.59	2711.11	6327.59	2899.09	6987.17	4989.92	8078.42	5181.57	8718.9	5823.98	4910.48	255.108	304.265	308.281	317.244	389.478	226.84	361.048	345.93	339.84	316.525	2878.85	2877.53	3097.77	2932.84	2830.88	2878.03	2935.36
M738T535_1			0.747163	38.9406	9.12557e-08	738.109	535.274	8921.83	24212.8	11826.2	24234.9	26243	18146.7	24398.1	29606	13719.1	14570.3	502.932	378.233	350.5	680.585	669.592	455.811	679.648	461.068	607.768	244.059	14346.8	15068.7	15017.2	12294.2	15053.6	14354	15046.4
M198T754			0.598921	0.530681	9.16883e-08	198.084	754.487	7807.26	8902.47	9554.17	9289.81	7329.95	7190.69	9931.48	10879.2	12597.2	7414.12	13808.8	17890	16944.3	15582.3	19034.3	14130.9	15291.8	21036.2	19447.9	18115.8	13008.4	13043.9	12293.4	13023.6	13565.3	13551.6	15246.5
M769T558_2			0.43038	36.0099	9.17712e-08	769.136	557.582	3373.76	8619.63	3663.5	9667.42	6356.99	7639.39	6093.29	8109.66	4539.44	4171.66	126.908	229.843	165.668	202.463	203.009	135.202	202.255	197.342	138.852	126.723	4558.6	4946.37	4811.28	5433.63	4658.64	4655.09	4518.09
M809T498_2			0.242491	22.9243	9.41266e-08	809.488	497.918	1126.81	2773.37	1095.1	3386.68	2251.66	2141.03	2176.36	1726.37	1667.1	1683.87	55.0784	54.9951	110.597	158.198	122.764	55.7685	77.9179	27.992	140.259	70.1052	802.286	856.066	873.257	873.834	778.503	908.039	873.015
M715T447			0.477406	67.6697	9.41804e-08	714.658	447.487	4245.4	13655.9	5089.57	8883.05	7395.03	10375.1	7132.35	7785.49	6440.8	5444.44	85.9641	109.128	24.3748	200.756	101.66	76.6194	130.899	72.4522	202.185	125.672	2734.21	5126.8	5123.55	4881.68	5134.47	4897.35	4898.94
M893T477			1.08896	135.175	9.65908e-08	892.535	477.245	27059.8	67179.8	20577.1	48916	34070	53189.4	44172.3	41535.7	26927.3	29040.2	173.255	424.342	186.561	348.269	252.497	255.558	594.653	233.863	195.873	240.022	20017.9	24110.4	21824	21785.2	24337.9	21795.6	21797.8
M725T553_1			0.381132	19.3521	9.69203e-08	725.111	552.513	2968.19	6969.28	2470.6	7939.81	5360.23	5916.78	4790.32	5931.49	4795.93	3213.27	260.768	380.156	288.492	290.444	283.729	185.094	197.027	356.433	176.406	183.546	3267.3	3325.37	3370.47	3371.19	3646.3	3339.2	3229.99
M901T573_3			0.197358	24.083	9.82478e-08	901.214	573.28	741.505	1868.71	794.462	1926.34	1377.8	1542.26	1496.23	1907.3	1091.71	755.597	61.8593	68.8843	57.0743	27.459	49.2255	10.9575	81.8761	65.9507	87.9835	49.3706	868.881	887.578	989.733	852.87	912.172	887.879	925.926
M842T567			0.405048	90.4625	9.87787e-08	842.18	566.545	3315.94	7756.81	2813.09	8333.56	5475.31	6015.32	5524.35	7247.63	3838.9	3487.36	59.0075	89.7362	25.0311	81.2709	52.7079	79.0328	65.1046	23.062	39.9108	79.9493	3259.21	3364.52	3669.24	3295.34	3295.43	3363.41	3261.25
M826T466			2.04901	145.476	1.00468e-07	826.498	465.991	96106.2	166220	99481	245260	135196	176887	112314	147643	102665	77759.8	461.284	1534.47	205.265	1350.73	505.772	675.487	2756.41	593.006	513.45	749.487	74442.4	77883.7	79917.2	77878.1	79986.7	92194.1	77922.2
M544T357			3.34809	0.105418	1.01605e-07	544.338	357.013	53646.4	36924.6	25892.4	29522	13310.2	30313.9	42411.2	14397.7	30490	81629.7	260619	292463	329027	528488	396257	302812	189665	220386	493819	387584	155894	142124	155971	141447	155860	176260	151917
M541T464_1			0.31479	69.4254	1.02367e-07	540.617	463.903	1684.2	4682.88	1482.62	5063.13	3435.69	4013.51	3356.48	3949.25	3656.48	2078.63	33.6619	5.96125	78.5579	25.7172	144.643	42.5176	43.9368	25.458	43.7065	36.973	1697.05	1401.75	1697.76	1642.53	1659.85	1646.35	1748.28
M739T450_1			3.5225	140.302	1.02524e-07	738.948	450.313	219631	583310	231693	655234	429684	445786	375725	492519	328416	254187	1284.39	7099.3	1195.15	4125.51	1542.78	1166.98	6451.4	2357.65	1661.06	1741.01	224264	231328	226696	222858	222921	224306	227818
M389T760			0.227426	0.399712	1.03624e-07	389.101	759.697	400.573	1113.3	821.84	952.901	752.566	653.2	791.327	992.872	1010.69	706.467	1716.83	2452.88	2284.93	1911.05	2628.67	1571.85	1403.01	2458.15	2007.79	2068.95	1204.92	1155.56	1349.2	1172.71	1243.99	1228.13	1210.03
M513T458			1.94694	79.6651	1.03774e-07	512.984	458.274	72901.6	149170	83363.6	225770	144554	139630	110292	125252	85196.4	95059.2	1551.48	2439.94	1328.82	1710.93	1176.33	1570.78	2459.82	390.039	1151.65	1674.77	61754.5	60085.4	60113.5	64207.7	59618.5	60111.8	71530.1
M738T450			4.07867	169.401	1.04528e-07	738.447	450.368	299436	777296	300659	875985	602723	593884	505789	636136	443907	328916	1414.22	8822.77	708.451	4702.66	1623.03	1565.25	8499.57	951.123	1779.64	1602.04	297388	298920	310347	297026	322195	301523	297542
M725T552			0.485842	171.62	1.04819e-07	724.775	552.308	4384.74	11287.9	4024.31	12116.3	7933.03	8614.51	7963.37	9394.68	6161.56	4651.44	15.9972	69.2299	20.4971	55.5612	16.0823	43.6835	112.784	21.3628	49.3874	41.353	5204.93	5294.69	5299.76	5206.04	6332.62	5206.41	5204.52
M761T481_1			1.57269	154.059	1.07143e-07	760.961	480.794	44337.7	118131	44059.5	129251	90168.6	89526	72356.5	92512.6	65379.2	51682.2	324.086	904.718	237.001	454.994	353.521	431.542	1308.7	474.648	321.554	365.216	45925.7	44000.4	47923.4	45930.1	45927.6	49209.1	47337.5
M708T531			0.793428	71.9518	1.07374e-07	708.424	531.005	12785.1	24522.9	13385.9	37126.2	18809.1	26657.4	16305.3	27404.3	20421.1	14102.8	178.504	456.218	184.167	196.726	224.159	286.82	255.168	432.01	264.59	461.387	13006.2	14284.4	14509.4	13012.9	11765.8	12296.9	12517.7
M540T511			0.17627	17.4748	1.10235e-07	540.275	511.136	596.957	1520.93	626.636	1783.14	1174.15	982.597	941.058	1372.11	1074.73	811.533	52.3465	73.3086	94.9849	59.151	50.2333	75.2604	61.9429	42.6839	34.2998	78.6211	577.886	578.214	654.376	554.801	593.9	654.402	575.127
M829T565			0.190741	10.4643	1.10601e-07	828.506	564.882	715.838	1916.88	744.307	1984.56	1275.59	1483.24	1339.51	1946.75	1112.21	1216.79	118.625	123.584	165.3	121.108	146.144	130.921	136.337	128.675	117.376	124.55	880.336	698.758	939.068	855.962	857.131	857.224	879.938
M718T447			1.00715	126.712	1.11644e-07	718.438	446.967	18773.8	53196	15795.5	50952	33515.9	35301.9	28621.7	40463.7	28150.8	27115.6	135.044	174.146	215.477	253.715	144.865	329.126	546.672	246.258	273.531	300.379	15418.3	15413.8	12083.1	15518.3	8840.24	20102.1	15438.6
M1120T535_2			0.298034	16.3283	1.12005e-07	1120.15	535.327	1504.31	4603.29	2344.76	4245.11	4122.25	4106	3052.63	3077.07	2385.08	1838.17	185.71	155.691	145.289	244.6	122.487	256.725	209.129	158.912	135.695	301.366	1766.76	1827.11	2077.98	1768.89	1767.41	1960.9	1767.9
M603T561_3			0.166705	32.3334	1.15192e-07	603.373	561.21	521.909	1278.84	607.295	1409.15	1146.18	1132.72	802.486	1252.87	674.12	546.808	17.927	15.4521	50.6356	24.8744	25.7478	34.7022	64.7164	18.2417	20.1009	17.4691	597.943	624.342	597.845	617.408	569.559	603.452	597.982
M740T554_3			0.193011	12.7501	1.17019e-07	740.454	554.264	762.564	1821.09	718.606	2169.39	1424.77	1282.67	1441.45	1582.66	1178.65	937.312	120.385	86.0595	62.7451	84.4528	80.254	117.077	127.36	113.301	145.215	107.781	929.988	1025.86	966.797	961.714	930.409	931.521	930.911
M614T400_2			0.385808	10.6299	1.17246e-07	614.377	399.819	3312.68	5871.6	3541.72	9033.95	6458.72	7332.79	4452.06	7375.78	4178.25	4607.72	576.749	658.436	869.175	571.22	255.448	439.022	506.293	332.586	701.241	373.527	2310.48	2050.55	2538.66	2341	2339.87	2282.9	2341.23
M660T489_1			0.587976	206.863	1.17462e-07	659.737	489.079	6058.01	16271.9	5936.22	16676.7	11546.5	17743.2	10003	12765.9	12943.3	7244.96	66.0195	101.927	57.1154	50.1964	21.0561	41.0753	91.0081	73.3926	41.7894	22.9283	6094.3	6089.51	6331.64	7696.35	6093.94	6101.4	6201.97
M755T556_1			0.302434	126.032	1.18651e-07	754.795	556.071	1563.85	4153.74	1541.58	4974.95	2722.05	3453.94	3643.04	3526.53	2307.61	2282.49	2.56465	15.6874	5.90094	15.1994	36.0892	23.1214	61.9241	17.869	39.5265	21.4996	2119.48	2314.84	2167.19	2170.38	2120.44	2168.38	2121.43
M717T446_1			3.55381	210.612	1.22623e-07	716.935	446.166	220478	590270	245880	659881	456791	464264	372995	498440	341562	226851	858.964	3021.39	453.074	3008.44	1371.58	805.242	5922.21	1697.84	1086.55	1134.5	165514	166094	190259	162098	167509	166177	243252
M838T466			0.250232	9.68284	1.22978e-07	837.964	465.735	1312	3186.68	1571.69	3032.55	3442.91	2399.65	1917.88	3454.72	2033.55	1729.2	298.679	445.128	220.625	213.364	245.799	245.266	173.878	227.252	197.735	219.232	1207.11	1129.64	1197.51	1127.47	544.625	1205.06	1201.95
M883T74_3			1.18647	55.0525	1.23397e-07	883.152	73.938	26096	82126.7	34604	61657.5	44700.4	65695.5	39225.4	46487.2	34283.2	36202.7	295.477	1371.46	772.198	1310.25	481.452	818.292	1443.32	563.218	579.157	922.086	32669.3	33092.9	32502.8	33097.1	33919.2	33103.3	30769.4
M654T870_1			0.432776	0.303516	1.25198e-07	653.816	869.976	618.199	1327.86	1939.88	2610.53	1837.1	2671.22	2584.21	3456.24	2362.92	1315.59	8365.44	8468.53	8773.8	7468.48	6602.44	6263.27	4882.07	7846.42	5033.49	4575.04	4485.5	4679.7	4879.99	4668.08	4673.15	4779.39	4948.01
M853T503			0.278	16.65	1.26845e-07	853.016	503.174	1744.58	3918.6	1330.39	4356.08	3098.83	3262.5	2610.2	2049.5	2522.54	2145.11	145.667	90.0101	160.116	182.471	216.629	93.9254	147.166	122.948	222.981	242.013	984.07	1262.84	1541.27	1227.3	1333.87	1310.42	1229.44
M654T870_2			0.374029	0.271399	1.27819e-07	654.318	869.998	316.128	796.984	1134.52	1793.7	1253.71	1900.87	1727.58	2093.38	1581.63	824.27	6196.3	6167.06	6412.06	5525.95	4789.81	4489.59	3436.67	5717.26	3530.48	3192.58	3060	3360.46	3358.89	3217.29	3291.42	3290.78	3465.68
M825T104_2			0.615702	143.131	1.2831e-07	825.073	104.279	10383.3	18670.6	8320.11	21215.2	15447.7	7674.51	10583.1	9382.77	9251.16	12067.4	81.1814	93.2957	65.7777	159.329	22.7608	23.4186	166.356	52.0314	105.15	90.0233	5010.79	5305.81	4492.32	5115.84	5115.03	5115.66	5008.13
M805T102_2			0.634891	69.6528	1.29269e-07	805.072	101.862	10373.5	23573.6	9822.98	20591	13200.5	9777.99	11417.3	9985.67	10603.7	11899.4	31.6775	208.404	193.096	274.388	129.978	267.637	165.383	275.222	128.016	210.482	5451.45	5411.47	4814.82	5363.06	5595.33	5362.91	5381.14
M143T634			0.121059	1.67115	1.29962e-07	143.081	633.713	2217.85	2630.11	2470.73	2393.2	2755.75	2579.79	2882.7	2965.74	3234.33	2237.07	1630.73	1794.34	1613.9	1714.96	1335.63	1942.29	1392.54	1750.55	1308.62	1294.34	2264.04	2362.65	2358.01	2338.46	2283.05	2323.97	2324.07
M828T565_3			0.276731	36.529	1.31388e-07	828.169	564.689	1361.06	3701.49	1400.89	4015.97	2793.16	2839.08	2466.49	3294.76	2190.73	1566.77	75.2339	98.0387	34.7731	101.967	79.227	72.103	67.4463	47.6815	36.3016	88.8728	1565.9	1665.35	1658.68	1586.99	1619.26	1645.04	1619.94
M712T75_1			0.733339	0.212354	1.34858e-07	711.5	74.751	2694.36	7846.29	3485.16	3038.61	3870.12	1778.97	3884.59	3613.78	4669	3999.76	12075.8	25430.5	22373.2	16712.6	17448.2	22903.2	19308.2	12299.1	11097	23445.8	7763.69	6356.31	7762.94	7580.37	7763.17	7585.51	7582.77
M1001T340			0.718269	88.0744	1.38273e-07	1000.59	339.747	8950.96	24916.1	10888.2	29213.5	18351.5	14176.4	14883.5	18941.1	16841.8	11581	178.102	331.792	212.951	131.237	55.8931	71.3806	408.137	288.866	194.338	43.23	9934.03	9043.74	10206.7	9731.02	10111.8	9932.23	10588.9
M857T568_3			0.298329	37.6378	1.38762e-07	857.187	568.298	1675.81	4242.25	1569.73	4504.32	3129.9	3523.16	3346.23	4021.07	2190.16	1826.67	74.3314	151.859	78.9089	93.9339	60.1613	23.5408	103.874	68.971	66.6023	75.6661	1944.4	1976.01	2074.16	1945.26	1931.35	1975.3	2014.42
M505T98			0.30065	0.260676	1.42184e-07	504.793	97.943	461.375	637.495	1083.55	1493.29	913	261.786	733.923	937.962	1475.37	342.022	3006.55	3087.31	2431.19	3617.63	3359.81	2135.19	2432.25	3647.92	3400.08	4874.91	2375.97	1963.8	1059.88	2470.72	2463.57	2650.07	2460.9
M781T453_2			0.58294	23.6747	1.43033e-07	781.459	453.05	5628.13	16984.5	6711.87	14920.6	17338.3	13881.6	11242.3	14690.7	9296.92	7671.25	291.582	545.186	566.571	476.339	578.61	378.938	626.416	559.354	451.847	524.86	5428.88	6534.8	6174.47	6195.91	6517.59	7405.09	6924.95
M716T446_2			4.55399	228.066	1.45717e-07	716.433	446.134	351489	949815	389461	1.13228e+06	761319	717454	624254	780529	548068	415315	1383.12	4749	461.307	1986.48	1615.99	1619.49	12110.5	2155.47	1611.92	1552.6	348038	348513	361099	429086	257113	361695	355841
M761T454_2			2.19847	136.339	1.46955e-07	761.463	453.981	85124.4	227753	87240.1	243018	170758	176736	145501	230842	129998	97576.1	804.784	2067.1	649.214	1380.09	634.243	696.442	3195.85	926.285	639.443	701.976	87766	89098.9	94181.7	87800.2	87767.1	89115.6	88035.9
M311T112			1.06321	0.112607	1.47228e-07	311.206	111.929	1911.26	4222.18	1424.31	6511.14	4111.6	5151.22	1582.57	5502.85	4296.34	3983.91	23513.6	40314.8	29214.1	57270.2	21948	30706.7	26514.7	27867.1	48684.2	37617.5	15965.6	16289	17916.9	16296	16055.2	16058.3	16052.9
M831T260			1.25202	0.201696	1.47407e-07	830.564	259.897	7724.86	5779.63	8047.84	10087.1	6710.42	5509.07	21137.9	8928.51	14758.4	18456.7	71299.5	65843.2	76604.4	27812.4	54226.2	53795.6	39604.1	43895	56020.3	42098.5	31802.1	32938.7	21952.2	31564.7	33211.8	31588.3	31627.7
M673T438_2			2.79064	263.184	1.47639e-07	672.909	437.64	185263	267856	203882	327082	389510	369261	161260	422479	325042	117834	366.965	2410.45	192.37	1923.92	334.711	383.708	3490.05	623.166	377.126	420.45	163331	207108	179543	125327	133712	141913	141803
M610T513			0.105137	4.38022	1.48338e-07	610.317	513.405	364.489	540.684	348.392	770.986	580.753	610.425	473.128	671.586	540.36	302.392	108.407	88.2702	71.6768	81.064	139.639	146.933	174.398	141.105	122.221	114.17	298.329	365.7	359.91	386.53	310.582	351.783	351.798
M327T66_2			0.986622	0.259206	1.50457e-07	327.077	65.735	6181.07	8986.31	4202.77	6081.68	4454.73	6520.15	11129.6	6654.96	7773.5	27016.9	41435.1	33421.4	36341.2	28791.9	31243.2	27917.9	29793.5	49029.1	38568.2	26821.1	4017.97	4492.97	4363.96	4694.76	3065.46	4362.85	4073.54
M520T242_2			9.34852	337.88	1.5123e-07	520.332	242.329	1.71152e+06	3.82943e+06	1.45281e+06	4.51799e+06	4.27056e+06	3.22809e+06	2.986e+06	2.27739e+06	1.88274e+06	2.38677e+06	1973.31	24471.4	5550.68	11208.2	2997.16	1913.17	21407.1	4317.64	8566.22	2072.67	934509	1.24095e+06	1.24064e+06	1.30511e+06	1.32423e+06	1.15944e+06	1.42646e+06
M586T106			0.750527	41.7693	1.51409e-07	586.341	105.642	13409.3	29791.6	11390.9	31692.1	20742.7	16612.3	16002.3	13672.6	20270.8	13882.5	437.569	531.783	236.44	556.264	405.3	316.467	821.98	252.405	392.2	537.749	5226.59	6574.62	6853.92	6555.49	6869.53	8182.32	6861.53
M1005T69			1.60876	31.4622	1.52566e-07	1004.74	68.9745	46802.8	139931	50643.7	137836	94507	95386.6	80626.1	77285.1	64144.9	76878.9	2399.48	3515.32	2258.95	4235.91	2369.89	3077.9	3539.18	1851.78	2265.21	1949.24	44257	42444.4	48047	45410.4	42361.2	44970.7	45160.9
M898T73_1			1.21881	10.9827	1.52963e-07	897.663	73.497	32166.5	87758.6	45082.4	72517.5	52504.6	82515.6	49801.7	52577.3	40209.5	37571	4417.87	5198.87	5927.64	6006.09	5573.61	5386.82	4986.66	4822.46	4646.46	3358.32	38015.7	55643.1	38118.2	38012	39738.9	38099.9	38052.8
M769T558_3			0.31298	29.166	1.55354e-07	769.472	557.57	1645.65	4478.76	1948.44	5359.22	3433.83	3814.55	3482.97	4462.4	2518.4	2198.17	57.6869	138.428	153.575	90.4859	101.557	116.424	137.308	134.301	118.502	94.9241	2283.03	2387.63	2405.82	2843.29	2246.26	2335.53	2388.63
M834T449_2			0.476295	20.0154	1.58884e-07	834.005	448.871	4890.95	11975.4	3943.74	10066.6	10524	10157	6800.02	9717.55	7491.15	4240.39	344.623	435.092	487.609	614.808	435.736	308.933	406.674	250.793	311.383	391.623	4749.98	4557.28	4752.02	4751.73	4655.91	3995.66	4654.91
M499T455_2			1.03712	32.7631	1.59358e-07	498.977	454.571	19402.9	48318.4	19517.9	62014.1	38118.6	41486	31271.8	44592.1	30150.7	26697.8	1027.49	1008.45	1228.65	787.839	1187.2	1023.25	1504.23	1122.47	1020.97	1125.34	17795	17130.4	17824.3	17118.9	12685.5	17348.5	17777.6
M680T527_2			0.357771	10.7132	1.59595e-07	680.075	526.806	3170.09	7317.18	2541.34	6484.71	4605.94	4772.84	5054.79	6665.73	3189.93	3639.36	358.061	531.968	374.148	464.922	362.184	604.291	501.836	501.725	431.112	298.112	3314.85	3312.86	3303.09	3881.18	2188.35	3265.13	2727.06
M528T462_2			1.99543	112.418	1.60438e-07	527.994	461.836	72788.5	203011	62797.4	180866	155663	154127	132111	169964	114103	69048.3	960.27	1370.78	778.993	1613.81	970.621	1040.17	1509.12	1245.58	1083.3	1120.11	72747.3	73565.6	75838.9	74174.6	73679.3	73565.2	75185.7
M349T69			2.00777	5.17737	1.63362e-07	349.258	69.474	100341	235736	121112	273296	199496	155985	150246	187123	192872	150448	40563.6	43355.6	39977.1	1560.01	40385.6	46149.3	3151.13	43461.8	41408.9	41212.7	99368.8	101242	101208	98160.8	99408.9	95357.5	103219
M137T420_2			2.14064	0.22385	1.6453e-07	137.045	420.151	14858.1	19264.8	60811	25939.9	28601.5	47006.5	67956.6	30667.9	24692.9	32377.9	199221	162275	198528	198165	216230	112648	98139	148630	117355	122083	86981.9	91159.8	94342	91195.2	89656.9	91218	91010.5
M704T497_2			0.289612	11.5741	1.64616e-07	704.097	496.632	1830.47	4128.33	1461.63	4283.28	3211.36	3387.42	3358.48	5171.61	2448.02	2934.43	286.671	245.631	283.524	242.065	322.762	224.89	282.971	290.105	336.813	267.947	1912.82	1872.99	1842.76	1912.19	1911.55	2050.24	1825.25
M691T575			0.176225	11.9417	1.65924e-07	691.174	574.634	639.488	1512.64	643.691	1734.79	1254.27	1210.94	1066.65	1595.45	874.951	773.303	80.2066	112.019	75.0223	108.205	76.2366	112.837	109.853	125.667	50.0505	96.6888	813.748	825.215	825.243	825.239	797.948	775.616	886.404
M785T459_2			0.528503	28.6151	1.66377e-07	785.449	459.397	4795.51	15176.7	6518.81	13160	13118.5	8696.84	8300.69	11341.4	6284.33	7190.18	316.597	296.348	309.919	513.016	273.661	223.159	581.051	246.699	299.112	245.792	5190.36	6838.65	5891.84	6298.41	5923.75	6027.73	5410.96
M675T437_2			0.643609	115.09	1.66426e-07	675.385	437.163	7173.97	18680.4	7457	22606.1	10613.8	21017.7	13179.2	16246.3	12017.7	11927.7	67.6211	187.719	57.5991	157.306	98.4083	112.364	261.899	130.824	75.1937	75.4927	9002.05	10942.4	9008.19	9061.14	10561.6	8074.44	9139.6
M831T500			0.326179	41.7322	1.67724e-07	830.501	500.457	2336.78	5208.86	2010.12	6089.29	3861.7	3748.65	2898.08	3293.01	3243.42	2227.22	59.7111	48.542	149.643	117.046	89.759	98.2377	83.815	39.3949	92.8292	57.7172	1683.86	1616.4	1991.1	1539.98	1633.72	1618.02	1617.74
M364T533			0.116864	4.88431	1.72538e-07	364.224	533.104	386.976	654.227	513.352	911.155	810.103	530.378	597.427	909.964	792.701	476.371	94.0924	157.109	235.876	93.2442	265.283	96.788	184.108	97.2539	105.171	18.7902	343.555	297.922	367.265	369.236	368.62	344.956	487.024
M868T74_1			0.812786	21.6727	1.73207e-07	868.138	73.948	13387.9	41362.9	19855.1	29700.2	21092.9	28759.5	19312.8	22196.3	16502.1	15649.7	483.688	1387.04	1676.63	994.433	955.517	1274.44	1185.26	784.934	436.33	1333.53	15807	17219.5	17233.4	18039.9	17481.9	16425.7	16799
M562T412			2.52544	198.952	1.73669e-07	562.342	411.866	128243	337522	130032	284331	261148	246844	143632	264772	187150	104632	752.773	1592.19	760.645	1218.49	323.598	526.234	2424.25	1587.4	920.419	390.541	117197	124401	130492	124935	124391	126156	126162
M739T554_1			0.576427	40.3789	1.79983e-07	739.116	553.754	5564.04	13726.3	4868.94	15943.4	10050.4	15608.9	16428.1	17966.3	11122.8	9876.21	251.318	414.845	405.141	308.043	266.768	220.587	258.684	376.453	241.214	257.416	9125.93	9957.03	8763.71	9133.6	8382.46	5868.57	9200.27
M886T572			0.273053	23.7818	1.82778e-07	886.205	571.735	1346.6	3823.66	1516.13	3675.74	2815.09	3098.46	2575.65	3374.4	1904.96	1444.47	109.156	107.492	152.285	87.3178	111.111	68.7512	85.6981	131.936	88.8024	132.861	1665.8	1682.4	1616.07	1665.8	1759.52	1679.67	1665.74
M831T69_1			3.21733	58.6098	1.83119e-07	830.616	69.375	176954	535777	210843	555855	401775	367798	268294	317760	291924	250317	10091	3101.77	5658.66	6943.54	6631.78	8338.58	6980.18	6122.47	2532.84	1222.56	168099	168134	180519	172839	168077	164964	172249
M603T477_2			0.237485	9.89849	1.83453e-07	603.022	477.198	1477.21	2199.16	1349.29	3357.64	2714.27	2282.41	2371.13	2815.54	2994.64	922.243	239.878	182.401	204.457	240.442	251.223	235.337	283.281	167.902	244.657	221.834	1397.19	1210.43	1310.94	1349.02	1347.52	1349.14	1005.32
M886T571			0.260635	49.5272	1.86229e-07	885.867	571.23	1173.24	2915.96	1238.91	3553.79	2630.95	2739.52	2371.77	3224.32	1694.35	1338.65	25.9162	45.963	62.9599	12.2619	41.658	43.1934	75.6986	67.2325	40.9751	46.1391	1520.82	1520.92	1559.98	1537.95	1561.13	1533.11	1385.94
M928T73			0.575996	20.0072	1.86729e-07	927.685	72.795	4707	20235.7	11451.9	16912.3	9497.09	14373.5	10214.5	9987.22	10441.2	10320.4	941.774	453.558	216.758	752.42	222.668	631.201	1300.7	607.927	304.262	473.639	7235.52	7044.03	7229.81	6157.32	7239.6	6525.55	7227.26
M808T263			1.07401	0.235777	1.8837e-07	808.024	262.69	4441.87	8968.87	3750.28	11624.7	6840.65	3248.67	20474.5	6142.46	10362.1	18092.9	47474.5	31540.2	38782.1	43169.1	51609.3	25451.2	27652	32113.9	46609.9	54054.8	31387.2	33242.8	32313	29924.1	32292.5	31459.8	31443
M616T481_1			1.23276	182.354	1.89055e-07	615.712	480.969	21713.8	70597.5	22913.5	70564.3	63575.6	63328.4	54055.8	68296.9	35767.1	37027.1	161.679	420.026	113.439	274.995	138.651	222.116	771.064	271.525	226.47	184.952	30599.4	30621.2	31346.2	31207.3	27627.3	31223.3	31206.2
M666T72_2			0.48709	9.06516	1.89193e-07	666.004	72.287	8155.23	12018.4	5630.95	15216.8	11416.2	8800.95	5858.1	6715	11734.4	7217.7	1240.41	1189.81	1756.75	516.595	1156.3	1454.84	740.959	302.732	875.848	998.73	5506.69	5329.99	5237.72	4657.43	5238.67	5406.98	4776.41
M641T386			0.478615	30.811	1.91399e-07	641.388	385.562	3963.25	12825.3	4791.05	12310.3	8100.16	7842.28	5651.92	7801.68	9267.04	6182.69	185.742	209.285	295.642	192.706	250.226	181.569	381.327	359.596	264.287	235.057	4013.84	3821.54	4013.52	4014.3	3934.24	3978.23	4155.85
M775T272			1.51026	0.244304	1.92469e-07	774.596	271.908	17716.2	21939.9	12010.9	20975.2	7352.52	9553.17	33079.6	14073.6	25258.4	36207.3	93729.4	44919.7	62558.6	81040.6	85212.6	80138.5	55512.6	95563.9	93757.2	118716	64157.2	64092.1	62651.1	70946.3	61455.6	62417.9	68507.6
M796T74_1			0.600767	9.5384	1.93325e-07	795.837	73.8225	7409.1	18364.2	13411.7	21741.1	15917.3	16377.4	11341.9	12315.1	17125.7	6241.29	1274.02	1880.81	2044.07	1656.58	2443.46	977.807	858.401	968.141	1338.59	1261.3	10174.6	11714.6	10513.9	10514.5	10121.8	10506.9	7839.21
M603T561_2			0.197931	7.11679	1.95435e-07	603.124	561.241	928.369	2381.61	910.53	1749.84	1833.02	1883.24	1617.51	2306.31	1441.91	998.531	280.043	287.169	208.603	230.684	177.958	218.422	193.643	255.764	187.984	215.081	1189.91	1077.63	1076.51	1108.12	1074.77	1068.42	1255.76
M616T481_3			0.835466	69.1167	1.96898e-07	616.38	480.894	14818.6	28796.4	11147.9	37177.6	23283.8	31325.7	26105.2	32441.8	16137.2	14105.1	246.691	445.102	217.838	315.193	281.23	413.27	511.958	282.016	327.539	364.119	14861.7	12975.4	14950.5	14842.3	12419	13083.2	15048
M624T549			0.235151	6.87423	1.99028e-07	624.129	549.42	975.139	3445.27	1837.44	2862.09	2411.89	2433.83	1896.69	3111.72	1817.18	1702.84	324.165	387.632	432.306	269.891	279.232	278.721	288.954	394.062	261.65	355.619	1370.49	1691.9	1798.07	1752.85	1802.63	2040.56	1804.16
M631T484_2			0.68451	33.711	1.99085e-07	631.056	483.659	8676.72	20740.5	8583	27227.6	14644.6	22028.7	12733.9	19238.1	15149.3	11976.4	497.303	570.158	507.319	389.841	409.607	495.424	568.056	435.14	402.762	500.244	9644.1	8334.13	9984.94	8030.19	8351.14	8338.94	8349.55
M843T567_1			0.344353	31.8617	2.00522e-07	842.511	566.597	2141	6092.4	2267.11	6127.99	4076	4601.66	4080.59	5077.67	2897.43	2496.7	82.439	108.964	105.027	150.592	128.244	146.679	125.719	139.356	161.246	102.721	2511.88	2586.48	2770.27	2545.33	2639.03	2547.36	2547.18
M695T529			0.376218	28.2251	2.03577e-07	694.75	528.656	2941.35	6668.25	2291.65	7910.11	5240.53	5356.56	4362.8	6016.11	3969.47	2996.43	237.543	146.446	141.774	329	82.0319	184.303	160.597	136.783	73.6009	199.797	3726.22	3583.48	3587.59	2350.1	3575.73	4037.96	3727.47
M615T475_2			0.270595	10.1706	2.06843e-07	615.036	474.639	1477.22	3829.81	1605.37	3929.71	2660.8	3047.76	2851.7	4251.25	2362.22	1906.88	236.853	263.125	264.133	243.664	335.902	337.683	290.899	274.815	272.091	226.272	1545.65	1634.86	1501.73	1434.96	1500.5	1734.19	1544.45
M680T546			0.368696	91.0218	2.07178e-07	680.416	546.324	2362.5	6031.11	3245.91	7682.24	4927.42	5034.23	4908.6	4576.92	2848.41	2451.6	22.4163	49.1052	75.0027	48.6161	35.462	49.2441	43.4146	62.3564	51.2927	47.2481	3285.56	2413.03	2515.98	2412.54	2412.84	2455.55	2513.62
M715T69_1			4.31755	71.4178	2.09957e-07	714.535	69.381	306704	955121	380119	1.01926e+06	722639	631933	492083	572005	528098	452656	11214.2	3642.76	11099.3	14252.2	11370.3	7100.83	8760.11	9552.74	1279.1	6589.96	290996	301710	304687	298052	305632	299318	302665
M687T441_1			0.65657	40.8832	2.1014e-07	686.921	441.093	10472.3	28481.5	11991.8	11707.7	15116.6	20374	14101.2	14558	20674.2	8746.38	389.829	281.718	184.053	389.981	203.146	339.484	682.611	396.923	503.966	449.513	9764.89	11710	9761.98	9351.15	9360.77	8393.1	9333.03
M869T467_2			0.382992	23.5628	2.111e-07	869.006	467.186	3078.36	7252.81	3038.39	8127.68	5143.53	6092.75	4528.71	5766.56	3679.06	2807.8	168.762	266.844	189.47	220.001	182.112	222.134	247.256	238.288	178.414	188.148	2639.57	3391.69	3143.1	3023.46	3048.41	3022.47	3023.59
M710T550_2			0.427046	25.4207	2.11987e-07	710.102	550.331	3208.11	9275.44	3363.39	9478.96	6520.35	7564.68	5932.9	8006.38	5170.72	3794.67	180.354	324.252	299.775	248.9	191.609	162.669	232.302	353.603	180.624	277.289	5551.42	4157.89	4295.45	4154.75	4277.53	4155.43	4153.96
M360T107			0.297991	1.70266	2.12037e-07	360.312	107.249	10830.3	12037.1	10241.9	15501.6	12395.1	13229.3	13792.9	15894	11629.8	13406.6	6524.1	8644.45	6996.57	8200.23	8364.29	7734.4	9101.52	6770.57	6546.55	6856.95	2540.32	2716.86	2487.53	3657.8	2694.41	4172.42	3357.53
M681T547_2			0.239973	7.97909	2.1449e-07	681.085	546.518	1437.25	3036.41	1094.81	3241.18	2608.09	2376.19	2641.62	2746.92	1528.57	1513.13	250.833	323.475	303.579	322.004	262.905	200.146	230.757	324.897	322.684	244.021	1578.62	1573.23	1868.51	1502.56	1503.22	1573.24	1506.16
M715T848			0.205834	0.326718	2.15979e-07	714.843	848.317	230.146	358.586	505.876	598.072	517.779	718.221	682.234	741.446	542.32	362.539	2083.43	1960.21	2144.69	1778.49	1371.55	1347.57	1192.82	1833.84	1173.41	1204.99	1078.52	1091.3	1079.17	1050.99	1091.06	1155	1091.16
M314T128			0.843389	0.255058	2.18805e-07	314.216	127.797	4665.82	9621.64	5084.64	11606.8	7767.51	6049.43	7933.22	3731.31	3230.66	4332.66	20481.3	17904.3	30970.3	36418.4	21221	21888.5	21453.2	19231.4	26038.6	35409.7	11544.5	7580.33	12619.9	11554.3	10622.2	11564.2	8704.24
M591T585			0.211577	49.9885	2.20643e-07	591.343	584.565	819.339	1624.66	888.622	2748.11	1719.39	1319.65	1408.64	2189.11	1610.46	1071.57	24.7316	31.1589	48.1819	47.4744	43.5434	7.70226	26.2694	40.6706	29.1644	9.16482	916.11	976.381	915.2	869.062	886.439	896.512	915.499
M598T69_3			5.38912	166.652	2.20781e-07	598.451	69.381	468562	1.42936e+06	580651	1.63936e+06	1.1104e+06	925201	782362	879800	815207	726224	3929.41	6067.99	6089.12	9561.76	4216.09	5324.14	10970.2	3569.34	2447.07	3972.63	453829	453630	468157	453391	452872	455621	459774
M811T396			0.439242	12.264	2.21704e-07	810.507	396.077	4547.04	10720.5	4389.48	11965.3	7166.37	6031.14	6272.4	5428.18	8441.39	5880.89	612.223	569.011	690.716	418.389	799.164	599.835	509.546	365.945	680.871	530.789	2884.79	559.151	2540.76	2540.93	2743.32	2738.43	2740.7
M586T475			1.82444	153.619	2.27938e-07	586.361	475.293	57744.5	162469	61710.4	181431	121432	94099.1	104568	136496	88874.2	70427.4	463.838	996.015	447.744	730.404	474.259	684.692	1713.97	640.72	422.9	450.951	55118.1	47743	55969.3	56171.9	56156.3	56147.4	55092.8
M740T554_1			0.415519	207.774	2.3082e-07	739.787	554.239	3162.51	8165.27	2876.34	9421.23	5667.62	6167.11	5693.99	7069.67	4134.66	3589.08	5.5972	38.0253	13.2193	31.8743	15.4214	26.3288	56.2155	26.5761	37.3259	18.6872	3795.24	3909.66	4006.76	3948.92	3850.19	3948.34	3948.76
M790T444_1			0.660411	27.9873	2.32418e-07	789.979	444.36	7424.25	20016.3	9374.42	22290.5	19853.1	20904.4	12193.4	17377	10150.7	9821.49	606.409	573.817	425.945	457.337	392.11	564.577	582.922	739.252	389.187	606.776	6656.47	7960.93	6652.89	6219.53	2658.18	6200.03	6295.4
M656T69_2			4.87243	107.14	2.34051e-07	656.493	69.387	381426	1.21695e+06	488689	1.31248e+06	899274	799601	596118	723321	662125	611118	5603.06	10595.7	9228.06	10738.2	4044.65	8829.26	9221.35	2803.68	3607.63	7113.98	368148	368421	398545	369832	370657	372729	373921
M771T457_1			0.516577	16.3286	2.35245e-07	770.922	456.944	5606.79	16195.4	6422.84	14505.7	9107.64	9504.96	5546.95	9765.07	9278.81	8939.65	756.56	376.517	517.846	846.091	507.901	478.723	687.554	497.563	618.214	523.332	4551.84	5172.9	5565.81	6261.27	5706.25	5555.8	5348.48
M534T526			0.390084	25.7821	2.36608e-07	534.31	525.644	2575.45	7140.9	3067.46	9310.58	6322.79	4630.77	4632.9	4728.37	5832.57	4251.2	213.971	335.276	300.331	219.312	283.191	156.833	343.134	35.6856	119.29	28.9985	2932.21	3190.4	2596.54	3590.71	3032.54	2574.84	2989.58
M665T525_2			0.296956	48.7028	2.37256e-07	665.399	525.051	1310.77	4676.64	1702.42	3769.87	4649.97	4037.84	2520.01	2343.13	2677.53	2842.27	93.5131	23.4293	70.6261	68.6207	12.6952	10.0135	72.6502	114.794	38.502	122.029	1811.48	1725.01	1718.81	2069.41	1675.37	1997.11	1719.28
M602T478_2			0.639996	37.7906	2.40389e-07	602.039	477.837	7544.41	17572.2	7763.91	23053.8	14957.9	12619.8	16032.8	20572	9484.65	10244.6	291.385	354.286	352.539	355.292	366.093	388.798	482.433	389.752	346.882	373.095	7920.89	9147.01	9398.02	8038.05	9313.85	9410.99	9867.91
M841T552_2			0.350043	36.1486	2.4079e-07	841.168	552.282	2252.04	6209.24	2100	6416.18	5044.47	5169	3884.08	3667.2	3524.68	2590.55	100.479	178.555	149.539	111.655	44.8391	57.3163	91.6555	245.761	82.2737	68.1894	2867.16	2874.43	2873.46	2518.22	3868.77	3337.8	2874.99
M828T466_2			0.871003	61.8895	2.41834e-07	828.004	466.076	17433.5	33744.3	13877.8	45835.8	25141.9	25735.4	21658.7	27634.1	24963.9	13395	232.638	881.332	316.961	512.904	389.798	233.539	542.777	349.541	283.073	287.53	14118.2	14470.4	16748	14119.3	14141.8	16326.4	14662.8
M811T76_1			5.65078	0.0459268	2.45476e-07	810.598	76.4955	17777.6	55296.4	26097.8	55741.5	39309.1	35777.8	24339	39823.8	84445.9	51977.2	799027	631688	814988	1.40886e+06	1.3641e+06	653928	479196	717777	1.09121e+06	1.41471e+06	487950	557885	592528	551657	529799	560169	548559
M696T548			0.307809	58.703	2.4663e-07	695.758	548.492	1505.26	4932.86	1678.67	4831.97	3361.42	3596.63	2964.47	3818.77	2649.9	1942.48	45.5138	60.0008	71.3464	51.7959	38.6565	45.0796	59.9326	76.2398	41.0831	43.2454	2063.91	2027.25	2070.84	2285.29	2026.27	2027.38	2064.89
M499T455_3			0.558862	56.1206	2.47095e-07	499.311	454.573	6121.79	11305.2	6543.25	12889.3	19415.2	12090.4	13689.3	14070.6	5605.09	9383.95	102.746	460.845	99.9784	207.924	237.148	211.2	235.211	160.512	148.985	115.366	7112.3	7483.23	7476.41	7339.06	7482.42	7483.52	8042.49
M531T349			1.55346	28.9003	2.47726e-07	531.323	348.653	53433.3	121208	37442.5	133601	99185.1	91043	71742.2	74526.9	80623.4	48824.4	2560.03	3766.11	2181.83	1305.55	1573.7	2129.99	4331.64	2739.42	4727.2	2768.29	47077	50201.9	48256.8	47763.3	48721.6	41265.7	41758.9
M581T558			0.147936	5.12103	2.51553e-07	581.11	557.674	566.986	1333.95	711.367	1259.63	1057.56	921.798	1281.39	1126.23	581.966	686.341	192.995	221.567	262.912	148.857	200.442	142.6	139.931	271.431	130.325	149.349	616.245	638.273	778.9	669.355	656.665	639.05	668.521
M708T447			0.48081	17.2896	2.56791e-07	707.916	447.487	4850.9	7123.22	5191.42	14748.2	9637.83	11241.9	9064.24	8913.91	8486.44	4739.15	402.164	393.887	322.569	563.076	437.903	406.082	532.92	551.4	562.15	686.105	5135.24	4825.38	3605.81	5124.33	5117.41	5126.18	5119.68
M413T70			0.652106	0.209102	2.57386e-07	413.327	70.224	616.064	8371.71	1175.6	5289.44	3973.89	5158.24	642.547	967.064	2326.9	1178.91	10486.9	21849.7	15977.5	11285.3	12068.2	13914.8	14769.8	10141.8	14010.5	17533.2	5556.98	7002.76	5092.48	6681.44	6997.22	7011.81	7007.18
M694T443			4.52105	309.889	2.59625e-07	694.42	442.684	245189	969890	390131	1.08274e+06	779177	758386	651923	785064	568857	422583	1165.01	4354.62	360.674	2694.71	755.119	1346.78	5802.45	2074.94	1394.91	1522.84	369487	371779	398217	371814	376155	376180	382371
M789T444			0.621747	56.2584	2.61725e-07	789.478	444.341	6823.64	12233.1	7831.64	22818.8	21892.2	10274.8	15829.7	12133.1	12472	14013.3	317.036	154.51	301.471	285.066	246.253	140.22	339.369	166.609	209.647	262.966	8826.23	8376.03	8901.87	8864.67	4469.34	8159.67	8864.36
M544T464_1			0.396536	13.2923	2.66257e-07	543.988	463.918	3358.12	8635.12	3914.81	9469.59	4916.38	5900.72	4823.92	5795.93	4653.87	3845.21	514.327	426.674	355.842	390.867	402.779	560.608	455.78	345.447	365.182	343.828	2790.59	3244.4	2819.48	2953.26	2975.84	2264.26	2794.27
M664T525			0.607665	48.2447	2.67771e-07	664.397	525.016	7305.17	14756.3	6321.36	21924.8	14684.1	14287.8	10002.7	15679.7	9584.88	8574.94	185.934	331.061	243.002	372.736	168.664	295.712	267.413	285.434	151.394	250.673	8697.87	8931.3	8704.35	7075.98	7932.43	9568.38	8929.42
M587T475_1			1.66782	269.595	2.68976e-07	586.696	475.347	50752.1	117282	49317	161207	87677.8	106223	91570.6	117221	78683.4	50293.4	104.589	693.369	96.7808	476.404	177.22	243.54	841.567	292.72	212.073	238.013	47681.3	52935.9	53450.9	52944.7	52940.1	46692.6	50225.9
M693T446			0.361755	281.017	2.74859e-07	693.216	445.517	2849.11	6981.04	2661.29	6557.38	3324.38	7159.55	3093.67	3945.5	4717.58	3442.78	10.6573	22.5528	13.6187	17.5754	17.6661	20.4847	22.1593	8.95368	14.2562	11.2557	2622.43	2658.66	2651.24	2515.65	1327.68	2667.06	2484.85
M541T406			1.59158	211.136	2.77505e-07	540.831	405.818	33578.3	124867	47550.6	135279	90293.6	93249.7	76697.3	97855.2	70221.5	53873.6	158.265	1167.9	226.826	544.385	143.613	172.664	470.588	739.204	199.829	76.8941	42790.7	45555.1	43776.2	43087.1	42804.9	43207.6	33437.7
M714T449			0.338104	9.79564	2.83048e-07	713.924	449.445	3504.75	7859.62	2070.22	4347.2	3199.5	5542.27	5124.9	5679.94	5727.38	3557.01	545.184	278.442	169.726	547.249	564.153	531.717	594.844	315.898	530.528	680.785	2781.55	2864.35	2365.54	2790.66	2633.62	3035.84	3069.7
M870T556_1			0.265294	26.2654	2.83133e-07	869.852	555.722	1309.87	3356.12	1260.02	3905.16	2493.65	2761.55	2308.01	3275.95	1743.32	1603.48	93.3465	28.6304	91.7735	44.3309	95.5994	117.706	141.149	67.6853	116.23	117.951	1882.8	1901.14	1898.14	1898.41	3049.54	1894.53	2823.42
M719T499			0.231448	21.9267	2.84208e-07	718.773	499.292	887.574	2833.23	1100.13	2988.74	1855.46	1883.78	1701.51	2263.92	1495.32	1296.49	53.4149	118.17	37.7247	109.917	59.0368	75.6021	112.572	118.936	83.1422	66.3615	1034.76	976.684	1053.85	1025.24	1053.88	1054.26	1152.93
M745T74_3			0.892929	14.1545	2.86368e-07	745.154	74.127	16609.7	46763.6	23994.9	41396.8	22554.7	43145.4	25440.8	27906.4	22806.9	19153.4	1413.73	2412.87	2672.39	935.784	2648.16	2793.54	2487.03	1782.57	1336.65	1989.45	21993.9	22364	22573.9	21991.3	22363.6	22572	23088.6
M709T444			0.571741	18.8201	2.86369e-07	709.436	443.812	4782.11	11707.4	7161.55	21198.7	11571.2	12794.1	11733.3	16543.3	10522.3	11554.2	534.255	719.762	468.699	582.11	577.127	751.717	859.605	609.365	736.573	514.01	5059.44	6425.51	5292.47	5461.78	5131.49	5091.36	5378.52
M1003T341			0.347132	4.51329	2.8921e-07	1002.59	340.858	2282.24	8400.37	4622.56	7737.06	5674.32	6116.95	5544.89	5241.82	5956.99	4359.7	804.719	1479.15	1171.67	1238.88	1231.81	1744.34	874.638	1105.39	1090.7	1652.53	4059.99	3907.09	4059.2	3902.83	2837.08	4051.66	4454.11
M733T74_1			1.12226	0.292806	2.90747e-07	732.544	73.745	11899.8	13742.9	9794.28	18928.7	18356.1	8991.19	13904.9	9189.53	20120.1	11968.3	30008.1	66718.4	57097.8	40792.8	39944.6	61524.3	50959.9	30567.4	40047.3	49869.4	28195	27730.7	27729.1	28190.9	28188.3	28195.7	25323.9
M571T466			0.262628	19.0399	2.90893e-07	571.347	465.781	842.018	2432.39	1210.17	3766.8	3307.07	3305.03	3446.97	2950.59	2689.9	1959.49	114.337	110.366	119.282	206.914	107.706	76.6615	168.671	194.731	145.689	116.489	1219.97	1324.47	1069.47	2341.5	1218.25	1322.13	1247
M680T527_1			0.542808	40.3527	2.91763e-07	679.742	526.754	4992.08	15205.7	5836.89	15233.8	10662	8594.33	11648	13323	8301.48	5598.42	222.897	360.89	204.883	155.479	139.496	406.811	137.542	397.973	317.314	119.885	5944.42	5614.03	5938.39	5419.85	5942.48	6536.21	5765.57
M328T66			0.46614	0.208391	2.92094e-07	328.08	65.975	889.04	594.74	1044.9	1186.85	1321.65	1354.12	1423.57	2296.48	897.869	4553.49	7961.98	8138.46	7220.54	5043.32	7625.13	4668.32	7478.67	12325.1	7413.1	6805.59	1035.18	896.895	1078.53	936.044	1076.28	1235.83	1035.57
M947T69			2.08398	76.924	2.9606e-07	946.7	69.375	74552.9	228674	88156	237710	159778	163863	108165	128180	109927	113753	1672.1	2496.44	1570.06	3127.25	1428.91	1835.99	2913.31	553.365	410.439	2357.76	68546.4	73340.8	75614.1	73682	73667.8	72108.6	73636.9
M258T73			0.405507	0.361843	2.96629e-07	258.169	73.107	4217.93	1073.74	3137.6	2220.24	1917.97	2678.07	2154.35	2773.13	1053.52	3416.47	7105.03	10115.6	6136.1	6165.08	7245.81	6558.33	7738.95	6286.37	4688.28	6064.62	246.876	423.077	387.35	309.241	588.761	424.083	406.052
M755T556_2			0.195362	7.97243	2.98608e-07	755.128	556.024	921.351	1925.08	875.723	2191.6	1589.85	1849.65	1941.21	1742.3	945.818	909.229	178.749	246.635	278.207	179.108	191.714	112.074	158.658	251.983	100.712	170.073	874.298	1112.98	1112.26	1086.07	1114.39	1085.7	1025.86
M811T73			0.506484	4.00181	3.04831e-07	811.099	73.196	9323.8	16833.9	9668.52	17317.9	17144.4	12333.2	8632.45	11534.8	8285.24	12600.3	3142.38	3312.03	3526.63	3666.52	5175.54	3075.02	1447.23	2925.38	2937.96	1695.9	8236.53	9646.92	8495.2	7074.15	8497.84	8280.81	8356.48
M694T269			2.38652	113.069	3.05549e-07	694.409	268.527	99840.4	331486	107960	250015	244713	202463	111613	224519	176804	145306	194.951	2801.02	776.761	1835.57	673.555	1422.3	6085.16	626.648	1596	745.226	79434.5	65560.9	75204.8	79411.2	75075.8	85209.5	79329.2
M773T69_1			3.66225	45.4679	3.07411e-07	772.578	69.4565	214974	702854	280210	744427	514425	485641	330550	422185	375218	349001	2765.54	2430.44	3316.58	5302.13	21437.9	3596.41	17047.8	31705.1	1313.58	8284.59	220996	224493	231983	221004	220997	221957	224532
M887T572_1			0.234545	16.5789	3.07918e-07	886.541	571.71	982.384	2783.5	1140.84	2888.55	2146.88	2369.08	1828.19	2739.71	1355.44	1250.63	165.659	108.453	109.053	99.6295	151.293	96.0462	137.414	78.022	123.458	106.279	1249.44	1339.26	1391.15	1290.78	1293.14	1291.03	1290.49
M630T428_1			1.14351	152.788	3.13401e-07	629.885	428	22847.8	62612	23644.4	74500.6	50071.6	48985.1	42781	32309.3	32605.8	32567.3	176.479	436.802	140.731	346.303	141.952	194.545	746.598	200.822	197.074	186.745	25891.9	26672.1	25863.1	23171.7	24709.7	25035.5	27353.6
M572T472_1			1.99768	256.682	3.13911e-07	571.686	472.19	57375.5	161256	69274.8	227571	153083	156636	131466	166027	102856	84521.8	130.325	1100.76	81.951	700.203	250.902	400.215	1315.49	435.123	389.1	299.791	69341.2	69347.4	75163.9	74853.8	66315.8	66792.9	70681.8
M1063T69			1.3448	31.6971	3.16916e-07	1062.78	69.148	34611.9	100773	37367.4	96669.6	68351.5	71556.6	49274.2	50264.6	46492.7	46276.7	2968.89	1930.74	2220.8	1891.74	1932.72	1791.13	871.809	2278.63	1640.89	1453.53	28533.3	24635	29938.2	27880.3	27856.9	28372	27883.7
M825T460_2			0.458622	50.3906	3.2083e-07	825.484	460.065	3686.81	11727	3913.8	11323.6	6420.08	5337.49	7735.92	8597.6	7225.6	5170.09	106.052	162.63	84.0834	121.046	113.245	190.366	161.545	166.816	141.976	163.973	3639.1	4007.23	3849.73	3795.28	3710.5	3708.61	3710.41
M710T550_3			0.350833	92.8531	3.21628e-07	710.435	550.5	2153.69	5756.75	2245.16	5876.97	4087.83	5721.23	6007.37	5027.37	2478.51	2572.34	40.6074	54.9544	42.2556	41.5591	43.1894	50.4912	59.4945	26.0794	64.1301	28.7825	2759.06	2797.13	3500.8	2914.9	3434.01	2753.13	2757.22
M532T348_1			1.21879	27.5217	3.22159e-07	531.825	348.333	37430.7	76605.8	30932.3	87446.1	46514.7	55993.9	48246.6	42960.9	38520.9	28921.1	1147.97	2055.97	1580.78	2211.02	1208.93	2044.83	1876.68	2259.32	2420.71	1127.75	24378.5	20948.7	22393.9	31590.3	23347.7	24347.9	24387.9
M841T466_2			0.503166	30.8214	3.24685e-07	841.011	466.088	4682.53	13597.6	5895.41	13090.2	10334.8	10856.3	6815.68	7631.68	7771.2	4325.75	243.847	442.31	201.356	379.426	236.777	211.176	313.055	394.17	158.292	177.458	4311.34	4356.46	4474.83	4320.61	4317.32	4311.55	5367.73
M326T753			0.283985	0.486418	3.31668e-07	326.03	753.385	1532.18	2093.21	1421.55	1625.56	1699.45	1457.26	2103.22	2741.39	1785.49	1421.59	2516.15	3513.77	4621.59	3757.62	3326.45	3027.47	4213.13	3978.65	4323.32	3482.22	2133.59	2575.65	2138.78	2202.14	2176.34	2162.28	2201.72
M715T92_1			1.32082	19.1856	3.35564e-07	714.533	91.542	42233.3	92671.7	41353.9	106654	65892.2	49931.5	55759.9	44394.4	45910.4	48570.5	4321.4	4601.41	4007.48	5701.33	2723.25	1126.65	1898.54	2907.6	2265.18	1375.19	24759.1	26326.5	27433.2	24744.3	27411.8	26334.5	26799.3
M363T99			0.477965	0.373515	3.37444e-07	363.215	98.756	2930.87	2884.25	1528.84	3724.39	3224.92	4981.32	2230.26	3569.48	5152.4	3609.19	7121.05	8340.98	8287.78	12596.1	7442.18	12559.3	8837.93	9444.76	8838	7119.77	5616.38	5296.55	5523.58	5675.38	5675.67	5616.26	5717.29
M731T451			0.66958	20.6769	3.4104e-07	730.947	450.653	11054.8	29355.8	13554.4	14980.6	16215.9	24387.3	16638.8	12530.3	15036.2	8408.13	754.03	724.061	605.445	851.156	867.675	663.499	920.932	824.949	779.207	851.7	5490.83	5391.87	5723.83	5385.38	7173.41	5489.86	5368.13
M601T478_1			1.5044	90.3421	3.41607e-07	601.037	478.317	34798.3	114005	34409.3	111045	89707.7	86862.4	75794.4	99406.8	52763.7	51085.6	598.39	1047.48	537.27	887.245	790.922	764.828	1315.74	760.221	784.832	813.503	42949.4	42969.1	43664.6	43297.9	43099.1	44490.1	38876.1
M585T418_1			2.368	240.964	3.49747e-07	584.857	417.746	79724.7	213329	109525	332247	218569	211235	189216	234125	123059	134228	109.568	1438.77	114.051	1027.78	197.866	247.238	3275.57	770.17	208.914	267.877	107525	110753	113802	109881	109871	112023	111131
M608T241			0.547295	9.13243	3.50739e-07	608.361	240.583	6957.06	15669.8	10058.8	20788.7	10260.3	11492.4	7652.31	9954.1	10794.5	9491.27	771.406	1438.91	1260.39	1295.75	1855.92	1213.78	880.096	1072.44	1286.88	1310.97	5757.35	5311.43	731.478	5275.88	5348.99	5756.6	5775.74
M723T533_1			0.712859	21.52	3.53241e-07	723.099	532.852	11194.7	30323.9	9186.7	22159.2	21753.3	22434.3	20320.4	14273.6	17241.9	9064.68	798.026	985.061	730.702	817.816	916.998	716.718	1076.2	621.478	845.394	760.778	10813.9	12058.9	10856.6	10816.1	9982.68	11600.7	11294.9
M402T518			0.313853	9.23396	3.53667e-07	402.232	518.198	2203.36	5167.2	1826.49	6187.57	4324.59	3998.16	3184.54	3513.38	3791.05	2802.68	269.761	430.006	374.741	308.093	289.408	234.417	310.304	387.795	400.643	1001.67	2137.21	2513.84	2481.85	2595.68	2404.21	2469.59	2428.83
M857T568_2			0.360085	55.3247	3.55497e-07	856.856	568.384	2445.42	6487.16	2292.31	6656.46	4344.86	5307.67	4553.43	5839.4	2867.49	2451.72	63.8225	68.8362	91.0735	105.103	76.9968	58.4784	92.9275	32.8685	106.248	85.3197	2707.83	2742.19	2762.49	2611.1	2707.69	2729.21	2918.36
M342T104			1.20476	0.100678	3.56909e-07	342.248	104.052	5590.78	1195.08	4187.53	5344.61	4958.97	997.139	5493.16	6810.16	4948.67	5128.12	33598.8	58926	46912.9	80557.3	29996	38778	36584.3	25754.4	42252.7	50173.5	20801.4	20832.3	20815.1	20803.1	21634.2	27701.5	21634.2
M617T480_2			0.243926	10.491	3.57206e-07	617.371	480.143	1355.52	3948.28	1587.35	1662.84	2757.08	3046.84	2168.29	3316.48	1956.05	1764.88	202.418	224.36	274.668	191.347	173.94	348.565	256.931	206.432	177.963	189.455	1377.07	1397.25	1189.04	1448.42	1377.57	1381.49	1382.8
M512T358			0.445713	4.95901	3.65003e-07	512.329	358.166	3897	14305.5	6217.23	11892	8096.12	9651.45	10507.9	9701.33	8374.73	11420.8	1364.41	1210.97	1993.7	3266.97	2011.5	1359.84	2784.01	1922.7	2229.88	824.34	3485.35	6213.16	3591.1	2301.72	4825.2	3456.32	3462.01
M692T435			0.749275	101.723	3.67359e-07	692.404	435.303	9563.21	26213.4	11887.4	29942.7	15345.5	17402.5	30331.8	23957.6	13095	14203.2	138.834	290.232	214.629	221.646	118.404	151.055	275.56	137.543	188.084	150.923	15249.5	12013.1	11208.6	10424.4	9691.17	12045.3	12650.9
M795T76			1.12452	0.138897	3.68109e-07	794.601	76.307	2316.22	6811.47	3693.7	8698.86	6468.67	5807.87	7631.72	3286.91	4023.88	7940.05	49116.9	65762.1	47793.2	44821.9	49860	32420.7	22274.9	25478	24165.2	46374.8	26623.1	27674.6	30921.4	27417	26648.1	27688.1	27666.8
M540T406			2.14301	142.291	3.74305e-07	540.329	405.878	80687.5	226462	85808.7	252028	171330	167031	105789	180039	127850	91948.5	733.625	1600.68	639.405	1658.53	543.914	581.319	2796.81	321.621	972.542	615.847	78599.4	80626.8	80696.8	80688.1	78651.6	65826.7	78704.1
M454T99			0.612514	10.1016	3.80807e-07	454.263	98.8915	10516.2	20645.3	6512.05	23035.6	16113.7	15851.7	13124.8	8933.08	12378	12046.6	1103.76	1298.54	1543.33	1567.61	1197.23	1257.85	1948.92	1207.8	1378.85	1271.91	5245.14	5337.24	5357.81	6403.28	5356.37	5247.91	5246.65
M631T428_2			0.597464	73.3449	3.93537e-07	631.36	427.778	6687.69	21781.6	7053.93	10847.5	13116	15091.4	11959.4	19546	11670.8	7918.83	139.881	200.299	125.402	146.751	168.661	98.6653	405.503	168.817	152.335	107.14	8573.78	7276.22	9439.02	9155.56	8893.99	8628.97	9158.64
M587T475_2			1.20162	55.7809	3.93616e-07	587.03	475.281	28204.8	72066.6	29825.9	84009.8	41863	58229.4	47675.1	47424.1	31505.4	32501.8	687.727	979.888	624.276	808.154	942.056	817.501	1278.27	721.49	864.447	761.27	27734.7	22672.8	28298.1	28323.9	27832.7	28314.7	28305.3
M509T340			2.01121	148.992	3.95462e-07	509.311	339.589	73674.5	203943	83564.4	231894	148996	122875	106429	134056	105978	83595.4	147.753	1228.58	398.555	1589.41	171.635	451.74	2963.75	550.992	663.93	525.443	63809.5	63814.6	64762.3	62552.3	63483.9	71204.8	71060
M646T485			0.23714	23.1462	3.99981e-07	646.397	485.273	1056.41	2879.97	967.215	3212.51	2024.61	2283.62	1588.26	2142.49	2181.87	1135.03	70.5939	96.2318	63.2305	58.2478	97.3294	70.8351	140.23	63.8261	81.0974	99.6396	974.641	1035.13	1054.97	911.705	1034.51	1027.56	1016.65
M692T269			6.91512	338.159	4.00751e-07	692.405	269.06	810169	2.76086e+06	903690	2.14071e+06	2.0077e+06	1.60564e+06	1.43959e+06	1.75936e+06	943006	1.12468e+06	1248.05	5602.7	1865	12634.1	1089.98	2120.94	16198.2	2469.21	1649.33	945.307	689352	704567	575714	689526	689451	704943	704832
M510T340_1			1.48634	215.851	4.04881e-07	509.812	340.187	36007.4	104358	41097.7	128857	86453.3	69242	63847.3	71942.8	57265.9	49746.9	118.055	275.394	161.654	240.725	17.9804	19.253	1736.79	121.07	126.217	466.696	34578.3	37775	41855.3	36868.9	37776	36897.7	37754.1
M542T75_1			0.436572	5.8264	4.07611e-07	542.315	75.21	4343.78	10702.3	3979.84	12029.3	10376.6	8311.85	9245.93	7447.51	8650.38	5900.86	1379.16	1772.22	1030.35	1665.03	1204.05	1146.88	1469.46	674.545	958.023	2600.52	4602.02	4597.77	4598.07	3704.97	4268.1	5560.44	4601.62
M559T97			0.271438	0.367707	4.09016e-07	559.468	96.8045	984.781	996.072	780.685	914.401	1015.76	1086.91	1873.6	1553.53	972.721	784.265	2112.24	3454.81	3028.94	3053.89	1540	3685.94	3144.36	3683.61	2743.76	3366.17	1548.2	1686.45	1388.97	1389.51	1463.97	1393.04	1008.41
M826T104_1			1.0021	25.8784	4.1049e-07	825.577	103.997	25936.8	53313.3	22011.5	60439.9	39245.7	30128.4	28004.4	22776.8	27151.4	27096.3	905.761	1702.34	1328.95	1615.48	1446.11	1510.29	1024.54	769.346	995.353	1689.65	13582.9	14859.7	13580.4	13745	13744.9	13681.8	13583.5
M256T137			1.19112	14.9015	4.15655e-07	256.175	137.337	22374.6	63707.4	41774.8	73102.2	85485.9	65287.9	63237.3	34550.3	40437.5	37889.7	2075.11	3024.17	3385.83	3248.16	7221.9	462.302	1374.71	1374.7	5988.96	7266.5	30752.5	32304.1	28935	30368.8	20443.1	30679.4	24351.6
M519T400			1.24379	287.03	4.16699e-07	518.817	399.625	27119.2	75136.2	27875.8	85776.7	54266.2	52997.4	46370.8	60974.1	42707.6	25418.9	100.289	222.244	77.5777	264.858	109.425	17.2491	695.097	129.733	66.9424	53.8344	25012.2	25543	26160.4	24975.4	25818	22141.2	24197.2
M568T355			0.813018	0.105887	4.26851e-07	568.337	355.005	3002.02	1296.23	762.053	561.309	365.267	506.82	3924.13	386.988	2640.54	7937.27	17416.3	16749.4	20961.1	32869.4	27665.5	17214.9	8327.25	14131.9	24229.9	22372.5	12875.8	14842.5	14707.5	13696.4	14357.4	14725.2	14745.6
M563T412_1			1.92155	326.423	4.26911e-07	562.844	412.112	74091.6	140133	55052.9	222333	147564	147051	84909.1	155050	106769	85876.7	49.4094	440.765	79.0169	1048.69	54.8203	109.256	1262.16	505.162	123.941	60.6828	71489.4	73030.8	73369.1	72022.5	57750.8	73503.1	72066.2
M889T69_1			2.6373	63.1874	4.31002e-07	888.658	69.375	110958	369668	136313	380655	269287	250189	193451	210426	184459	159860	2916.39	1113.36	6174.45	4903.38	3297.57	3726	4106.15	2656.16	4140.14	2816.32	114871	115597	119347	117269	115800	111420	118858
M693T436			0.680525	64.3951	4.33256e-07	692.905	435.862	7455.53	18681.3	8398.48	25869.1	22698.1	15255	12755.7	21323.1	13724.1	9942.95	252.285	294.068	194.604	243.399	219.087	174.134	338.697	214.456	220.563	272.857	12173.6	8925.78	8924.18	5172.46	9523.92	8857.47	10546.9
M665T525_1			0.430126	11.4667	4.41709e-07	665.066	525.008	4824.37	10634.5	4078.9	10407.4	3220.5	9810.83	6720.76	9320.98	7168.97	6001.57	702.131	597.365	680.59	548.228	743.966	521.288	583.852	593.671	513.315	811.127	5199.8	5413.41	5963.12	5436.55	5419.13	4941.52	5422.79
M968T542			0.208343	18.2341	4.42019e-07	967.578	542.236	910.965	2113.22	740.534	2394.25	1710.33	1988.82	1350.54	1975.88	1012.23	984.714	53.4933	92.2947	73.6091	41.9281	48.6002	58.952	77.701	178.955	76.2285	130.826	1026.12	1022.48	1022.29	803.331	1024.68	957.184	1143.32
M798T897_1			0.220333	0.375524	4.43292e-07	797.834	897.169	261.894	480.49	932.076	845.833	556.955	1044.67	841.001	460.632	1448.49	405.515	1645.28	2065.41	1738.86	1872.51	1906.46	1336.35	1844.77	2577.34	2264.52	2128.25	862.302	865.472	915.425	887.562	842.146	887.32	886.885
M703T848			0.544419	0.273133	4.49891e-07	703.349	848.174	858.035	1753.51	2478.56	3491.61	2698.62	4172.1	3842.34	4632.88	3459.28	1531.54	12160.4	13224.2	15345.8	12217.9	8989.02	8789.51	7619.13	12970.3	7554.2	7006.46	6592.68	6921.45	7017.27	6922.12	7018.35	6992.52	7018.72
M843T567_3			0.17945	18.5348	4.50774e-07	843.177	566.981	613.181	1602.18	579.543	1726.38	1266.87	1286.73	1258.42	1531.24	796.608	619.644	93.0753	106.159	66.8578	36.8585	64.7739	64.5519	53.8733	45.8024	40.1179	36.5593	632.931	695.355	715.122	653.563	619.158	633.755	653.261
M891T114			1.02977	316.77	4.59744e-07	891.111	113.624	27930.2	59813.1	19666.8	57931.4	41641.1	28693.1	24970.6	23244.8	29802.7	29629.7	11.1516	124.837	81.0975	145.571	108.235	26.3773	327.328	22.3941	161.163	75.672	14133	13736	14453.6	14133.8	16212	14997.8	13690.3
M768T540_2			0.374101	13.3069	4.63355e-07	768.127	540.146	2800.66	6283.78	2401.26	6194.52	7747.44	9060.52	4601.66	6593.89	3931.08	5755.56	456.826	348.28	388.144	667.953	458.801	452.058	509.64	263.609	347.769	267.944	3648.31	3645.62	3740.21	3572.65	3572.4	4431.04	3684.54
M453T210			0.435965	45.725	4.67096e-07	453.207	209.931	3260.26	8524.22	4147.49	11374.9	7155.32	6234.83	7559.09	6766.75	3382.19	4604.24	170.501	100.546	147.693	161.988	82.0387	235.39	193.078	114.011	49.4603	123.299	2003.02	1053.09	2071.48	2085.51	2460.77	2915.44	2106.24
M607T423_1			2.81229	259.718	4.67303e-07	606.869	422.871	143565	375125	145351	432698	292982	283695	243376	318116	210740	109854	263.668	1982.17	210.383	1887.06	388.929	368.445	3024.22	916.237	441.065	357.358	142584	146489	146849	142589	142596	143781	137382
M683T438_2			0.476315	41.9114	4.7421e-07	683.373	437.766	3725.54	10014	4820.53	14420	7802.8	5981.04	8685	8687.98	6525.29	5549.56	244.269	221.207	169.078	191.985	192.555	175.866	191.242	124.908	155.652	151.637	3954.07	4655.84	4094.96	4094.63	4047.78	2989.48	4094.24
M411T760			0.19687	0.448719	4.75598e-07	411.082	759.613	395.484	948.788	723.371	893.327	788.64	574.066	712.966	902.3	850.265	701.04	1348.17	1966.75	1447.05	1836.71	1563.45	1204.57	1384.34	2331.13	1807.93	1802.42	1013.09	1066.23	1084.01	1083.8	1084.5	1084.55	1030.94
M768T540_1			0.672249	132.11	4.81966e-07	767.793	540.489	8012.29	22321.3	8449.61	23496.9	16050.8	16874.5	15576.8	19566.9	11904.2	5937.01	32.1978	104.1	102.608	278.69	100.7	98.8052	202.435	29.7627	71.9757	100.447	6960.07	7034.56	7029.16	6474.12	7075.89	7032.13	6636.59
M608T423			0.989621	166.284	4.83208e-07	607.872	423.165	13210.4	47031	18683.7	54312	34133.1	32489.2	30435.6	45316.8	24960.3	21866.6	101.888	351.24	106.125	300.349	67.3557	115.093	513.83	137.554	117.546	128.107	18721.2	13575.9	19278.3	18639.4	19095.9	18470.2	19082.7
M572T472_3			1.35294	103.171	4.83943e-07	572.354	472.102	29949.2	78437.2	34989.4	108082	72856.1	57679.6	55960.4	77450.3	51854.1	32929.7	487.916	889.839	516.051	793.603	371.779	607.434	905.722	455.478	352.86	436.701	29233.5	32541.2	33463.6	30191.5	30217.4	34172.8	28738.4
M765T274			0.760263	0.303014	4.84439e-07	764.597	274.203	5689.46	4975.45	4586.23	3210.93	3626.36	784.939	18123.5	5271.68	4935.72	12624.4	17176.7	20611.9	17355.3	26182.7	21907.1	22026.1	19028.3	26479.4	21694.8	18183.3	23772.1	19690.5	19640	19455.7	23967.5	20320.3	19694.8
M615T475_1			0.369159	159.222	4.84908e-07	614.702	474.618	2201.36	6141.94	2237.08	7983.47	4914.76	4999.76	4219.78	5042.99	4168.91	2488.12	28.1316	10.6628	26.7734	25.3075	12.4903	11.5126	83.6849	37.7968	27.9147	14.5693	2281.42	2309.77	2352.16	2233.95	2384.23	2281.48	2308.16
M595T97			0.410761	0.326621	4.86989e-07	594.506	96.601	1541.49	2367.29	1199.31	3870.68	1254.52	1594.86	2677.61	3025.27	2167.34	1684.76	5168.99	6048.76	6832.57	6107.26	3428.76	7519.35	7749.88	9239.28	7594.64	5778.31	4354.95	4258.36	3618.29	4257.48	4484.71	4357.97	4280.27
M635T520_1			0.405759	8.27455	4.88638e-07	635.047	519.591	4197.56	9135.6	2919.91	10265.7	5913.74	7853.53	6562.87	6465.13	4560.27	4938.47	766.919	842.77	738.57	629.429	952.274	661.414	821.774	517.966	865.204	794.756	3636.12	3340.78	4064.23	3650.37	3634.11	5476.05	4261.47
M694T529_1			0.669413	68.2528	4.96364e-07	693.747	529.183	7078.7	18555.5	9171.56	27469.1	14480.1	14094.8	16938.9	20638.7	15247	8171.24	212.902	416.701	274.856	87.953	125.556	32.4176	408.848	219.119	247.326	199.073	8102.25	12275.4	10359.1	9256.36	9770.32	9306.43	9294.16
M704T848_1			0.474035	0.276615	4.97563e-07	703.851	848.173	619.164	1324.64	1891.85	2675.32	2123.82	3229.8	2976.59	3465.87	2704.63	1256.64	9097.66	9985.78	11830.7	9324.85	6779.11	6866.41	5922.3	9769.21	5680.12	5246.77	5101.43	5298.94	5447.68	5525.06	5368.52	5358.5	5251.58
M846T464			0.524649	51.8688	4.97834e-07	846.493	463.808	4578.34	12487.4	4224.76	14747.8	14101.5	9915.86	8124.31	10110.5	7676.6	6039.02	155.504	274.614	101.132	296.618	120.606	243.832	220.127	258.605	38.6602	64.1231	4671.01	4824.88	4821.56	4687.54	4726.31	5173.42	4979.27
M650T433			3.83722	230.597	4.98996e-07	650.394	432.923	215167	843507	359999	626117	668014	442905	354254	714130	314860	402938	733.991	4230.32	410.891	3449.4	712.702	865.115	7413.43	1775.58	879.636	959.832	325049	343188	330412	318503	252567	240106	330968
M447T65			0.554595	0.362848	5.03366e-07	447.4	64.674	3409.04	8280.4	2838.89	4230.55	4030.62	3277.23	2575.48	3757.48	6656.18	3877.92	7415.64	12820.6	10805.4	14639.1	14692.7	13137	8296.3	9966.89	12971.9	13578.9	11520.2	11666.4	11496.3	6012.13	10949.8	11564.4	9275.36
M959T131_2			1.78809	291.761	5.04686e-07	959.164	130.655	57351.9	167838	72039	185895	127533	84056.5	90519.9	73116.4	90197.8	86263.2	202.521	296.837	176.655	816.648	132.945	220.009	1358.15	124.057	124.859	94.0974	38932.3	21651.1	37056.6	38813.9	38758.8	38631.1	38699.6
M727T451			0.422394	38.2017	5.07343e-07	727.397	450.532	2778.54	10848.3	3462.98	6646.94	5732.94	10847	6013.55	6751.17	6063.4	5846.41	125.47	185.912	69.0242	151.157	72.8594	250.189	320.801	157.812	144.949	223.091	1793.9	2701.72	2907.55	2702.82	3270.67	2696.44	2879.84
M679T527_1			0.638319	17.2779	5.14019e-07	679.072	527.11	6623.49	22512.8	7139.47	21214.4	18361.2	13763.9	13071.9	18714.5	10657.1	11375.2	735.931	570.351	916.537	649.725	821.572	921.162	1125.71	881.791	754.518	924.299	8933.26	10844.6	10841.6	10580.2	10795	10587.2	10700.2
M944T523_1			0.390506	27.4943	5.2991e-07	943.549	523.039	3780.88	6053.35	4135.49	9163.24	7308.49	7047.58	5727.46	2269.37	3361.51	4096.98	225.189	183.982	135.462	128.559	219.18	141.108	273.367	175.288	172.057	271.455	4286.9	2682.24	3879.15	3833.79	3689.07	2777.85	3889.73
M617T481			0.579667	169.231	5.33186e-07	616.715	480.776	5169.81	18783.4	7203.75	15377.9	10675.9	13761.8	12395.8	14936.9	7373.67	5831.72	49.2718	124.108	35.4865	61.2796	32.522	52.139	161.713	42.2974	37.4695	62.6403	6537.87	6534.42	6420.2	5365.93	6397.45	6920.92	6380.56
M552T465_2			0.338478	12.0428	5.43592e-07	552.005	465.101	3475.86	3638.13	2970.44	7104.34	6610.88	4823	2615.47	5989.55	4072.58	2493.79	411.996	588.811	400.131	284.634	308.486	401.567	371.666	364.268	257.076	247.905	2523.82	2451.23	2455.15	1462.14	2334.85	2338.37	2392.52
M600T471_2			0.378313	23.9794	5.54822e-07	600.027	470.892	2585.67	6899.32	2549.85	8249.27	5852.53	5137.37	4699.93	6008.55	3725.59	2795.91	146.271	271.417	185.781	200.114	187.232	191.71	190.905	235.111	150.721	263.476	2627.84	2707.76	3030.78	2687.98	2647.02	2625.74	2630.29
M499T455_1			1.47144	321.605	5.62985e-07	498.644	454.923	36659.6	100554	32446.7	129002	84055.2	63410.4	73919.3	70859	59034.1	50133.3	47.9712	346.127	53.5905	371.66	78.108	54.7907	880.103	178.78	67.1674	98.5114	34159.5	41283.7	34579.7	34179.1	39255.4	34203.8	34184.7
M592T397			0.587044	35.2167	5.71098e-07	591.864	397.236	6050.62	14606.6	5779.53	22133.4	11666.2	11611.3	13241.3	13058.9	11345.9	7616.51	363.924	304.395	321.077	293.713	248.616	501.096	257.02	340.585	314.662	380.331	5089.19	5143.88	4618.41	4844.38	5143.4	5069.75	5406.7
M513T69			0.490083	15.7154	5.71167e-07	512.892	69.381	4226.21	13331	4827.29	13359.6	11344.7	9112.65	6280.25	7973.84	6580.17	7160.36	487.947	167.528	236.377	547.778	672.932	389.21	521.622	1256.12	511.595	566.454	3886.35	4524.06	4619.67	4288.7	5382.67	5600.77	4445.8
M542T465			2.26182	151.76	5.71383e-07	542.335	464.904	83975	234104	97148.9	302138	167280	200851	154174	202702	112197	110011	847.887	1448.96	537.352	1880.56	793.34	793.321	2085.31	871.117	1055.71	654.91	94367.2	95880.9	95303.9	94616.5	90437.6	94918	95308.1
M797T545_1			0.473075	19.5457	5.76461e-07	797.144	544.728	3499.71	9598.55	3892.96	11385.7	14030.3	9000.84	6831.65	9941.34	5953.45	8424.18	355.998	444.504	440.334	345.2	342.48	395.089	395.986	671.722	305.861	526.694	5292.59	5313.02	5565.54	5569.07	5281.12	7446.69	5302.74
M737T445			0.749756	37.6419	5.78213e-07	736.931	445.163	10914.6	24329.5	9694.93	35254.2	22551.7	20723.2	14847.5	20021.3	15255.1	13201.2	503.514	483.14	262.573	584.673	477.822	292.01	843.589	324.178	547.726	643.156	9940.59	10248.1	10248.7	9099.63	10277.4	9945.88	10467.4
M675T492_2			0.387172	15.379	5.79617e-07	675.081	491.985	3787.48	6852.3	2355.86	7870.38	7564.22	5291.06	5205.12	8834.69	3268.13	4216.55	302.389	392.152	361.666	354.767	369.408	353.851	408.966	341.23	374.126	333.727	2740.09	2742.84	2903.36	2731	2731.46	3765.62	3855.56
M1012T547_2			0.201056	10.257	5.82876e-07	1012.11	546.64	813.43	2200.13	905.199	2153.68	1752.49	2103.98	1193.72	1989.18	1232.65	859.979	118.782	149.393	218.746	139.779	146.54	126.718	136.278	213.635	141.225	91.2513	937.873	933.434	988.498	934.882	933.579	1085.22	971.784
M410T98			0.27371	0.310725	5.84657e-07	409.838	98.4745	513.36	861.312	695.998	820.777	906.383	654.956	1143.85	1561.8	1090.26	642.481	3511.98	3012.73	1760.33	2679.06	4049.58	2073.95	1950.97	2680.55	3273.52	3621.65	2961.23	2951.91	2820.88	3627.02	2590.45	2169.01	3007.36
M694T529_2			0.667761	22.401	5.86599e-07	694.083	529.213	8293.29	18703.8	10170.1	27335.3	20478	20181.1	17289.5	9528.5	15727	9089.75	755.541	704.907	537.261	928.096	614.022	541.762	943.597	586.272	563.852	824.205	8200.14	12408.9	9489.44	11092.7	10577.4	9488.56	8950.01
M781T453_1			0.73325	23.796	5.95129e-07	780.957	452.66	8617.22	25762.2	8589.79	29023	24417	21826.9	18648.9	22961.8	13989.2	11107.9	968.183	1013.75	731.346	626.571	600.054	856.213	1187.67	643.845	738.538	405.875	8771.12	9334.62	10099.3	10777.2	10098.7	9348.75	11612.9
M740T554_2			0.27578	12.7108	6.03123e-07	740.12	554.301	1547.65	3939.8	1337.19	4518.58	2702.3	3228.38	2851.06	3415.31	2174.51	1676.57	203.733	299.198	277.57	244.677	169.93	163.49	170.916	292.33	152.758	180.359	1987.29	1987.28	2021.28	2072.12	1690.76	1987.53	2010.56
M507T457			0.741991	40.6197	6.04895e-07	507.309	456.972	9360.49	24285.5	10550	35007.2	19438.1	14261.9	21629.5	21886.8	17632.1	12525.1	942.663	695.193	609.397	373.524	87.5764	289.822	620.405	444.552	434.893	95.2315	11268.5	10255.1	10679.3	10918.8	10744.3	10922.3	12047.4
M528T461			1.3567	83.0438	6.07213e-07	528.328	461.136	32318.4	84400.3	34102.8	110873	70187	59637.9	47378	73026.1	48630.1	39169.1	532.044	987.543	239.735	745.92	364.041	795.985	1438.33	788.063	568.754	761.352	30052.4	29242.5	30774	34320.8	32888.5	29723.4	30055.6
M733T74_4			0.823416	8.49097	6.13864e-07	733.346	74.063	14906.8	44189.3	22227	33186.1	22178.6	41097.3	24833.4	29925.5	17901.3	18293.4	3558.82	3044.97	4207.36	3034.07	3085.96	3157.28	4106.89	1792.77	2527.68	3134.13	22006.1	21515.8	21502.1	21511.2	23016	21840.2	21434.7
M155T70			0.533747	0.395981	6.19845e-07	155.069	70.0385	5395.47	4193.28	3759.35	3380.16	5370.51	3910.26	3137.78	5769.39	6511.26	6388.24	12098.8	7802.3	9785.35	12393.6	12912.4	9241.44	12101	18127.7	13275.3	13014.7	14729.6	12785.2	15218	16210.6	14263.4	14685.5	13780.5
M532T348_2			0.783339	10.3089	6.21873e-07	532.325	347.901	22329	35434.5	13220.7	36758.3	28490.5	21806.9	20151	12101.4	15379.3	20492.9	1242.04	859.584	2462.55	2221.1	702.223	3076.89	2282.64	3451.54	2486.48	3153.64	12134.6	11429.4	11339.3	8143.1	11093.7	12027.2	8859.21
M559T468_3			0.299134	46.1138	6.33708e-07	559.33	467.757	1656.59	4407.62	1639.78	5252.83	3390.09	2700.41	3152.04	3171.65	2463.9	1568.67	41.3967	75.2211	16.8918	39.6792	44.0905	40.2702	171.453	77.1227	53.9927	77.5134	1531.33	1555.25	1429.44	1533.99	1000.14	1526.7	1527.39
M944T523_2			0.407355	14.6448	6.34561e-07	944.053	523.404	4203.38	10144.9	4107.1	9637.31	3653.37	5537.19	4715.34	8063.26	4953.09	5191.75	446.295	391.612	280.623	388.275	468.347	362.417	341.888	324.567	522.176	584.92	4299.38	4051.69	4435.09	3661.02	4431.41	4443.1	4436.35
M631T483			0.483742	25.29	6.43667e-07	631.39	483.408	3983	11656.7	4656.3	14445.4	8276.17	7842.75	7090.66	8858.91	6905.95	5221.42	376.537	271.467	492.027	280.946	200.714	281.332	324.968	319.644	315.833	257.82	5116.04	4870.59	4688.39	4429.51	4870.66	4692.66	5640.15
M770T558_2			0.144556	5.89215	6.4524e-07	770.127	557.855	588.545	1362.19	672.946	822.603	648.464	1243.4	1554.55	1179.15	872.386	764.718	158.159	260.595	192.839	173.808	163.632	109.175	109.493	231.276	107.858	140.943	680.125	728.256	732.938	682.935	702.932	683.29	683.142
M584T417			3.12298	215.576	6.47655e-07	584.356	417.474	174241	483473	186013	551050	369187	258947	317825	392317	271125	156061	743.14	3132.02	553.571	1432.91	487.658	718.275	5092.76	1281.61	622.081	595.513	177939	182515	188974	180568	180575	182524	181086
M512T69_1			1.43867	56.6048	6.5089e-07	511.89	69.387	32776.9	112431	36419	111138	84317.4	81051.6	59727.4	59643.5	51393.6	51128.6	168.361	2351.63	336.091	1192.26	1134.37	1268.16	1866.52	947.375	1956.29	792.541	36033.2	36878.5	39124.4	36027.7	34705.4	36883.5	36872.4
M542T104			0.736311	23.8639	6.52516e-07	542.314	103.552	12541.5	27129.7	11146.4	34846.5	20814.8	14809.3	15995.4	15879.6	15793.9	13579.2	679.232	931.193	721.487	939.919	591.616	622.103	1021.12	770.264	555.432	816.678	7275.04	7586.72	8095.46	8098.51	8096.26	8132.15	7971.97
M378T764			0.226083	0.343256	6.72002e-07	378.146	764.444	348.963	849.59	662.286	755.975	689.295	414.72	581.734	1042.51	683.558	678.247	1559.7	2111	2525.72	2035.26	2525.56	1200.06	1362.64	2638.94	1653.29	1926.8	1036.32	1047.4	1091.05	1100.37	1036	1046.75	1024.41
M714T848			0.229947	0.310662	6.73892e-07	714.341	848.289	181.668	385.373	580.28	771.32	572.959	836.749	864.316	935.959	679.514	301.346	2168.85	2460.44	2855.62	2290.67	1682.24	1583.66	1565.06	2311.72	1445.02	1302.72	1381.41	1410.52	1407.82	1399.27	1452.54	1456.6	1399.56
M767T260			1.64248	0.190259	6.75965e-07	766.571	260.398	7606.1	15190.3	10596	14559.1	7104.26	9664.68	41626.8	16691.6	16426.1	37026.1	149482	93774.6	121081	95008.9	107374	66001	63872.2	58872.1	65487.8	106684	70174.8	71420.7	55294.4	71427.3	69371.6	71279.4	69367.5
M572T472_2			1.91381	103.278	6.78208e-07	572.021	471.841	48298.7	177078	70056.8	208997	137768	140624	94812.4	142463	100284	77567.4	881.886	1561.83	751.368	1223.88	923.287	941.813	2170.47	1210.16	976.068	958.498	61224.4	59751.8	61246.6	58024.7	61464.7	68228.1	53644.3
M745T74_2			1.02941	21.3727	6.92465e-07	744.955	74.097	20824.5	62041.1	29788.9	52035	32531	57886.6	33945.2	40945.2	20975	23730	1611.18	2570.73	1938.5	1415.64	1671.19	2193.82	1174.32	1087.63	1717.21	2151.58	29587.2	28294.6	29578.4	27356.5	29763.5	29209.4	29590.4
M591T396			0.658861	6.86221	6.94269e-07	591.362	396.361	9785.01	22439.6	9762.01	28615.5	18989.9	22789	15947.8	19028.3	14429	11212.2	3051.94	1773.35	3043.02	2606.04	1167.66	2183.68	3637.04	2635.11	3316.84	1795.64	8073.81	8565.21	8247.69	8249.89	8140.31	6878.52	7525.99
M873T330			1.28135	69.3319	6.96015e-07	872.539	329.724	28162.6	92221.3	30764.8	91772.4	59447.1	49275.6	44640.8	54230.1	47347.5	37652.5	494.84	671.736	773.539	1885.75	957.877	487.167	941.343	416.891	1057.4	37.3913	26181.5	25025.3	25689	25010.1	21717.6	25716.2	19315.6
M472T180			3.55625	175.067	7.00771e-07	472.274	179.981	133739	552787	336601	442506	784617	631669	450644	572579	242501	381043	1742.89	3809.83	2920.19	1905.73	2321.45	2305.98	4655.72	524.298	2452.34	3229.94	176948	260184	243937	244894	169376	244190	232570
M607T423_2			1.75804	198.783	7.02977e-07	607.371	422.904	44503.5	155279	45699.7	172285	120589	118511	95034.6	96070.1	85935	69016.4	198.478	962.619	169.307	771.81	174.993	162.902	1709.29	525.226	213.77	156.909	57967.7	57953.5	57832.4	41228.1	49401.4	57250.8	56912.2
M629T428_1			3.08826	252.676	7.13128e-07	628.882	427.734	178776	461921	133007	549410	354440	344300	212058	386111	260832	226442	442.541	2355.24	231.755	2209.28	360.041	469.627	4321.25	972.229	458.822	476.758	181267	181375	186101	181295	181119	123915	186458
M530T167			0.689677	21.8743	7.15031e-07	530.315	166.842	11912.1	13838.4	11893.7	19394.1	25494.5	31481.2	28358.1	16103.2	18368.3	9209.89	777.46	744.04	842.717	1393.53	756.4	744.663	749.285	851.679	905.109	740.696	6716.53	7955.84	7845.69	7892.96	17632	6651.76	6758.92
M467T337			2.05135	167.924	7.19919e-07	467.3	337.485	61687.4	205789	81024.7	250813	156205	139878	116832	137622	115634	91094.5	736.721	814.688	562.63	1841.03	292.497	190.759	2218.28	326.183	663.951	431.797	65771.9	70119.8	70807.5	70125.7	70834.6	71680.4	69187.4
M753T454			0.696441	16.9905	7.23822e-07	752.961	454.019	9430.12	31402.6	11495.6	25346.8	13489.1	18340.1	14918.2	20067	14798	11734.8	923.127	1043.02	938.274	919.347	1274.21	839.958	1185.17	822.814	1132.19	987.659	8988.76	9237.34	8991.82	9430.1	8966.99	8486.69	10123.6
M522T459_1			0.644707	26.9974	7.25906e-07	521.984	458.804	7833.64	17873.7	5173.2	23387.5	19872.4	10253.7	18876.6	21712	12266.8	13100.1	484.733	907.313	579.168	379.914	460.565	597.817	770.294	425.845	395.432	567.955	7979.7	8468.96	8397.38	8474.58	8658.24	8994.02	9031.46
M926T73			1.13096	32.3081	7.38482e-07	926.434	73.445	20924.9	73580.2	29526.3	54905.1	60857.3	62542.1	35536.8	46086.6	28593.6	26680.6	1587.08	1543.52	768.618	1067.31	3075.39	368.092	2062.05	848.046	1154.98	1120.05	33734.8	33520.4	33789.1	35570	33782.8	39450.1	40001
M543T464			0.901451	118.185	7.43565e-07	543.337	464.127	12822.2	34918.3	13978	51353.7	26613.9	32825.8	24520.3	28467.4	22438.9	18930	264.397	242.927	105.2	217.199	287.801	230.222	413.88	216.791	136.861	142.771	11984.9	16055.5	15847.5	16024.9	14577.7	13916.4	15862.3
M859T470			0.299108	15.1568	7.46715e-07	858.973	469.751	1809.22	4294.89	1728.13	4567.68	5400.33	3468.21	3188.89	3750.83	2108.89	1997.54	260.061	232.181	252.138	227.419	201.969	194.727	205.01	178.016	202.363	178.13	1676.52	1891.39	1890.17	1889.91	1892.36	1852.59	1837.39
M464T442_1			0.550448	34.0493	7.53223e-07	463.616	441.843	3526.25	14824.2	6397.22	15126.3	12790.2	14892.7	6858.93	15606.6	8491.29	8404.1	352.42	311.592	96.2579	121.548	549.337	310.475	374.917	643.79	104.69	275.063	6326.59	6323.68	6065.65	6071.93	4693.26	6833.72	6355.96
M740T450			0.877089	55.9277	7.55125e-07	740.45	450.465	15346.3	39625.7	13814.6	43974.2	32946.1	16101.5	24197.8	31094.6	21041	17515.7	258.109	599.079	275.584	453.304	306.264	622.125	896.91	441.157	397.465	321.22	8627.52	7734.39	14786.7	15291.9	14116.1	14093.6	14799.2
M511T69			1.78181	81.0613	7.65671e-07	511.389	69.21	49173.3	174571	59419	170620	124986	125160	85488.7	90985.8	81829.1	72710.4	1426.96	1047.94	773.78	3332.48	426.459	839.521	3194.85	648.678	420.227	656.521	60478.7	61589.5	64707.8	59860	61623.8	61617.5	60456.4
M827T466			1.90682	147.211	7.67051e-07	826.999	466.138	59538.2	206107	57856.5	158649	159432	121083	101671	175403	105508	69718.9	590.924	1356.5	266.5	986.97	544.204	962.505	1277.92	759.171	684.042	824.499	75301.2	67685.4	75285.5	77818.5	76824.6	86219.8	69762.3
M782T543_3			0.529422	42.279	7.73121e-07	782.47	542.536	6123.05	12861.8	5169.5	13698.2	9866.22	17535.5	8509.3	13071.1	6815.59	5828.96	116.041	116.878	111.471	414.694	432.564	228.694	242.512	114.584	298.304	277.181	7751.3	9169.35	7324.24	7124.44	7309.65	8686.99	7657.88
M815T268			2.40959	0.18068	7.83423e-07	814.623	267.879	16894.4	20892.7	22603.4	23853.6	15824.6	12155.8	126687	11433.3	29972	66253.2	178847	138475	188613	246496	270133	142839	93602.9	177955	230341	250843	153941	153886	102758	153882	153785	153853	153789
M445T65			0.598072	0.310904	7.98925e-07	445.366	64.8355	1834.43	6073.46	2685.7	3384.13	4113.77	3032.55	3267.79	2609.84	9037.75	4501.02	10781	10834.1	19906.4	16472.3	10792	15754.8	10135.8	12395.6	12085.6	11237.8	14056.2	15873	17323.9	16062.5	16680.7	16029.8	16694
M679T560_2			0.192518	23.5364	8.00704e-07	679.161	560.093	754.506	1772.27	776.279	2037.36	1460.65	1783.71	1036.7	1707.19	1034.04	512.491	68.5762	129.531	44.665	73.1835	59.4322	22.622	35.2383	35.2504	29.13	49.4042	823.399	1308.29	825.022	826.628	822.716	832.187	824.538
M629T462			0.882953	58.8517	8.03245e-07	628.881	461.596	11586.3	36725.5	14839.4	47104.4	23633	25916.8	26736.9	37083.2	19707.3	19078.2	310.174	520.041	177.08	544.151	475.711	427.85	697.351	531.911	441.722	332.864	12637.6	28820.1	12980.7	12923.7	14719.3	14626.1	13680.9
M479T336			0.343053	7.54861	8.12211e-07	479.285	336.25	3305.6	5377.76	3841.98	8285.01	5488.83	3517.6	5045.28	5214.23	2885.2	2636.12	521.631	466.753	520.665	458.785	414.066	1074.36	772.016	682.03	658.553	471.665	3026.65	2824.05	3134.2	3702.2	3164.37	3202.06	2300.11
M763T457_2			0.564494	47.2517	8.12424e-07	763.435	457.27	6997.63	11042.6	7148.62	19404.7	9376.27	12594.5	13364.9	17768.7	11479.2	4085.69	181.293	298.051	108.847	259.738	352.297	158.597	427.178	77.6809	331.31	202.018	5576.1	6160.88	5970.86	5965.92	5961.92	6097.73	6202.66
M565T413_2			0.366072	21.9377	8.1394e-07	565.321	413.196	1908.57	6003.48	3064.93	5741.28	5476.01	7748.16	6765.06	7231.44	4459.48	2190.17	297.588	237.554	293.513	259.728	111.333	158.083	281.398	280.083	157.137	229.593	3241.52	3265.74	3511.97	3259.08	2902.3	4104.82	3414.74
M551T465			0.472219	104.101	8.15115e-07	551.335	465.476	3462.94	11268.7	3428.57	11542.9	8695.67	8268.22	7188.62	10150.1	5906.29	3761.1	109.687	92.0428	90.9152	60.3387	31.2126	93.3787	40.7362	71.4979	52.7317	65.1701	3886.28	4902.95	3914.31	3854.15	3905.52	3854.24	3853.05
M757T74_1			1.00405	45.0386	8.24388e-07	756.762	74.455	16710.6	57901.4	33192.5	46657.8	31199	56932.8	34474.8	34542.7	18787.6	20484.2	672.067	1273.62	887.672	633.52	153.146	625.429	1494.44	442.325	529.016	1079.49	35712	29452.7	30754.6	29458.4	29993.5	29543.9	30775.9
M791T73_1			0.865888	0.400358	8.24717e-07	790.585	73.332	7072.24	16019.9	7604.72	19639.1	10255.4	17275.1	14329.3	9543.88	15719.4	5734.64	24140.6	44161.2	33815.2	24593.4	24816.9	36047.6	29086.9	30087.1	27351.2	33608.9	19387.5	20643.6	20673.1	19825.9	20676.8	20474.4	21274.3
M528T462_1			2.22128	246.488	8.29579e-07	527.66	461.838	93252.6	244164	84588.2	292029	182521	139724	167632	160168	139055	84021.1	61.0093	1283.64	12.4327	1030.87	232.523	418.83	2755.08	373.091	115.304	156.291	74560	98625.6	93256.4	93389.4	91032.5	93350.9	81906.9
M253T117			0.904354	0.23516	8.29723e-07	253.163	117.47	8770.24	5039.52	8254.19	9831.12	6455.77	8398	8487.37	6244.43	4124.51	3475.6	24107.8	18845.6	29826.4	46959.7	25242.2	26929.5	27249.6	17090.2	39272.1	38237.6	17817.2	20022.9	18537.3	18075.6	17793.3	13737.3	18324.3
M968T543			0.188132	8.28112	8.29768e-07	968.08	542.536	707.122	1800.25	731.831	1873.09	1897.79	1642.32	1346.8	2169.31	1043.96	922.627	125.538	176.221	153.868	158.462	204.525	82.7741	178.646	202.105	158.578	266.189	850.284	850.317	894.437	850.349	860.354	838.532	853.573
M881T75			0.617383	0.408527	8.31108e-07	880.616	74.9805	6416	7947.12	5483.8	8439.34	7548.2	2735.99	5708.25	5539.69	8299.49	8179.77	11217.7	20425.5	20419.7	14536.5	13434.5	21951.3	16943.6	12054	14557.5	16744.5	9863.08	9911.11	12010.7	10104.3	9646.97	9653.64	9688.63
M808T498			0.378734	31.14	8.37213e-07	808.489	498.259	2387.43	6310.14	2921.66	9463.61	5808.75	4393.46	3931.27	5035.9	5073.86	3419.13	131.198	130.28	81.9365	175.581	148.427	131.694	158.411	152.877	268.019	186.934	1781.71	1689.05	2000.35	1686.4	1688.87	1930.26	1697.33
M681T547_1			0.332995	77.9812	8.374e-07	680.75	546.518	1728.66	5122.18	1927.57	6665.96	3966.38	4218.45	3359.9	4291.72	2678.92	2332.05	33.7058	71.8728	62.5721	55.6014	32.2609	14.296	44.5788	75.6677	36.4585	38.3774	2507.75	2466.58	2467.78	2353.06	2591.07	2505.93	2466.83
M736T451			0.556864	78.1476	8.48889e-07	736.101	451.029	6174.94	15823.3	6278.98	16273.3	12355.3	12634.9	7285.07	14102.4	4974.39	6852.21	100.645	111.441	130.095	153.477	182.472	148.561	241.121	141.141	56.2734	49.6529	5611.06	3059.79	5744.97	5707.66	6254.83	4846.64	5753.41
M872T570_3			0.197744	21.6665	8.73813e-07	872.196	570.187	636.588	2028.12	712.042	2062.27	1558.54	1532.92	1378.63	2002.7	1010.05	746.611	84.9339	68.0081	68.8128	67.4188	84.1757	81.705	49.7872	68.6849	32.7775	24.554	814.821	835.757	843.113	814.222	834.693	779.882	835.351
M946T540_1			0.195021	18.7461	8.76687e-07	945.566	540.291	693.493	2039.8	729.102	2252.13	1290.99	1280.55	1097.83	1889.35	1130.11	951.846	51.6185	68.8155	75.6315	74.4788	19.2057	58.6	67.381	37.7666	49.0003	209.93	910.463	886.909	1007.59	857.615	948.708	945.159	946.23
M644T71			0.510525	14.8497	8.77488e-07	643.991	71.356	5899.39	16107	6574.96	14319.7	10904	10563.7	6443.16	6820.1	9108.81	5424.13	306.011	865.62	629.06	772.985	406.321	764.751	564.733	535.386	195.232	1166.43	4536.87	4552.56	4733.82	4758.57	4525.27	4202.86	5746.49
M445T330			2.62506	284.185	8.77989e-07	445.287	329.587	110036	351039	118249	391286	268870	228862	192358	237590	171639	137307	424.692	1839.07	247.566	1558.43	253.83	408.814	2046.35	215.495	452.33	320.322	104160	105820	112316	109094	105855	101016	103845
M917T338			0.873818	51.5052	8.80059e-07	916.564	338.37	11881.8	40111.7	15243.1	46511.1	26458	22899.4	23649.3	23963.3	26836.5	16274.7	668.58	571.295	654.31	332.529	165.637	210.996	562.896	506.781	839.807	415.393	13384.7	11245.8	14667.6	14691.1	14284.5	14675.3	15607.3
M936T74_1			0.683871	3.86627	8.84149e-07	935.644	73.767	26112.7	26328.9	18168.7	35132	36363	16305.7	23502.6	19778.7	37246	29770.3	8324.87	14603.6	2934.26	3571.98	2075.47	9217.6	10128.2	6679.46	3030.53	8934.66	16310.3	16684.5	17037.2	16311.4	16901.2	16315.4	15672.7
M629T428_2			1.94195	194.928	8.89943e-07	629.384	428.114	47346.6	190391	76868	213664	140190	141800	81094.6	151879	102279	88298.9	319.274	1227.15	191.133	937.177	235.998	299.562	2019.73	489.205	282.845	327.494	74994.3	49112.1	74824.4	61822.4	72356.2	73846.1	78577.4
M500T75			1.05925	0.383736	8.90968e-07	500.376	74.76	10694.7	14596.3	14275	24163.9	26402.5	13385.7	17089.3	17990.3	18766.9	15197.8	27823.9	64098	53860.3	51892.4	39959.6	51809.6	38226.4	32954.6	40175.7	48889.6	26485.1	29022.9	28324.4	28346.7	32322.7	28341.3	29973.8
M672T518			0.22731	11.9135	8.928e-07	672.354	518.284	1072.44	2913.63	920.417	3131.59	2041.51	2079.03	1542.01	1874.86	1705.67	1215.29	165.174	143.791	136.805	110.259	116.041	178.421	189.236	140.415	187.645	184.777	1140.42	1277.97	1101.31	1099.74	1100.21	1100.05	1248.77
M799T562_1			0.203201	6.44792	8.95004e-07	799.153	561.584	917.592	2452.46	879.28	2433.05	1915.81	1955.65	1580.15	2174.03	1453.06	951.507	295.38	276.281	243.232	258.329	273.548	268.291	168.797	336.026	185.194	286.857	1095.43	1096.01	1095.36	1063.22	1096.03	929.521	1095.31
M724T552			0.568265	66.9591	8.95398e-07	724.442	552.182	7820.66	11937.5	4551.2	20153.1	11338.4	12392.5	13830.4	13753.5	7659.18	5524.07	92.3858	174.123	154.302	217.758	147.52	136.7	214.557	134.764	192.496	162.665	5957.46	5140.33	6723.18	7308.54	7299.79	7299.41	7584.72
M652T281			8.55126	292.783	9.00798e-07	652.409	281.296	1.19056e+06	4.43493e+06	1.28552e+06	3.78595e+06	2.207e+06	2.37793e+06	2.09061e+06	2.65057e+06	2.20398e+06	1.6359e+06	2433.46	15823.2	4214.96	17589.9	2850.87	3892.61	25955.2	2853.45	3851.54	2038.73	1.10211e+06	1.13242e+06	1.20049e+06	1.10216e+06	1.10247e+06	1.10266e+06	1.12793e+06
M833T260			1.58246	0.268106	9.09377e-07	832.58	260.041	16644.7	18625.8	19771	27919.7	19530.1	13691.9	56971.4	14410.9	18875.1	41720.7	105619	98481.9	107969	63555.1	132213	89488.1	70867.4	76411.5	55668.7	125337	73430.7	73559.8	74081.8	70236.4	73563.3	73011.4	73010.3
M513T459			1.79889	156.619	9.217e-07	513.319	458.731	59164	163294	62852.4	184239	118644	93800.6	103248	135007	70192.5	56010.1	245.138	1562.67	286.624	1015.15	390.588	282.758	1621.27	448.604	398.628	430.096	59921.8	59864.9	60687	59882.9	59873.6	47306.1	46543.3
M546T344			0.683033	0.202116	9.26255e-07	546.35	343.851	3111.06	5502.96	2067.52	3467.55	2008.29	1850.32	2411.05	1408.06	3996.99	6132.83	13637.4	11041.1	15033.2	25705.6	18562.2	13544.5	7650.18	13081.5	20697.8	19157.2	9087.99	8785.47	9977.5	9089.21	9252.01	9086.47	9596.7
M835T262_1			3.49015	0.158883	9.43841e-07	834.597	262.041	32306.7	25860.1	24948.2	34529.6	15795.8	18801.6	236378	17540.2	64375.8	146026	221911	345701	465219	618723	362664	368647	236120	387781	527955	345887	312271	299086	257724	308271	308203	307780	308174
M796T74_3			0.462355	4.2235	9.46093e-07	796.341	73.915	7177.69	16035.3	8308.76	15406.8	7781.03	10815	9251.46	8005.65	9610.75	7219.86	1586.29	2866.55	3104.13	2733.39	2062.43	2463.25	1793.59	1926.84	1531.89	3516.89	7033.96	8090.3	6787.24	7048.2	6518.61	6800.7	6803.74
M1004T75			0.635987	14.4884	9.83831e-07	1003.69	74.5775	12875.7	18379.4	10369.6	24994.5	24569.3	7278.99	12475.2	13107.3	26183.1	14528	940.108	1730.35	1403.32	1468.21	1599.22	558.951	1382.17	595.228	1267.19	427.175	10330.9	8649.01	10604	10623.2	10009.8	10325.8	10610.8
M916T116			0.827427	22.4591	1.00028e-06	916.146	116.475	17362.3	35032.2	16190	43771.7	28593.9	15703.5	22158.9	20668.3	12212.2	22396.6	620.943	1421.67	1126.35	1025.32	1065.14	1441.62	1256.42	642.977	872.541	949.949	8272.96	8255.35	7878.5	8187.77	8645.75	8640.11	10703.6
M514T458			1.24855	295.465	1.01197e-06	513.653	458.061	29575	80870	24229.5	90169.9	59836.7	51927.7	37984.5	53019.7	34557.4	38039	50.2547	466.312	3.7647	101.835	16.1828	104.017	707.968	191.292	28.8212	22.5117	24876.1	28175.8	25320.4	25402.7	24473.6	23270.3	29368.6
M570T343			0.778069	0.110471	1.01425e-06	570.352	342.591	1905.93	2166.15	1512.9	1156.34	782.083	1150.3	3958.73	1476.08	2358.07	4435.72	15411.2	13214	19532.3	33855.2	23201	16026.8	7623.57	14553.1	21929	23864.4	10064	10312.4	10334.9	10066.5	9985.33	10177.7	9909.05
M520T350			2.45226	0.106643	1.02338e-06	520.338	350.29	19253.4	34770	10917.9	19440.8	10396.9	15082.6	14896.7	6751.06	20624.8	45756.9	110619	173809	253965	328547	159086	140497	106348	225976	226073	130723	99675.8	103713	108047	105901	101263	105172	103710
M929T303			0.439076	32.6116	1.04662e-06	928.946	302.726	3705.73	7789.41	4564.89	8277.99	11339	6789.19	12882	6299.78	4140.46	5629.99	82.7455	229.021	118.02	429.496	414.727	127.916	189.47	77.3481	378.732	142.496	3324.5	2441.49	3319.93	2906.59	3323.48	3227.69	3520.56
M628T428			3.93138	239.228	1.05446e-06	628.382	427.747	287633	754614	196143	850521	591339	555380	498358	659616	417765	236234	861.202	4229.34	514.113	3276.94	656.465	1039.37	7283.84	1565.03	828.014	845.274	290117	283035	289426	281331	219903	289924	289786
M529T459			0.457709	12.0962	1.05947e-06	528.996	459.402	3898.43	10224	4194.01	11496	9698.7	8490.6	9432.46	11051.4	6855.3	2977.64	502.512	996.227	667.436	387.499	778.44	517.826	578.442	943.081	585.156	518.011	4153.61	4148.76	2478.56	4151.06	4162.9	4543.78	4547.09
M984T74_2			1.0913	15.5181	1.05995e-06	984.477	73.639	19101.1	75226.6	38388.2	46894.8	50048.5	67967.5	35689.6	55597.1	28654.9	26564	3026.6	4224.72	1558.04	3465.67	3624.93	2574.53	4081.64	1239.65	2364.26	2460.29	29241.3	28490.6	30261.4	28477.2	26663.1	31954.9	28474.6
M597T70			0.427505	4.75726	1.06056e-06	596.553	69.597	5390.14	10091.2	5438.69	14218.2	8962.1	8393.75	7196.23	7947.21	5475.66	6650.73	805.632	1379.49	1668.54	1849.96	1196.12	2709.22	1420.19	1674.61	2210.3	1852.72	5179.25	3587.97	4496.69	4314.39	4498.33	4252.11	4508.93
M674T114			0.592133	10.484	1.07331e-06	674.394	113.995	8541.4	24278.8	7659.18	19344.4	12787.3	12972	10013.1	11550.7	11801.6	10153.5	868.407	1273.85	1421.21	1700.38	1209.18	1491.42	1229.68	695.226	1308.38	1116.41	5557.74	5656.15	5660.66	5648.5	5282.29	5656.67	5627.82
M790T79			0.804337	0.115942	1.08487e-06	789.612	78.782	1252.59	3562.49	1522.7	3325.58	4099.71	2432.34	1840.08	2303.21	2653.35	1017.37	15540.4	13939.2	15071.2	27082.7	32772.4	11420.7	12757	23080.6	23796.9	31619.3	10215	13618.3	15946	10374.1	12846.9	12155.6	12690.3
M502T370			0.77837	0.341106	1.08491e-06	502.29	369.749	8788.03	14647	6630.64	8779.7	5322.55	3335.09	9121.04	4834.16	6532.48	12866.9	19229.2	18030.7	27602.1	33836.3	21658.1	16201.7	21139.2	27150.9	31153.6	21043.5	24371.2	24230.7	24325.6	21135.7	24368.1	24018	24365.8
M598T424			0.574727	93.1681	1.09859e-06	597.855	424.07	4888.81	16367.5	4723.86	17780.8	12092.9	12395.2	13297.3	15163.3	6549.91	7484.02	85.9928	143.752	73.6616	120.621	96.5654	90.4799	202.378	67.4753	120.17	187.547	6444.93	3996.16	6477.13	7118.88	6042.43	6240.31	5731.75
M812T547_2			0.30643	8.95112	1.13415e-06	812.152	546.67	1714.32	5609.33	2108.91	5204.3	4298.02	4114.27	2756.97	4647.12	2924.3	2165.06	370.148	477.965	425.322	467.661	392.617	332.338	325.58	453.524	337.704	387.885	2382.16	2247.39	2377.72	2498.52	2355.7	2257.89	2491.27
M616T481_2			1.20924	47.9405	1.1425e-06	616.047	480.906	28703.7	76969.2	28448.7	89618.3	46963.8	50170.4	40185.3	49009.9	43771.7	26372	835.288	1139.09	915.761	978.242	939.802	1027.85	1415.1	996.925	892.24	876.554	27105	27090.6	26382.4	27097.4	19366.8	27360.4	26042.5
M648T425			0.755899	43.6518	1.16679e-06	648.378	425.209	10086.1	32245.5	9087.5	32000.1	18877.1	18957.1	20771.1	21519.9	13388.3	12623	443.867	573.204	417.064	431.555	442.278	320.959	517.299	455.031	344.315	396.871	8840.71	11202	10241.3	10537	10223.4	9776.98	10548.7
M608T424			0.583627	37.5287	1.17023e-06	608.373	423.802	7693.56	10342.3	4539.95	20919.8	18955.7	13052.9	10782	15811.7	9132.44	8812.26	275.348	394.557	258.081	372.093	253.614	337.871	424.891	306.631	317.967	257.63	6458.24	6540.11	6330.43	7034.19	6331.87	5299.73	6332.79
M872T287_2			1.0836	3.75064	1.17595e-06	872.074	287.104	50906.6	63055.7	32490.9	99145.7	88160.9	66808.3	61502.5	45751.3	90191.7	65552.5	16440.2	17999.3	18007.4	16416.5	9340.39	15672.1	18243	19216.3	29021.7	16563.8	25513.3	32612.2	37330.7	28226.3	27292.9	54739	32637.1
M489T344			1.53221	95.8573	1.17679e-06	489.313	343.871	45221.5	127194	35529.6	136846	89359.4	76345.2	56570	74709.1	64562.9	55509.6	763.159	1226.51	1054.82	1427.12	672.148	841.052	649.001	489.286	592.74	231.903	41348.2	41380.3	46165.3	41359.7	42185.5	41371.8	43633.1
M981T489_2			0.357438	23.9992	1.17925e-06	981.087	488.835	2216.7	6036.27	2286.01	6651.66	5023.78	7605.61	4439.47	5722.8	3213.68	2561.29	147.371	189.107	196.814	175.042	134.447	211.853	264.047	283.385	153.779	150.772	2443.09	2399.93	2670.1	2399.07	2397.54	2442.22	2520.28
M937T484_2			0.697808	45.6934	1.19842e-06	937.062	483.917	9546.94	24838	8936.34	26567.3	19509	20339.7	12503.8	20986	10530.8	8037.79	307.254	432.754	343.333	375.678	315.29	295.725	570.164	250.994	344.586	305.121	9469.71	8468.65	9435.21	8844.2	9454.01	9048.36	9994.65
M459T224			0.959889	30.2021	1.20147e-06	459.278	223.643	22306.2	47638.4	18474.2	43473.6	51651.2	38520.8	18695	39511.4	24301.4	14466.1	601.745	1128.72	1239.76	1321.72	1009.23	889.979	919.831	1091.76	1031.56	1329.14	16616.6	17380.2	16500.5	10965.6	12718.1	15172.8	15216.6
M828T466_1			1.35657	132.227	1.22006e-06	827.502	465.962	28879.6	79462	29570.8	119551	63808.5	63584.2	53791.9	68474.4	64695.4	37474.8	156.248	973.539	162.441	632.15	284.728	361.898	1103.53	370.18	257.514	305.717	33922.5	34051.7	38962.1	41439.9	39486.2	41040.9	33166
M520T364_2			5.70603	0.149206	1.2252e-06	520.338	363.96	192602	159504	141182	94726.8	81173.6	86080.7	224897	35461.7	101583	456238	753956	912211	1.31781e+06	1.64451e+06	840142	683117	549780	1.36548e+06	1.52865e+06	949873	709525	644032	658810	648114	658886	659000	646875
M835T74_2			0.320529	3.98036	1.22963e-06	835.083	74.031	3685.13	7942.74	3157.15	7166.75	6444.66	6069.72	4118.49	3145.15	6530.29	6249.7	980.911	869.767	1976.62	1775.81	1435.86	1402.16	1234.27	612.391	1698.49	1708.42	5133.55	3988.52	3968.57	3986.99	4193.77	4001.56	4194.92
M443T315			3.86877	382.659	1.22993e-06	443.272	314.678	237624	791503	234410	866384	542794	452450	465681	516881	400741	304365	316.474	2091.52	471.689	2495.72	525.87	372.777	5021.64	472.174	462.629	346.847	215285	224547	228332	215087	213643	217390	219042
M776T272			1.07739	0.236885	1.23564e-06	775.6	272.308	9940.75	8135.21	8164.72	9355.25	5329.4	1483.74	21957.6	5883.49	8897.78	20005	44760.4	20017	35135.4	48834.1	47133.1	54551.7	29517.8	29464.7	49539.9	59615.8	29615	40046.9	29546.1	20312	31086.2	33469.2	29649.4
M834T261			1.23761	0.303872	1.24367e-06	833.584	260.646	8949.55	21834.3	10800.2	16363.8	12365.5	10560.5	35952.3	10679	21042	25866.6	55782.3	59481.9	59129.4	61281.2	82633.2	53081	38055.9	48448.1	35464.6	80614.6	41059.2	28720	42885.6	42919.1	41089.6	46330.8	41037.1
M606T269_1			0.769933	20.125	1.27743e-06	606.455	268.785	11314.7	36086	9805.14	35127.5	15606.1	28530.7	17626.3	17189.6	24742	22317.8	808.171	1284.71	1276.16	978.038	984.421	1106.58	2011.23	789.316	973.519	637.367	13175.1	12458.2	13141.7	13774	11046.7	12481.6	9704.24
M746T433			0.701346	47.4858	1.2929e-06	745.955	433.191	8975.06	20813.9	9488.73	22338.6	25790.5	18148.4	23370.1	26885.9	14265.1	5152.29	371.439	344.83	370.121	399.274	306.206	326.39	486.513	394.159	349.017	342.172	8068.04	7792.56	8060.47	7809.21	6244.35	8200.73	8064.75
M455T438_1			0.682709	31.7971	1.30067e-06	454.617	437.768	8664.25	24327.1	9190.41	27729.9	12491.7	22238.8	13848.7	18693.2	14012.5	8655.82	948.59	693.136	272.78	319.291	902.113	418.757	595.306	484.365	188.122	204.802	6255.53	10296.4	7869.54	9004.06	9364.18	9018.83	9379.12
M349T175			0.367341	10.6836	1.32823e-06	349.182	175.297	3753.79	7005.17	3229.79	6525.03	2519.21	8047.54	8199.64	8365.21	5502.75	3327.26	445.407	481.657	539.328	799.712	592.604	453.923	422.063	545.23	600.463	405.786	1300.28	1062.8	1334.34	1483.54	1075.44	1916.64	1441.22
M636T268			0.593194	7.10411	1.32972e-06	636.418	268.488	9680.1	26028.4	10044.5	18467.4	14645.1	15050.8	18467.2	8788.79	18768.8	9056.66	614.332	3599.62	2339.6	2131.92	1442.38	2958.91	2834.65	1046.97	1736.64	2268.41	10729.7	5300.61	11308	11324.1	11279.9	10715.1	10628.8
M960T75			0.751557	17.2078	1.35998e-06	959.667	74.682	18695.9	21838.5	14462.2	39116.6	31521.4	11954.8	16225	15372.5	34299.1	19095.6	1120.45	2108.32	2156.95	807.666	598.2	1591.13	1213.61	552.358	1362.47	1423.74	11478.4	13397.4	13142.7	14123.6	12278.9	13137	13834.4
M803T74_1			1.2023	8.2415	1.37913e-06	802.594	74.2115	23906	80838	39234.2	87025.8	59264.9	68291.4	45206.5	79513.6	57137.5	29111.1	9112.11	9294.27	1965.32	2564.04	10315.2	5743.33	5172.69	10016.4	6545.64	8376.05	35899.1	25888.6	35763.4	49180.3	45138.5	35883.8	35891.3
M658T570_2			0.208808	7.28468	1.38675e-06	658.157	570.134	1052.59	2513.95	927.01	2602.66	1828.02	2023.2	1901.21	2312.27	1151.58	897.651	277.785	250.809	176.459	209.65	220.126	222.438	205.765	262.739	251.872	284.87	1218.57	1218.22	1251.6	1193.28	1193.76	1193.72	1220.04
M670T430			0.767377	136.695	1.38812e-06	670.391	430.424	9588.91	22975.1	14445.7	35465.5	20165.9	20884.5	17868.8	35361.8	13162.3	12581	96.4045	255.641	150.182	113.964	86.4342	123.763	357.48	96.043	96.4276	105.052	10961.8	11976.3	10821.7	10819.7	10809.6	8897.71	11860.2
M915T480			0.871009	97.7419	1.38834e-06	914.548	480.259	11512.9	36479.1	14959.4	47424.9	22406.3	34647.8	19912.2	26939.5	17708.2	20055.3	256.672	327.464	183.877	265.292	242.787	190.988	470.816	192.319	184.353	264.12	13457.2	12618.9	13970.5	13653.7	13472	16062.4	15853.1
M560T220			7.48128	408.519	1.39882e-06	560.326	220.315	844165	2.94747e+06	944947	3.3194e+06	2.12664e+06	1.64438e+06	1.6163e+06	1.76878e+06	1.58934e+06	1.20499e+06	754.259	10497.4	521.799	13712.6	685.827	617.276	9377.99	5192.49	2389.66	328.01	375544	758701	759399	760162	396642	758413	758989
M676T438			0.518324	38.7048	1.4077e-06	675.887	437.604	4224.38	12705.2	4226.53	16765	9727.5	10044.6	8317.85	11270.2	6002.06	6978.82	172.966	221.369	234.458	251.623	231.954	205.319	327.344	240.224	271.986	174.823	5508.67	4834.77	4826.81	4875.58	4830.93	4934.06	4841.88
M750T456			0.36341	8.81024	1.41612e-06	749.913	455.803	3613.3	9224.95	2678.45	6633.59	4632.94	4518.53	5737.78	6967.38	3776.04	3311.56	380.692	335.494	492.864	508.524	907.665	880.099	591.285	543.713	662.78	496.329	2482.58	2670.07	2645.83	2666.85	2665.39	2594.02	2185.41
M585T474			0.206282	17.4416	1.41779e-06	584.5	474.021	879.253	2313.42	874.855	2321.88	1338.29	1978.08	2175.58	1820.8	697.857	996.012	57.0211	109.964	100.182	96.5723	70.378	146.582	81.6593	44.7156	94.5415	81.1038	868.327	891.465	972.544	867.809	891.504	828.469	891.317
M901T573_1			0.218982	15.3008	1.45764e-06	900.545	573.181	1015.32	2427.37	916.331	2435.1	2022.71	1810.7	1836.36	3235.36	1249.2	1062.3	128.194	115.609	106.869	110.005	121.149	129.941	86.9382	153.416	97.5546	127.435	1111.7	1128.05	1195.63	1156.49	1075.2	1127.91	1096.77
M1177T68			0.830998	12.0245	1.46264e-06	1176.87	68.227	13393.2	41237.7	15379.1	40582.4	32427	32749.7	16812.4	15957.3	26941.1	21992.6	2232.79	1526.13	1851.71	3004.77	2557.71	959.179	567.553	3935.56	1782.35	2994.63	14106.1	10166.9	16337.5	14136	14389.7	15143.1	14199.6
M272T56			0.639673	0.172543	1.47332e-06	272.058	56.108	3331.99	2974.13	3794.93	2935.55	1477.18	1337.76	942.922	581.701	2347.5	4549.7	16319.2	18247.9	21974.3	14098.3	11531.3	14061.8	12676.8	18099.1	9766.38	3904.61	9803.46	9326.41	10645.4	9611.68	9808.08	9599.52	10026.6
M768T74_3			1.19824	51.2507	1.49759e-06	767.972	74.0915	24458	82503.3	41803.8	69983.6	44038.2	84402.4	45787.7	49561	25914.6	30557.5	325.225	1667.79	1003.29	1055.58	483.534	1198.76	951.915	159.237	1106.81	1784.51	39660.5	38828.3	36214.7	37303.3	41021.2	39665.5	40778.5
M727T446			0.511511	25.4986	1.50089e-06	726.896	445.762	6800.29	20022.8	10708.5	9872.74	6527.39	8972.24	6523.19	7517.03	6799.03	10633.2	472.976	384.192	148.907	211.633	411.832	265.139	591.53	292.544	409.351	513.139	3736.61	3541.26	3717.51	3343.97	5172.23	3695.9	2328.11
M826T551			0.438591	135.206	1.52031e-06	825.824	550.671	3521.53	9311.28	3158.7	7504.33	7557.92	13144.5	6430.72	9273.57	5376.21	4124.06	32.4639	37.7274	38.0505	52.4215	37.4763	57.8141	98.1097	35.3232	60.0219	63.9043	4113.89	4173.93	4172.44	4149.24	3795.85	4172.26	4099.05
M630T484			1.01881	80.7647	1.52249e-06	630.387	483.689	14712.4	44346.7	21807.3	67656.3	34166.3	31485.7	31964	51870.5	25904.3	26778.9	373.765	577.397	392.586	411.059	409.689	386.748	697.303	279.835	410.012	403.755	16484.6	16807.7	16808	15560.7	17832.3	16495.3	16705.6
M848T465			0.350859	17.7342	1.52338e-06	848.001	465.457	1632.06	6137.83	2685.44	7317.78	5067.63	4458.35	5716.77	4875.81	4451.14	1737.72	152.202	223.022	231.798	347.17	226.173	279.898	369.587	229.54	134.303	291.922	2519.74	2600.52	2602.56	2600.74	2033.2	2605.54	2524.28
M291T70			0.984671	6.25798	1.53677e-06	291.216	69.542	20595	64283	24849.2	65333.9	39351.7	38777.3	36219.4	41143.6	43411.9	36819.1	5606.28	1482.87	11193.5	1038.66	21077.6	3326.77	4491.91	6620.37	7892.36	2911.3	18622.8	25757.4	26483.2	26518.6	26504.4	25743.6	26480.1
M578T221			1.2649	27.7379	1.55904e-06	578.372	220.999	34009.4	77585.9	35053.3	105593	38239.1	64902.6	60183.5	60939.7	36568.9	34406.9	1490.16	3172.97	2801.01	1165.84	522.179	1716.78	1989.07	1898.38	2615.46	2365.84	28092	28094.7	33201.5	29956.2	29989.7	16936	30211.1
M824T460			0.61924	75.2304	1.56106e-06	824.48	459.99	6013.62	19641.1	6435.39	16758.7	22768.3	13660.2	15255.4	14241.4	10189.5	6134.81	117.08	249.481	250.605	164.109	138.21	132.016	274.803	158.217	130.467	127.639	6720.03	6550.2	6717.05	6810.92	7517.13	6747.78	6763.04
M665T72			0.562665	10.3593	1.58e-06	664.998	71.642	7544.45	19338.6	7499.51	19002.3	18021.5	9251.01	8353.99	8434.37	13525.2	10146.6	1234.04	1267.93	1781.36	845.022	631.985	1269.67	2066.99	1188.61	724.59	681.435	7195.14	7683.04	7675.15	7538.2	8405.55	7515.14	7517.55
M1057T550			0.157055	11.9729	1.60772e-06	1056.63	550.438	405.256	1310.61	469.07	1319.61	1027.73	1191.66	932.799	1411.38	782.034	457.743	65.764	90.2062	100.936	104.474	67.1695	52.3538	38.5785	90.9301	73.1709	93.8323	513.053	567.224	466.649	512.628	522.938	524.003	527.122
M453T69_2			0.948456	11.7567	1.62236e-06	453.347	69.404	15895.6	55067.2	17976.5	52389.4	37200.3	39232.4	25652.2	30125.3	25818.5	24464.9	3594.76	2721.08	3081.2	1985.15	2603.58	2086.19	3170.2	3143.66	2579.67	2578.22	23273.5	21630.6	22094.1	19952.7	21595	20752.3	21442.1
M842T566			0.382993	49.9992	1.62883e-06	841.843	566.48	2777.5	9341.94	2569.38	7228.07	4934.23	4871.34	4471.19	6146.48	3409.15	3082.1	78.7797	86.4674	54.3277	124.913	101.175	94.3272	165.107	84.2083	121.555	65.7818	3004.9	3791.32	3142.91	3907.68	3012.67	3009.99	3013.77
M634T123			0.973935	0.381977	1.63165e-06	634.399	123.07	5672	24918.4	9130.26	27672.9	19216.3	11860.5	13770.5	13462	6744.92	12110.1	29383.4	52645.1	41859.4	40976.1	32214.4	42197.9	36356.6	25549.7	37078.1	40185	18993.8	18931.9	19158.2	19242.3	19185	2684.13	19213.4
M768T558			0.534581	82.4353	1.64043e-06	768.468	557.551	4397.71	11914.1	4998.36	13435.7	14283.7	13839.7	8475.89	16990.7	6205.68	6337.26	94.0794	141.61	123.077	92.7503	137.545	156.17	167.051	93.564	110.947	106.939	7068.53	7621.71	7434.61	7078.8	7090.92	7439.68	7111.43
M835T107			0.594208	21.7532	1.67475e-06	835.085	106.66	8787.78	16370.3	7938.73	21946.9	13950.8	21346	10801.2	6583.62	9066.71	10362.4	487.06	742.565	836.679	367.368	517.483	847.154	682.354	176.111	562.113	626.447	4806.29	4511.63	4261.07	3845.64	4512.7	4512.53	4512.14
M379T303			4.10773	444.631	1.68016e-06	379.248	302.946	250765	887820	292681	996350	663935	516777	456585	547324	448465	349753	190.799	2711.34	258.973	2458.31	170.609	126.757	5424.94	300.25	300.736	225.699	254183	260838	266284	242804	246990	251228	254688
M357T68_2			0.565037	0.584359	1.68176e-06	357.168	68.214	8966.72	8897.02	8959.15	6682.61	11232.4	10266.2	8949.29	11013.2	13467.4	9945.4	14759.8	14738.3	20313.1	21988.1	15785.4	17526.7	17870.8	15144.6	14026.8	16200.9	29704.3	30666.2	29700.5	28979.4	29256	26905.3	28993.2
M1056T551			0.205165	12.3138	1.70259e-06	1056.13	550.541	674.984	2002.36	743.536	2492.73	1975.72	1945.22	1511.96	2109.81	1146.58	888.478	153.234	123.326	148.687	140.395	139.409	121.824	87.3211	181.076	73.7106	89.0666	1050.74	1048.76	1026.07	1001.15	1182.9	1049.78	776.304
M828T275_2			0.995109	33.9384	1.7309e-06	828.048	274.872	22421.8	49508.9	24613.8	69240.8	30315.6	22781.8	37305.4	18691.7	51936.9	44595.1	930.024	864.222	743.845	1465.8	982.673	1039.55	1381.36	725.548	1143.51	1667.2	21995.2	21813.4	21847	20609.8	20701	22928.3	12353.1
M601T478_2			1.40714	144.766	1.73105e-06	601.371	478.308	32508.4	80928.5	29775.7	124771	63453.1	86419.1	58589.3	93293	58842.2	37822.2	301.71	678.021	296.968	470.933	269.563	402.744	1119.87	435.091	264.094	364.295	35960.1	36495.4	39161.2	29726.1	34464.6	37877	35435.5
M444T315_1			2.54903	362.671	1.77648e-06	443.773	314.844	101725	346073	102932	377293	257983	197475	163666	232748	176633	135115	100.096	1629.51	45.784	681.994	157.906	100.041	2487.74	253.605	124.422	186.23	93562.8	96905.6	97183.4	97275.9	94043.2	108633	96310.6
M937T484_1			0.720464	47.0456	1.78564e-06	936.56	483.664	11164.4	19690.9	7642.89	32401	17276.1	24214.1	20290.3	25739.7	12403.3	8999.16	419.833	378.741	312.838	317.19	439.713	321.146	570.419	414.509	315.68	332.22	10402	11545.3	10399.2	8263.01	9937.6	9525.14	11770.1
M796T545			0.55539	65.4986	1.81715e-06	796.475	545.203	6247.69	12617.3	5284.51	16512.5	11479.9	12535.9	8840.78	21527.2	8783.47	7270.09	191.125	267.755	123.453	133.967	173.046	138.752	236.261	92.2531	200.381	139.217	6764.01	6761.37	7124.64	9578.43	6856.86	6761.74	7054.58
M887T572_2			0.180597	30.5728	1.82823e-06	886.873	571.707	588.806	1416.92	532.08	1957.3	1249.83	1379.46	995.767	1763.13	875.983	591.214	29.427	32.7582	37.4971	50.0663	34.1972	15.4804	61.3542	48.2657	35.0924	27.1223	690.448	884.846	798.544	789.2	798.493	744.872	779.209
M649T435			0.454996	139.613	1.82837e-06	648.829	434.926	4386.96	9996.13	3608.79	12683.2	9475.17	5671.45	3348.29	8548.13	4980.21	6140.42	35.8768	70.1575	33.9895	56.6732	35.8274	35.7834	98.5968	37.7728	43.992	44.3996	2253.55	4190.72	3403.28	3007.21	3744.98	3642.19	3425.87
M297T66_1			0.990949	0.764629	1.83128e-06	297.082	65.862	50614.4	50607.5	48819.6	51849.1	57771.3	57292.4	53874	60471.8	65527.3	62616.5	73837	72354.6	70035.7	75811.1	60974.5	81948.3	74151.6	71973.6	77788.4	72779.2	3512.73	3387.61	2576.6	3509.57	3754.59	3506.44	3387.91
M747T79			0.369353	0.282163	1.83567e-06	746.6	79.455	515.533	2403.98	866.077	2412.73	2757.46	1774.82	701.557	1056.38	931.895	1082.64	7404.21	7458.53	5236.58	5870.19	5024.77	4035.54	4017.61	2732.25	5033.44	4586.49	2442.53	5948.09	3534.07	2333.53	3176.11	3275.02	1852.96
M720T73			0.80497	0.363278	1.85117e-06	719.538	72.5825	7272.53	19212.4	6952.06	13605.2	9693.19	11806.1	8022.9	8657.26	7935.29	3065.18	20014.9	36259	30707.7	22119	24685.3	33815.8	28899	18550.6	19585.1	30235.4	8594.49	15426.6	15522.6	14667.2	15385.5	15573.4	14700.8
M717T73			0.393064	4.98431	1.85313e-06	717.019	72.5435	4129.67	9702.94	4380.74	12099.9	6999.07	7059.37	4840.54	7549.44	6883.02	10650.2	1361.06	2237.18	1903.15	1095.93	1215.65	914.958	1972.86	1570.92	1185.92	1448.13	5832.04	5402.64	3767.22	5540.83	5397.62	5654.23	5641.87
M381T303			0.250702	19.6683	1.8879e-06	381.253	302.868	1298.05	3752.72	1732.6	2763.89	3168.18	2194.75	1316.83	3835.05	1062.38	2209.91	122.907	88.0704	112.717	101.651	117.813	104.439	179.788	138.496	149.849	70.6616	1129.17	1212.15	1212.57	748.96	1142.3	1211.01	1209.75
M878T455_1			0.272913	24.6584	1.88802e-06	877.525	455.185	1901.52	1963.23	692.45	4206.7	4013.16	4135.2	3058.04	3849.45	3418.87	1505.72	36.2976	169.172	157.73	67.8746	108.975	94.7768	101.933	60.9998	231.943	135.999	1554.1	1686.61	1686.52	1128.96	1551.85	2446.07	1560.04
M847T464_2			0.460559	22.6275	1.89143e-06	846.995	463.702	3668.43	12487.9	4267.65	12371.7	7126.08	6761.64	6486.15	9219.99	5563.98	4485.07	344.097	554.59	224.79	261.015	335.019	348.493	336.297	333.565	187.345	276.147	4397.06	4082.02	4547.38	4492.01	4549.58	4546.11	4547.13
M214T99			0.32365	0.327276	1.89273e-06	213.936	98.8045	444.388	470.623	1237.33	1808.21	1394.8	1069.71	1611.22	2052.66	2198.5	970.339	3746.16	5088.28	2968.47	3468.14	3196.79	4073.38	2754.8	4611.57	4251.27	6350.63	2757.71	2494.22	2757.34	2539.27	3350.83	2748.96	1301.38
M401T313			3.95238	401.574	1.92901e-06	401.261	312.621	250292	841891	243320	922228	578544	504078	407587	520166	418762	327899	269.551	2578.55	250.897	2552.05	340.582	318.086	5212.35	380.645	261.847	323.222	233800	241617	244320	244382	237027	244405	244395
M855T74_1			0.643482	4.74397	1.93011e-06	854.631	73.862	13673.4	33993.5	15373.4	25673.8	14154.5	23399.7	15076.7	16367.2	20736.9	12054.3	3962.34	4687.63	4232.81	3758.96	4025.19	4407.34	4256.34	3209	4059.27	3558.09	12886.8	13554.3	14727.9	13161.5	13542.4	13153.2	13554.4
M811T264			12.5509	0.144731	1.93559e-06	810.598	263.734	494992	369720	458171	427929	259136	196863	2.29468e+06	353652	913230	1.83116e+06	6.16484e+06	2.81081e+06	5.65545e+06	3.97598e+06	8.94804e+06	6.19176e+06	3.613e+06	2.84558e+06	6.58634e+06	5.71602e+06	4.00928e+06	4.02903e+06	2.97623e+06	3.92103e+06	4.07529e+06	4.02735e+06	3.89654e+06
M542T460			0.305035	7.61078	1.94379e-06	541.994	460.278	2638.64	5462.82	1410.83	5581.33	4552.33	2492.97	4838.52	5157.14	4296.29	2140.9	596.578	409.203	589.251	356.307	741.62	539.683	550.481	491.281	262.185	531.456	1920.94	2075.23	1268.05	1796.94	1726.7	1916.46	2030.14
M428T536			0.147904	7.86647	1.94423e-06	428.247	535.63	462.397	1130.25	562.973	1556.41	1192.02	755.38	680.007	761.608	626.248	773.71	139.953	96.0158	197.956	65.5784	61.3549	86.9587	108.192	123.617	140.431	60.6072	479.707	481.338	455.04	437.371	517.028	478.873	411.637
M410T95			0.389248	4.83598	1.98348e-06	410.236	95.3265	9460.37	8420.74	3896.1	11639	8591.19	4690.7	4730.6	6006.25	5208.06	6682.18	984.796	1066.93	1452.33	1867.3	1202.92	1757.18	1894.31	998.157	1509.58	1601.79	3306.65	2918.14	3251.22	3259.48	3128.2	3136.58	2519.78
M599T384			0.417224	24.9354	1.9867e-06	599.377	383.767	2909.26	11027.8	4079.55	9460.17	6026.59	6259.31	5177	6146.68	4311.52	3407.92	166.809	340.076	239.147	247.143	181.866	197.214	335.01	202.803	170.697	277.554	3352.3	3278.5	3348.66	2832.9	3276.03	3415.48	3286
M628T65			1.66836	0.627195	1.99678e-06	628.193	64.666	80726.2	72294.7	92583.3	81670.1	86941.8	102084	97809.8	98817.4	116721	143014	134861	174620	157364	178663	121987	148982	160327	155449	164824	153736	779.374	779.894	743.886	1012.22	826.973	780.084	817.38
M341T292			0.812396	222.124	2.01115e-06	340.711	292.034	12831.3	43106.3	12092.7	30847.5	18670.3	25032.7	22493.6	26643.4	11459	15333.8	137.644	91.4915	67.5615	211	33.3348	64.5599	164.846	62.3465	41.5632	109.387	10751.2	10587.8	10373.9	10579.4	11442	10579.9	10756.4
M600T384			0.321456	17.2464	2.01777e-06	599.878	384.144	1663.13	5152.29	2060.67	7037.8	3848.29	3043.22	3125.68	4460	3118.03	2884.81	90.4882	239.622	218.965	175.722	263.599	328.608	157.652	188.442	251.194	195.945	1850.09	1851.4	1849.79	1757.52	2144.95	1816.51	1816.48
M835T450			0.382905	24.7436	2.0329e-06	834.505	449.699	2211.91	8248.73	2560.53	8426.78	4393.55	7058.42	4542.78	5974.91	4887.45	2892.31	146.039	94.3203	294.253	220.038	229.036	138.038	367.898	228.163	151.932	199.398	2025.89	3179.7	3138.06	3009.87	3090.79	3138.22	2948.83
M851T468			0.47384	53.4861	2.03936e-06	850.514	468.178	3961.08	13129.2	3511.12	12685.7	7781.05	7651.04	6038.03	8497.95	5949.58	4670.86	124.132	230.635	112.991	152.121	167.495	83.3109	178.748	91.0213	153.571	87.1844	3738.89	3923.75	4145.79	3972.19	3923.6	3932.25	3942.35
M853T504			0.329483	44.5793	2.05767e-06	852.513	503.531	1676.42	6081.81	2036.81	6354.1	4522.58	3689.05	3856.58	2489.11	2763.28	2579.98	80.8918	46.4167	56.5984	103.735	103.975	39.1298	106.009	88.4416	110.703	72.7668	1528.22	1524.54	1453.76	1450.28	1528.2	1532.86	867.907
M111T70			0.357089	0.390406	2.0588e-06	111.043	70.238	2763.39	1595.09	2020.08	1165.08	1434.16	1542.89	1971.86	2686.09	3520	2876.93	5294.93	4200.34	4833.4	5440.25	4846.16	4394.75	7828.99	4726.58	8070.93	5628.16	6168.08	6168.66	6421.71	5489.05	7943.22	7745.37	6075.53
M523T459			0.267814	4.92401	2.06915e-06	522.987	459.401	1956.57	5264.87	3542.05	4742.03	4270.86	2223.33	2390.17	3022.26	1971.92	3129.73	514.769	984.454	721.716	654.511	521.933	637.504	546.517	845.575	380.323	795.802	1848.83	2053.13	2053.1	2379.17	1710.33	1958.32	2620.4
M1045T66			0.84482	12.4357	2.07371e-06	1044.78	66.184	14608.7	40857	14832.5	42448.7	27912.1	40837.8	21687.2	20642.2	21103.9	17509.7	2151.03	1109.84	2522.44	2353.19	3590.57	2248.47	1297.07	1353.48	2010.77	2466.91	11223	11521.6	11251.6	9822.82	11019.9	11246	11021.5
M635T405			0.80016	17.8854	2.08168e-06	635.388	405.435	8799.18	32915.4	13213.6	38653	25733.9	25402.5	22414.7	29337.2	14076.2	13642.7	1561.13	1771.17	1819.18	1144	916.872	1091.78	1287.5	767.346	1472.21	703.543	11227.1	11635.4	12075.5	11631.5	11368.9	11213.9	11618.5
M738T536			0.802017	149.876	2.09365e-06	737.773	535.861	8012.75	35087.8	12465.4	35179.4	23930.4	24137.4	16997.6	26432.6	18070	9879.28	24.7782	290.023	16.538	153.259	239.312	12.2165	338.997	125.741	37.8543	163.719	13815.8	11390.6	14133.1	14134.2	14139	13871.6	13815.9
M195T124			1.74115	6.95633	2.09715e-06	195.122	124.421	75788.5	195097	72548.9	203145	131023	111904	70212.6	132479	121682	94712.2	24554.9	8845.85	9630.66	18671.6	25729.7	16482	22751.4	21502.6	15637.5	9933.76	66836.6	66828.6	49969.7	68842.7	68856.3	66848	69285.4
M621T425			0.517283	60.4352	2.09943e-06	620.88	425.465	698.677	12679.1	7110.4	15312.5	13922.8	7227.92	7363.8	12979.5	9638.88	8540.15	118.214	188.675	118.517	189.163	88.6927	150.804	314.323	111.535	114.184	185.663	7163.01	5794.7	7501.54	6895.32	6890.16	7189.31	6900.36
M586T470			0.27166	9.46106	2.11132e-06	586.023	469.688	1375.29	4059.57	1736.5	4493.61	4152.2	2777.62	2392.95	2676.62	2278.26	1500.74	218.45	356.648	302.048	240.948	327.664	222.753	335.482	245.361	273.229	378.085	1423.88	1511.33	1230.15	1838.23	1420.87	1520	1180.12
M894T112_2			0.747512	17.7105	2.11264e-06	894.131	112.372	16617.1	31093.6	10871	37602.2	21015.9	17899.2	13765.4	13238.5	18011.9	14591.4	660.751	1402.64	1624.86	1357.43	1229.51	1067.5	1233.73	512.929	884.697	1019.78	7753.98	8871.25	7739.65	7978.84	7980.42	9658.8	7757.36
M148T383			0.289507	0.36881	2.12669e-06	148.041	382.758	734.467	983.254	1604.17	927.326	1784.77	1075.58	1755.12	2198.87	891.575	728.542	2637.5	2581.61	3597.67	4441.08	2607.55	3060.25	3176.42	3840.23	3241.29	5207.19	2534.08	2824.13	2776.65	2780.97	2892.83	2778.53	2822.81
M880T115			0.714188	7.90552	2.16734e-06	880.116	114.65	17697.6	37124.2	10589.9	30642.2	22222.1	16479.2	13398	15155.2	18459.1	18717	1543.4	2985.26	3602.97	2775.65	2703.6	2946.91	2554.72	1693.76	2149.41	2404.37	9247.23	9280.39	9177.81	9437.69	8983.16	9176.88	9160.92
M818T72_2			0.842624	15.5089	2.18848e-06	817.944	72.287	16096.6	47130	17848.9	38245.7	19718.9	37796.5	19753.8	23807.2	18111.9	17881.4	991.468	1670.06	1663.06	1869.4	1707.89	1841.9	1802.58	1117.45	1115.09	2753	14098.9	14966.8	13128.1	13547.8	14350.5	13778.4	14094.6
M487T332			2.55061	383.8	2.21206e-06	487.298	332.019	102861	358628	103883	380474	245242	195081	176286	222971	170469	133282	242.58	920.432	335.628	908.254	58.2485	279.335	1771.82	621.993	146.601	158.511	101882	105220	110765	105218	103298	103280	104919
M617T480_1			0.345314	9.48121	2.22839e-06	617.049	480.269	2637.18	8119.63	1937.42	5802.5	5121.63	5568.95	4732.2	5340.16	3289.38	2714.66	421.92	499.235	522.934	435.524	459.033	497.518	556.556	503.979	463.613	413.733	1994.75	2375.99	1935.59	1894.23	1930.04	1929.66	1989.87
M643T72_3			0.78608	10.8221	2.29282e-06	643.487	71.6485	14372.7	36882.7	13541.3	39209.4	28106	24979	17031	15565.9	21491	14556.3	1723.5	3324.33	2776.69	2825.77	1375.4	1814.72	2706.01	1275.02	1031.28	2006.04	12565.9	11472.6	12469.7	11391.3	11384.9	11267.3	11394
M544T54			0.496964	0.201074	2.29681e-06	544.198	54.309	3858.81	1222.92	2565.05	2484.56	766.258	1193.21	1878.67	1973.32	1744.92	926.057	9569.87	10822.4	7929.3	7779.8	6470.74	15530.8	12216.2	11487.4	4561.35	6203.6	4842.42	4924.05	5279.19	4843.99	4793.09	4921.98	4843.24
M267T72			0.8487	0.616278	2.31187e-06	267.122	71.618	26216.7	19315.6	27410.4	20009.4	29143.8	23189.8	21825.3	21932.6	26910.3	34219.5	36810.6	41806.1	47905.6	47269.1	35389.5	41606.1	43617.9	30128.2	37588.4	43820.9	42282.4	41727	43306.7	41241.3	41232.1	42399	40723.4
M780T294			4.17917	33.6774	2.31711e-06	780.456	293.742	266651	996310	314503	1.03954e+06	667162	575944	474569	610844	494911	379063	8071.7	11112.7	33973.7	41797.6	22104.1	23009.1	4294.39	15852.1	1494.89	11090.8	253721	254642	230283	250351	247528	253652	253697
M824T304			2.85838	256.379	2.32723e-06	824.481	304.467	127334	446839	128726	473434	326450	255163	212570	277002	221701	159300	328.956	1593.95	533.579	1748.22	650.981	476.791	3131.86	620.918	694.855	472.365	113925	117970	124403	124952	117706	117570	117551
M421T305			4.27948	464.765	2.32794e-06	421.259	304.522	278875	969604	293720	1.08885e+06	716919	576259	497288	616346	470846	361103	61.9204	2891.18	136.911	2890.16	129.987	160.957	5553.41	458.087	247.652	99.3458	268948	272813	291174	266513	268836	268824	272749
M657T281_1			0.639344	22.5563	2.33264e-06	657.363	280.872	10731.1	24715.7	9942.54	25033.6	14418.5	18142.1	7501.1	7535.94	16543.5	11017.5	422.511	601.222	978.286	388.539	956.813	485.54	656.426	848.955	226.887	888.958	6534.89	6911.14	6106.21	6092	7630.05	6546.81	4056.93
M1021T66			0.55673	8.81929	2.33892e-06	1020.79	66.3295	6078.82	18687.5	8074.02	18096.4	15847.6	18802.2	7540.54	8425.91	12343.9	9592.45	459.656	1341.91	2476.81	686.939	1406.45	1563.64	2079.65	1041.76	1770.98	1174.39	7111.94	7754.52	7897.42	8644.04	7752.8	7367.36	7899.37
M927T73_1			1.31297	47.3679	2.34263e-06	926.683	73.3335	29461.3	99524.8	45116.7	79999.5	47111.5	91857.4	48357.7	100440	39317.9	34915.9	733.627	1296.91	2010.18	2157.69	686.923	1738	2984.44	118.013	703.679	577.296	38870.5	48021	41262.6	38533.1	37930.2	38512.9	38548.4
M631T484_1			0.988125	276.805	2.34564e-06	630.722	483.672	14902.1	50497.5	14159.8	58405.2	26152	39691.9	32870.7	42563.2	22562.7	22278.8	36.3485	246.603	36.7542	91.6301	81.012	83.2141	352.524	97.574	75.6447	69.4988	12533.4	13941.3	14458.7	13938.9	15090.1	13951.4	19892.2
M621T516			0.34205	37.4709	2.3468e-06	620.705	515.657	2374.43	7355.37	1290.65	6196.69	4330.26	2783.66	4393.14	5184.85	3375.99	3171.57	36.4466	196.886	112.416	197.618	40.8263	76.5008	178.476	82.7842	89.7789	67.9481	2324.44	1207.25	2140.19	2328.29	2619.66	1176.89	2317.26
M487T63			0.476569	0.580202	2.35158e-06	487.379	62.8315	6455.04	7767.76	4062.93	6971.1	8547.75	6953.71	7593.79	6098.74	8669.23	7722.77	15375.3	12189.6	14056.4	13632.2	12257.9	10881.2	11836.8	8155.47	11149.5	12565.9	16171.3	15958.5	16750.7	15840.6	15432.8	15419.1	15447
M537T462_2			0.51769	9.78453	2.36538e-06	536.995	462.006	4546.28	15936.5	4571.71	16239.3	9668.34	11835	11158.5	12841.4	6887.44	7649.65	1307.82	982.885	802.127	619.464	651.568	1197.52	1260.49	1139.14	1035.11	1360.46	6926.71	6800.87	6733.27	6926.13	4644.55	6799.23	6914.76
M604T371			0.460395	0.132504	2.36706e-06	603.529	370.911	707.021	2106.26	530.5	805.473	12.008	70.5566	1687.15	636.072	415.234	2205.37	4893.21	4287.72	6431.5	8965.1	11657.3	4362.49	3941.57	6257.1	8730.29	9721.96	3777.17	5153.06	4706.37	4913.64	4730.26	4916.41	4722.36
M388T181			6.95479	126.487	2.37245e-06	388.253	181.385	762773	2.59581e+06	792658	3.00004e+06	1.82813e+06	1.38779e+06	1.33833e+06	1.4846e+06	1.4839e+06	1.06738e+06	3324.35	20447	6262.91	24680.4	10991.5	7366.46	21728.3	10325.4	10771.2	8553.54	693963	703690	725953	696212	696179	696230	724513
M404T73			4.42595	0.519267	2.38562e-06	404.206	72.8755	616078	379833	480718	480102	514542	438445	487791	380964	507728	763308	852060	920736	1.08496e+06	1.20926e+06	891181	1.01511e+06	1.11877e+06	645258	783322	1.20365e+06	408371	415534	399780	403709	408885	402601	408380
M217T70			4.28037	0.516103	2.40718e-06	217.107	69.981	386727	428490	361090	256137	455518	409076	414708	442078	688591	774580	1.04458e+06	690037	817644	845384	813810	851432	914997	1.15484e+06	952761	860398	1.14389e+06	1.15182e+06	1.16494e+06	1178316	1.17819e+06	1.17808e+06	1.15963e+06
M1114T689			0.535434	0.59751	2.41743e-06	1113.99	688.763	5473.65	10357.7	7052.57	11003.3	10295.1	9720.24	7239.27	11966.1	10189.5	7740.28	13945.1	16279.6	12570.1	14701.2	15859.2	16351.5	15859.4	19333.7	12935.9	14526.4	10845.4	11124.7	9994.37	11415	10921.5	10011.7	11116.1
M585T467			0.422702	16.6937	2.41854e-06	585.018	467.337	3344.85	9413.92	3640.14	12008.4	5641.66	7356.26	5360.1	6279.8	5347.52	3876.11	334.24	471.304	370.968	356.439	386.254	310.999	410.509	391.869	288.187	409.299	3354.85	3278.4	3724.31	3416.45	3367.35	3417.03	3355.14
M494T56			0.40275	0.219074	2.41951e-06	494.125	56.4685	663.752	1500.97	859.45	1778.15	1252.03	1767.15	709.485	2959.43	566.856	1234.76	7733.53	6472.41	3402.88	3658.33	4287.62	9852.5	6448.05	8203.78	5031.25	5583.3	3517.63	3501.59	3825.19	3422.43	3440.09	3516.74	3443.27
M311T98			0.475102	0.435049	2.42154e-06	310.889	97.5515	3910.67	2582.53	3316.7	4781.56	4746.69	3165.37	5001.69	6698.62	8083.93	2303.91	11675.9	9147.28	8007.31	8773.21	10619.5	10772.3	11498.2	9833.7	7786.33	14384.3	10935.3	9741.86	7103.08	10085.1	10092.6	10093.3	9410.67
M710T74_5			0.558566	7.15446	2.42837e-06	710.128	74.468	6858.69	21311.2	10116.1	18901.7	10103.6	18592.5	10813.3	11955.6	9791.5	8014.43	1031.65	2491.97	2405.12	1674.64	2244.71	1892.02	1369.42	1107.18	1104.4	2354.37	9632.7	9856.12	10179.7	10021.2	10854.2	10176.3	9538.14
M793T259			1.39603	0.216552	2.46277e-06	792.587	259.401	8714.09	14151.4	8427.69	14777.5	8568.24	7095.84	36208.3	10933.2	13858	26730.1	86550.7	107648	85833.9	71367.8	78432	32700.8	43860.7	45480.4	57301	81026	56203.1	61761.4	56187.8	54813.3	60292	56791	56195.8
M956T73_1			1.2851	25.8853	2.48228e-06	955.707	73.255	29121.7	98821.4	40942.6	84635.1	49963.9	89592.8	48246.3	77008.3	29404.3	37864.9	1451.17	2545.57	3547.39	2069.88	2649.7	2744.49	3416.04	908.071	1098.81	2191.79	41844.4	40333.5	42327.4	39797.3	40374.8	40323.6	46033.3
M723T533_2			0.720886	180.4	2.48349e-06	723.433	533.318	8787.46	19728.3	7866.52	34002.6	23117.7	23969.1	12897.1	16778.6	12679.9	13126.6	63.3769	189.993	3.15848	70.5626	105.981	12.2904	279.235	85.3554	43.8984	104.875	11026.6	11003.2	12104.8	11441.6	11010.9	12053.5	11027
M784T271			0.956979	0.249116	2.50813e-06	784.1	270.539	5505.64	6081.44	4845.97	9255.47	5106.01	1420.75	23245.9	6022.67	8007.75	11577	20708.4	25879.5	28353.1	47329	46053.7	30381.9	21405.5	27289.5	36417.8	41607.2	37450.3	43685.1	38618.2	34753.9	37666.4	38716.3	35517.9
M740T303			4.21554	236.872	2.51798e-06	740.463	303.128	250703	970313	265101	1.03363e+06	698596	564782	473425	631317	477357	376339	999.421	3340.5	2101.48	3294.84	1575.47	1953.11	5927.35	1452.59	1965.21	1629.11	242145	262523	258651	248367	258797	264072	250886
M701T73			0.759384	8.93524	2.53898e-06	701.192	72.562	13539.7	40018.3	15828.8	30556.3	19308.3	33614.3	22485.1	21116.2	13369.2	14461.5	2815.18	3094.45	3326.6	3595.02	2200.22	2513.51	2173.23	1161.81	2047.34	2175.24	13528.1	13531.1	13726.3	13034	14101.7	13527.1	14029.4
M446T330_2			0.927644	74.9046	2.61686e-06	446.29	329.594	12260.6	49423.6	16109.2	49686.9	33326.1	29486.9	20842	27423	25782.3	16866.4	231.804	670.941	357.426	403.823	178.084	669.999	447.432	249.349	243.475	301.868	14385.7	14386.8	14781.5	15067.8	13412.8	14384.8	14822.3
M422T305_1			2.75512	564.928	2.6169e-06	421.76	304.619	116410	406886	118116	453970	293770	236853	207791	250010	196608	152654	53.1561	1078.58	67.1329	942.389	81.503	13.4031	1787.46	148.584	93.4484	41.2151	110105	112474	116174	111074	111068	112507	111101
M382T293			0.941514	159.897	2.62039e-06	382.219	293.245	15761.1	29252	17535.2	64700.9	25950.5	35532.3	30475	34895.3	23036.5	21653.3	127.254	158.561	142.732	325.174	53.8154	395.404	149.356	283.585	153.486	79.2826	12674.9	13444.3	12020.3	12024.9	11028.2	14669.8	12638.2
M812T563			0.501824	56.5366	2.62384e-06	812.494	562.823	4111.6	13674	3931.43	14464.9	8361.57	8492.73	6701.2	13544.7	6321.44	6193.72	153.666	173.879	96.3514	144.773	192.236	167.612	168.162	169.249	131.297	120.327	5027.57	4192.94	5037.58	5450.9	5025.97	5398.44	6129.6
M508T456			0.471755	8.34986	2.66716e-06	507.978	455.793	5997.07	8357.74	5992.23	17433	8151.79	10385.5	9469.79	9720.66	7576.59	4223.4	389.18	1272.7	1081.45	887.046	1133.8	1107.5	1296.3	1170.02	1118.8	999.397	5256.93	5091.38	5242.13	3504.43	5300.39	5046.9	5047.21
M791T74_3			1.33199	36.5866	2.69291e-06	791.187	74.3755	36819.2	110557	49035	79571.2	54941.6	110804	55497.3	65046	31243.4	37088.5	1343.05	1856.17	1638.08	2208.67	1763.41	1459.47	1325.41	1552.33	2122.22	1967.1	49959.4	46613.9	49925.7	49284.5	50024.3	49603.4	49216.4
M745T74_1			0.976004	17.5715	2.71677e-06	744.754	74.052	15775.9	62877.4	29087.1	48267.1	29419.4	51879.8	31518.5	34636.8	19730.8	21181.4	1313.74	2341.11	1905.72	2167.77	2015.17	2131.48	2165.51	1732.58	2187.37	1638.01	27497.9	27513.3	26922.5	26876.2	28505.4	27495.9	22646.5
M635T520_2			0.3833	70.4619	2.72495e-06	635.381	520.174	2500.68	8563.77	1840.79	4353.53	7635.64	6786.62	5498.24	8339.3	5017.68	2711.9	66.4312	30.7526	35.8246	116.932	26.2403	17.5249	180.985	118.529	100.532	61.9505	2564.33	3299.27	3829.26	3599.62	4920.77	3863.95	3841.07
M646T554_2			0.232466	9.05333	2.73529e-06	646.141	553.751	987.281	2842.64	1205.49	3282.51	2042.43	2175.66	3750.97	2645.26	1523.94	1514.15	228.094	275.274	327.542	251.579	189.264	184.397	231.717	373.335	196.702	168.864	1604.3	1901.93	2040.99	1609.44	1608.57	1723.23	1614.38
M696T293			6.57957	378.831	2.73599e-06	696.437	292.538	706308	2.40583e+06	667531	2.59764e+06	1.60378e+06	1.28391e+06	1.14189e+06	1.41038e+06	1.20284e+06	911761	639.485	8511	1073.17	11331.7	874.857	915.019	9226.04	1563.99	1134.4	1506.29	629503	622891	659749	621342	622526	629578	621349
M941T74_4			1.11843	74.3973	2.73845e-06	941.444	74.0825	19069	75176.4	28486.7	56458.6	54564.2	66231.4	31573.8	43565.7	24182.9	24493.7	574.301	301.313	965.198	397.275	542.27	916.277	1037.35	267.579	261.909	433.003	31651.9	38334.3	31582.6	31779.2	33338.3	33098.3	31711.6
M508T457_2			0.272745	17.8222	2.74955e-06	508.309	457.356	1350.86	5836.11	2378.69	1941.71	2758.51	3684.72	2653.64	3096.6	3422.56	1666.37	233.019	208.252	266.822	52.0119	79.6082	161.062	132.068	129.063	240.169	113.315	1666.27	1863.97	1770.32	1664.66	1665.84	1636.24	1716.73
M569T69			1.72382	42.281	2.78689e-06	569.43	69.21	45682.5	182632	54040.6	164661	107874	123264	80847.7	85059.6	73731.1	71997.7	1575.66	3477.6	1632.38	2244.45	2330.54	2482.96	3864.19	1494.71	1482.29	2824.99	46443	47128.2	48991.9	46458.5	46460.4	46452.3	48990.8
M798T265			1.50705	0.267552	2.78765e-06	797.585	265.037	13299.8	9633.52	18914.3	21452.4	12273.8	9796.67	58910.8	16600.7	16869.3	48209.2	109092	123053	93374.1	91991.2	43810.2	102512	74157.4	66150.4	74396.3	66012.1	71189.9	71126.6	71244.2	71070.9	71117.5	23806.3	71048.4
M402T313_2			1.34113	304.511	2.8064e-06	402.264	312.715	28283.1	99027.4	28995.1	106771	69669.5	54649.7	44950.5	61015.6	49706.7	35642.4	124.862	308.092	83.8136	351.287	208.246	40.1793	523.923	63.7647	108.985	87.3103	27371	27369.9	28956	27375.2	27606.8	27366.3	29196.5
M512T69_2			0.705575	3.3053	2.8068e-06	512.391	69.428	16628.3	37251.5	15127.7	39864	32500.4	28973	24442.9	22849.5	19800.3	22814.4	6454.18	10930.5	9538.89	7727.73	8124.62	8164.96	7548.74	4903.28	6801.54	8543.25	15845.6	16269.4	16267.3	14066.2	16243.2	14319.1	16648.9
M857T568_1			0.341157	30.0051	2.81125e-06	856.52	568.199	1879.74	6157.32	1905.17	5895.85	4123.45	4671.58	4961.91	7247.9	2781.87	2316.45	161.969	148.548	121.535	187.531	125.488	98.1766	142.637	141.494	159.742	110.685	2585.56	2691.33	2688.68	2628.01	3659.51	2562.93	2648.9
M511T56			0.423155	0.191612	2.82496e-06	511.15	56.306	761.343	1535.98	796.086	2566.68	1556.69	1568.93	831.331	1522.45	695.135	841.325	6906.74	7447.01	3181.98	3420.45	4415.83	11079.3	8734.53	8094.6	6301.72	6572.17	3792.89	4264.45	4755.65	4121.74	4119.82	4326.84	4115.69
M814T277_2			1.0831	10.6742	2.83414e-06	814.033	276.734	22774.4	61235.8	32130.7	76681.9	74552.5	22453.2	47742	37692	53476.2	34970.7	3394.8	2426.34	3242.39	5385.67	5098.54	7821.17	3049.13	2271.76	4482.64	6269.73	24440.2	30949.3	23230.5	24438.2	28450.8	22537.1	23207.4
M651T433_1			3.18451	215.371	2.88641e-06	650.896	432.926	143687	630843	194369	426498	480557	464657	238334	329058	345763	154326	550.233	3520.61	313.897	1763.27	631.628	673.66	5621.84	1253.18	739.588	756.336	223507	223235	222719	183519	211110	223376	171865
M380T303_3			1.36707	312.807	2.91419e-06	380.251	302.946	27267.7	102605	29186	112522	70811.8	54324.4	51465	63142.8	52731.2	39308.4	158.594	298.269	77.104	284.746	216.528	159.881	330.796	117.999	130.336	154.617	26829.4	27212.4	28697.7	26388.7	27011.7	26837.2	27361.2
M357T293			3.1246	206.845	2.916e-06	357.235	292.617	157090	509695	164471	610852	374700	289460	261504	319219	255958	197842	589.125	4549.51	553.663	1158.84	2534.79	275.931	3710.92	690.79	949.767	170.932	138193	138258	134484	142693	146813	138209	143448
M580T540			0.215981	18.5232	2.93061e-06	579.853	539.775	1120.04	3288.89	784.848	2135.67	1607.24	1486.27	1479.88	2495.56	1241.06	1176.62	78.2064	59.0074	22.7049	131.868	82.338	106.029	94.1565	99.8768	86.4364	147.217	1097.85	1162	1092.79	1102.44	1076.28	973.439	1102
M570T356			1.49463	0.0982457	2.95098e-06	570.353	356.365	12720.9	9546.9	4517	4180.8	2028.34	3586.59	8656.04	2050.03	7297.59	15099.7	52651.9	49418.2	69956.6	129518	82795.4	60634.2	33075.9	42772.6	106632	81826.5	32956.3	33652.2	36760.6	33661	32962	33311.1	33664.9
M413T304_2			1.24914	88.757	2.95538e-06	413.247	303.597	24901.8	52329.7	30120.5	109057	72997.1	52790.4	47367.8	56937.7	42663.8	33150	905.838	384.732	828.636	523.396	134.757	476.651	802.572	554.252	973.166	300.788	20183.4	21823	20163.7	22779	21339.9	21822.1	22683.2
M768T74_5			1.09772	41.2112	2.96025e-06	768.371	74.291	19044	71075	34918.2	60258.6	33593.6	76024.2	42606.1	41972.3	22532.7	27722.4	1048.21	1038.18	756.773	1156.23	1095.81	1052.61	2201.46	429.865	446.121	1202.66	34043.3	33891.7	34048	34654.7	34869.3	34800.4	34032
M465T324			3.21612	199.168	3.03118e-06	465.285	323.745	157314	533440	165978	619746	456014	333514	268180	336167	263657	198502	795.157	2524.33	792.633	1913.29	884.223	869.953	4643.32	2002.57	1898.27	408.398	152060	163034	163542	152021	156372	151239	152069
M457T72			0.605626	0.263658	3.06968e-06	457.352	71.578	1240.55	5632.81	1138.46	10234.3	5297.73	2894.83	1714.85	1906.36	3396.02	1069.24	11366.1	19671.3	16813.5	11184.3	11449.5	16108.9	10759.6	7650.28	11777.3	14166.4	6300.14	8733.93	8197.12	7875.95	7847.69	8273.14	7654.8
M533T347			0.377516	12.8954	3.12934e-06	532.828	346.575	5475.9	10150.2	3521.6	6925.52	6226.8	2541.06	4825.27	6110.66	2192.57	5196.98	379.232	152.144	440.521	1081.99	361.867	453.923	255.192	55.348	300.576	642.115	2942.33	2901.66	2897.93	2992.21	2992.48	2904.18	3600.21
M709T531_1			0.699208	74.33	3.14163e-06	708.756	531.109	7329.21	26080.8	9130.67	31219.7	15078.5	16285.6	18700.9	14946.4	11830	10298.5	99.8462	248.855	166.928	298.935	200.185	132.931	274.043	376.89	179.543	186.519	9779.67	12835.6	10041.3	9964.23	9775.9	9618.24	9781.51
M546T110			1.02084	0.469221	3.14269e-06	546.347	109.915	15009.4	35012	15784.1	35171.7	25635.3	18849.1	19756	18312.3	18818.9	16738	37819.6	64711.1	53736.2	48101.1	42025.3	51741.3	43489.8	31450.4	46554.8	47286.7	10571.7	15869.6	8112.96	9396.69	10504.9	9400.44	9163.32
M879T113			0.82174	7.25621	3.15097e-06	878.608	113.413	24011.5	42998.6	14894	48409.4	31478.6	20214.8	21699.7	16472.4	24012.9	24500.7	2339.59	4535.06	5071.49	4083.12	3528.36	4596.07	3827.1	2556.33	2999.67	3492.54	10373.2	13465.7	11357.6	11364.4	10985.5	11130	11372.2
M740T73_2			1.0322	33.5447	3.16381e-06	740.219	72.729	17943	67855.8	24935.9	55235.7	31826.3	58236.7	31620	32698.4	26713.6	22699.4	606.392	2658.11	1625.01	678.479	664.787	734.784	1125.78	766.67	951.077	1211.95	23345.2	23349.1	23795.7	23669.8	23357.6	24129.6	22980.6
M810T74_2			0.589405	4.37142	3.19961e-06	810.35	74.056	9301.38	14572.6	18223.8	30524.8	18872.7	27533.3	13550.6	12284.2	20158.1	16761.8	3521.87	3380.85	4510.18	2882.17	5939.17	4289.04	3052.05	4326.92	4455.89	5226.4	15831.6	15839.5	15930.4	15835	18362.8	16136.5	16130.8
M768T74_4			1.27221	28.3102	3.26436e-06	768.172	74.4835	29891.2	104936	47367.6	78222	45614.1	93535.7	49037	61783.1	32632.1	32288.4	2617.47	2871.43	1263.71	2088.05	1938.86	2305.02	2325.92	1667.89	1586.42	1656.82	43971.3	43992.9	46070.3	43301.5	44923	44902.7	44501
M721T487_1			0.294065	14.6669	3.27408e-06	720.935	486.874	1809.1	4095.84	1423.74	6063.91	3400.7	3803.26	2896.51	2622.96	2771.4	1824.38	210.539	179.118	217.425	247.088	215.92	229.15	188.481	153.482	226.999	225.755	1286.43	1472.98	1422.35	1323.75	1333.97	1359.46	1359.62
M754T556_2			0.542927	46.0248	3.3108e-06	754.127	555.891	5072.59	12399	5233.26	20798.7	9494.87	10816.7	9690.74	11703.1	7185.79	6553.7	181.613	328.732	254.011	208.525	229.112	131.683	206.079	272.888	179.122	158.133	6626.93	6916.79	6904.91	6639.34	6631.33	8593.87	6645.16
M445T79			0.432113	0.41481	3.33582e-06	445.232	78.617	4633.89	2258.71	3627.98	2625.56	2368.56	3205.04	2729.43	2862.06	4845.14	5283.71	7019.71	8032.23	9560.97	7188.31	7651.58	7472.94	11065	4452.87	11220.8	9361.71	3122.83	2423.46	3251.24	2687.14	3368.18	2991.43	2984.59
M455T438_3			0.274034	8.65459	3.34651e-06	455.284	438.422	1666.41	4476.73	1735.28	4390.63	3060.24	3017.31	3565.49	4850.67	2751.18	1704.67	1667.62	99.4845	66.5097	1142.95	258.366	86.5809	102.212	64.3715	80.2085	38.8701	1284.04	1580.25	1466.26	1749.21	1467.49	1546.11	1549.5
M157T489			0.249165	0.407379	3.35388e-06	157.075	488.716	453.417	1100.57	1036.07	1242.23	1382.63	1708.06	981.938	1440.9	1033.81	537.732	3044.12	4010.62	2543.19	2526.2	2575.2	2478.8	2167.99	3433.03	1745.74	2274.12	1313.28	1186.4	1483.9	1351.81	1350.77	1351.39	1314.34
M730T73			0.834999	12.9749	3.35506e-06	730.039	73.32	10189.2	39595.5	20237.6	40902.7	25971.6	41375.8	23753.3	26782.8	16817	13387.4	1308.89	3254.7	2808.71	2130.81	1493.26	2197.89	1034.83	1812.69	1983.09	1937.67	16905.9	16260.6	16905.6	16061.6	17565.4	16902.5	16708.5
M340T292			1.46162	131.283	3.41053e-06	340.209	292.038	33809.8	116247	33895.3	130776	81632	66002.5	62885.6	69013.4	50831.8	44049.3	467.81	670.361	318.773	654.863	593.569	536.512	882.456	454.481	241.96	428.52	29186.5	29192.5	25451.2	28994.8	29936.2	28551.6	29192.8
M648T436_2			0.515829	160.255	3.50666e-06	648.333	436.068	2233.83	9813.93	4316.42	16360.6	8931.18	14349	10865.9	13217.3	7897.67	5980.37	49.8264	77.8994	48.4262	85.5649	18.5196	48.8029	107.149	25.9104	66.9025	57.3543	5048.35	5476.7	5033.88	5368.72	5049.75	5535.36	1569.13
M510T400			0.54534	216.497	3.5503e-06	509.802	399.681	6121.18	13756.6	6057.21	17657.7	6463.91	20777.3	9552.99	9914.96	8086.56	8244.59	42.7985	28.7799	27.2458	45.1888	18.0608	66.3676	155.388	6.84248	83.5181	18.3485	3755.02	3884.7	3970.78	3838.32	3885.66	3838.68	3885.23
M821T259			1.14653	0.238262	3.55427e-06	820.616	259.317	3790.38	15827	7925.67	5199.72	14282.8	7509.59	28695.2	5809.91	10474.3	11430.1	32542.9	33811.8	67019.7	60644.6	62331.9	38308.4	30873.1	32067.9	42231.8	65808.7	43892.9	46298.3	48732.1	46272.6	46699.8	46698.7	46271.6
M767T540			0.703327	121.731	3.57917e-06	767.458	540.291	9492.33	31160.7	9585.37	22178.8	23089.3	18576.4	13469.5	16950.9	15766.2	4147.32	128.162	141.647	57.5917	150.607	194.175	168.583	171.403	66.0285	166.303	106.161	10831.5	11422.6	10859.2	12267.9	10472	10844.9	10831.2
M654T69			0.379436	6.10841	3.58073e-06	654.409	69.485	2332.52	9842.51	4244.86	9837.39	5942.29	5652.83	4938.72	7158.42	7402.97	4030.3	859.806	438.669	1252.51	1207.45	965.659	968.695	1027.28	755.165	1293.52	1280.14	4567.31	3965.89	4698.88	4976.54	3599.32	4566.72	4700.9
M630T428_2			0.685076	100.462	3.58778e-06	630.385	428.442	10089.6	23114.8	7456.62	30902	12727.3	20354.2	15386	16518.4	7770.94	11559.8	167.419	212.902	133.987	208.827	91.7324	120.751	287.862	87.5428	122.678	117.928	6006.7	11131.8	10663.9	7751.77	11131.7	10693.1	9239.01
M690T562_3			0.188947	32.9924	3.61149e-06	690.418	562.058	600.766	1648.57	644.335	1771.85	1354.32	2338.46	2079.99	1245.08	945.495	669.871	23.6554	40.3478	42.065	43.8005	24.2565	46.6077	66.4738	16.0902	54.5892	45.1985	670.761	703.114	670.616	664.364	642.405	667.964	664.373
M391T294_2			1.63411	221.777	3.67199e-06	391.234	293.745	42363.8	144670	42991.2	164868	108324	64639.7	76869.7	94533.8	69285.3	58139.9	49.3806	730.057	66.5729	814.318	131.93	271.56	1307.91	154.261	176.69	205.23	39049.5	30186.3	39143.1	39019.8	28047.6	37136.2	38953.4
M435T315			1.23918	298.059	3.69739e-06	434.758	314.541	20463	81992	22881.7	90293	65166.7	50978.2	38719.8	54871.3	39385.3	30896.3	96.0179	287.72	154.391	116.957	122.077	133.212	494.835	86.562	80.8881	90.2565	20375.5	22447.3	22689	22043.1	22041.8	22811.9	22043.6
M283T152			3.12538	49.2617	3.72327e-06	283.175	151.523	191372	546729	209765	641598	251851	310350	316838	350952	178792	255571	2400.31	7694.14	5541.17	1493.67	3347.35	7061.48	11497	11009	8350.61	7656.94	124753	157123	166409	157265	157171	119078	147259
M349T293_2			1.7217	225.621	3.77276e-06	349.224	292.516	45206.4	157580	49153.4	182421	115590	93526.4	79776.4	98499.2	78673.6	52230.6	259.261	461.118	394.088	628.307	425.151	122.457	981.806	315.757	297.301	337.135	42274.3	43230.3	39710	42277.8	43116	42801.1	42279.6
M682T73			0.706068	11.6625	3.7833e-06	681.844	72.592	11465.3	31876.9	12812	30237.1	17019.1	27150.4	14152.9	14061.1	13072.6	11654.6	1523.66	2496.39	1586.98	1405.56	1713.45	1575.06	1151.03	1221.3	1114.82	1946.09	10707.9	9266.99	9279.81	8976.21	9285.37	8631.97	8825.39
M400T294_1			2.65891	533.415	3.7868e-06	399.748	293.918	109273	382320	119096	442495	272194	222873	201527	184138	188899	149081	18.1447	935.824	32.659	1041.73	21.3015	9.52255	1815.83	290.62	55.4508	38.0645	109289	113186	118667	114878	112581	112570	113987
M556T368			0.393528	4.82015	3.80184e-06	556.354	368.009	11122.1	5282.65	6600.22	7708.14	8360.42	4766.11	6992.53	4431.86	2593.69	8977.83	1889.31	507.939	477.434	1431.84	939.429	1763.76	1774.73	1530.19	1721.9	1829.35	5089.82	3953.92	3223.73	5394.96	4880.61	4857.84	4520
M341T291			0.398779	22.1835	3.80241e-06	341.211	291.385	3203.56	6042.55	1624.1	9939.41	8836.09	6522.03	6280.25	7159.95	3909.09	3454.7	209.993	314.418	263.698	269.179	303.838	118.147	225.629	527.498	194.591	141.208	2616.81	1370.98	2073.5	2030.18	2358.87	2252.37	2029.88
M525T241			0.651699	46.2222	3.82523e-06	525.286	241.107	6919.29	28753	9857.82	23860.3	7647.72	16268.5	12176.9	17662.4	12841.3	12167.4	309.222	310.989	260.798	475.258	193.333	266.71	310.204	348.218	459.151	271.385	6832.16	5930.61	6290.77	5938.89	5922.05	5936.06	6531.29
M722T74_1			0.655963	10.3449	3.8379e-06	721.738	74.2905	5250.45	30272.7	13269.9	21358.6	13934.9	28440.8	15449.4	17037.9	14089.4	13438.6	1500.57	2130.03	2221.3	1606.68	1502.45	2290.44	1652.6	990.016	1265.29	1519.62	12809.3	13261.5	12821.3	13160.9	14350.1	13268.7	12293.7
M837T72_2			0.769809	16.7933	3.92699e-06	837.289	72.2825	9676.32	42669.7	19579.3	30134.5	16798.1	30114.8	16965.4	20501.4	14458.8	15488	3079.77	1616.99	1154.44	1845.43	773.2	429.354	796.647	481.597	789.125	1918.74	12324.7	13975.6	13397.4	13226.2	13587.6	13399.2	13589.3
M309T76			0.490421	3.62802	3.93859e-06	309.226	75.508	12422.2	16294.6	10762	22424.5	14873.6	6279.53	12215.1	14977.3	19618.5	17098.3	1212.74	3538.78	4234.55	7151.94	3997.01	7259.12	892.64	5063.06	5819.86	1338.77	9146.62	11102.5	11668.7	11061.5	11519.1	11512.5	11258.1
M730T451_2			0.740184	46.746	3.94056e-06	730.445	450.942	12415.6	21580.1	13888.5	39494.4	12464.7	32032.3	16431.2	16281	11769.7	18902.5	410.26	507.643	359.054	687.398	220.985	292.721	835.206	289.442	314.035	260.296	7702.24	7468.33	7733.28	11876.2	7172.78	7182.51	7211.08
M424T322_1			2.13355	208.497	3.94182e-06	423.776	321.513	68192	257571	73925.8	268490	182867	140130	118190	151080	114457	90277	775.281	801.735	732.19	727.625	787.483	491.325	1399.91	498.384	304.996	508.421	67574.4	71180.4	72112.8	69925.2	67501	70863.6	69924.2
M837T466_2			0.308692	15.5765	3.94625e-06	837.461	466.079	1980.03	6256.09	1885.64	4923.55	3998.16	3598.76	2961.26	4469.5	1670.99	2099.55	181.113	295.271	224.496	179.228	162.566	337.044	222.235	180.468	190.87	199.436	1761.6	2020.6	2226.8	2019.13	2078.81	2005.66	2078.59
M736T445			0.893729	161.739	3.95243e-06	736.429	444.935	12634.9	35725.1	12356.7	52295.5	28249.8	32840.8	21871.8	32052.9	18927.9	14769.5	87.9547	179.015	83.7207	138.996	181.04	198.407	255.316	57.7371	251.343	184.666	10366.4	11883.2	12118.8	12117.9	11871.7	11876.3	12245.7
M289T55			0.504996	0.186643	4.00368e-06	289.085	55.4375	1257.37	2073.71	2137.57	1988.92	1833	607.516	1225.5	926.077	2073.35	2538.58	9441.04	12351.7	14954.4	8948.99	7364.73	8659.04	8004.99	11197.5	5951.68	2395.83	5954.34	5959.23	5992.04	5747.67	5959.11	5233.58	5709.52
M636T521_1			0.315934	47.2957	4.02543e-06	635.715	520.834	1883.95	2718.91	1311.18	7246.12	3410.08	5473.32	4169.38	3706.88	3567.41	2807.09	16.2894	27.6886	52.0025	148.209	7.98707	18.9638	87.7321	62.9663	161.121	184.433	2910.5	2439.45	2548.25	2216.69	2542.73	1813.95	2630.38
M853T374			1.26293	0.0859553	4.0691e-06	852.553	373.79	4475.99	7847.55	2812.16	5282.44	1021.27	1135.74	6143.78	1588.12	4548.41	8593.14	34499	29720.4	53825.5	82416.6	75886	24661.1	18581.6	57569.5	65194.1	63125.1	31747.9	32446.7	32968.3	33848.9	34835.7	33421.5	33425.9
M371T303_2			1.73386	429.647	4.09291e-06	371.237	302.76	42486.8	159901	48141	185288	116334	92032.5	88183.5	103030	71898.1	58270.2	82.0449	454.942	111.056	453.182	42.1246	62.5354	733.683	103.303	158.973	45.4994	40103	41356.8	43017.8	40392.4	42075.5	40855.9	40850.1
M960T486			0.367872	43.3152	4.1046e-06	959.576	486.317	2240.57	5558.62	2294.89	9158.2	4573.9	7081.11	3872.04	5016.33	5043.65	2246.75	82.8114	98.9212	112.956	110.149	103.958	124.918	133.595	127.207	97.6575	94.8818	2791.06	2687.5	2971.44	2797.76	2987.11	2964.57	3398.31
M990T544_2			0.201361	8.80594	4.11356e-06	990.093	544.486	774.063	2184.7	850.465	2327.63	2093.06	2458.43	1291.96	2100.3	938.126	982.241	211.52	151.616	298.51	160.61	237.379	139.822	143.776	132.56	157.366	183.908	963.646	941.839	1084.45	931.123	890.914	963.911	964.488
M810T74_1			0.398503	2.59353	4.12787e-06	810.096	73.9685	7409.37	14531.3	6988.15	15022.3	10630.8	12534.3	7630.36	11441.7	8252.52	9804.29	1991.41	4488.52	3631.56	4783.6	4747.46	4181.58	2415.61	3981.78	4877.86	5094.95	7108.16	7002.49	7328.72	6223.43	7349.4	7347.87	7392.16
M784T313			2.76151	254.054	4.20408e-06	784.489	312.543	113525	440587	114865	450792	279391	243374	192680	264863	209946	153637	338.561	1994.53	503.383	1825.17	415.585	616.55	2750.8	328.722	403.584	520.505	105007	108083	110810	103934	104996	104996	106309
M797T545_2			0.387903	42.4975	4.29254e-06	797.478	545.448	2668.11	10965.7	2696.16	6241.85	5228.76	4547.73	7170.3	5377.71	5981.6	2607.65	107.697	194.021	57.6592	63.4214	162.523	85.6773	162.721	94.7074	224.579	105.552	2883.23	2706.15	2944.19	2884.92	3046.95	2861.17	3115.1
M415T321			1.24385	285.819	4.32436e-06	414.761	321.362	22739.9	79495.1	24390.7	98012.2	59983.3	51745.7	42566.6	50427	36793.7	30969.4	98.6059	244.187	95.7375	141.479	84.8654	225.434	492.022	182.921	98.2611	75.7809	21268.8	23013.8	23272.8	23276.6	23018.9	23498.3	23105.3
M757T74_3			0.712144	4.26854	4.33777e-06	756.964	74.127	17473.1	38761.1	21098.8	33348.3	20837.7	38053	19254.2	28022.9	13132.8	17566.6	4698.37	7234.07	7170.09	4889.51	5220.4	7861.48	6106.35	3703.64	5198.31	5911.51	17241.1	16353.8	18646.1	18517.8	18461.9	18508.6	18277
M628T461			1.03842	104.048	4.37346e-06	628.382	461.355	17529.1	55097.3	21468.8	57785.4	39605.4	45637.6	36360.3	46152.1	89140	25621.1	173.757	378.451	247.634	343.113	136.243	218.393	1561.74	410.178	302.269	403.166	24391	23052.3	23088.3	22951.3	25283.1	22999.7	42532.9
M643T72_1			0.693593	14.9663	4.43209e-06	642.986	71.781	9014.68	29559.4	10419.1	27604.3	21286.2	26842.1	9826.14	12682.6	15440.2	13021.5	1074.43	2048.57	1310.66	958.813	1557.93	717.842	1544.79	827.09	868.11	831.239	8876.5	8382.83	8784.74	7493.39	8598.23	8434.12	7833.95
M457T477			0.204513	0.436496	4.47485e-06	457.229	476.527	508.052	1236.46	489.74	1103.29	568.854	706.902	425.498	553.326	781.247	1529.06	1205.5	1673.07	1928.63	2221.37	1450.6	2205.72	1918.21	1779.8	2102.59	1618.73	967.959	981.176	991.249	968.114	967.871	948.675	1051.06
M173T70_1			0.997392	0.509151	4.48928e-06	173.08	70.02	21525.6	18994.8	20448.8	14909.3	21403.9	23029.8	24673	21527.3	38678.9	41698.4	55576.6	38866.9	39541.4	49192	42128.8	50191.7	49878.5	60865.1	57558.9	41105	62017.7	61716.3	62211.1	64142	67676.9	62294.7	68916.5
M438T360			0.655276	2.91028	4.49335e-06	438.296	360.084	24949.6	39186.6	18515.1	36615.7	17842.8	25047.7	28767.2	30674	18993.9	24557.3	6452.34	6008.94	7279.77	5547.41	10809.3	17468.5	15306.9	8042.67	4662.68	9529.63	24405.5	24152.1	25182.3	24714.4	25957.1	24402.4	24034.6
M780T74_6			0.700979	19.3164	4.54619e-06	780.38	74.433	7476.4	30192.1	15947.1	23237.9	16499.5	31452.7	19419	21628.3	8571.02	9192.45	539.078	749.158	1582.1	910.426	1133.99	1237.16	974.949	533.555	514.159	1331.14	15979	15158.6	15086.2	15119.1	19189.4	15107.1	15177.4
M660T490			0.609874	36.3854	4.61003e-06	660.071	489.576	6143.62	15607	6311.33	25654.8	13153.9	11547	14777.3	18581.6	9362.59	7445.19	333.435	448.217	336.866	322.147	357.019	289.272	458.474	371.957	325.098	291.471	6704.94	6704.42	6907.82	6729.38	6893.02	6761.14	6704.51
M415T322			0.828381	54.0266	4.63308e-06	415.263	321.563	11007.6	36081.5	11320	44096.6	28782.9	20695.5	18013.9	22816.5	17927.2	14324.8	381.738	457.539	406.949	330.406	205.94	574.609	634.673	318.5	610.141	245.35	10564.3	10313.2	10487.4	11964.7	10690.8	10395	10397.6
M555T65			1.21262	0.618318	4.64066e-06	555.175	65.069	42076.4	33465	40827.7	44093.7	51616.1	48582.3	46833.7	58502.5	60193.8	76833.4	71578.9	90318.1	84480.4	89719.3	60745.1	84751	84524.1	82760.8	79039.1	85619.7	226.448	302.335	319.932	349.576	495.407	342.153	300.287
M838T73			1.03639	8.56376	4.68913e-06	838.227	73.3515	28482.9	67726.3	39956.4	55114.5	33497.4	83642	29841	54177.6	19793.9	62745.4	5120.26	7926.86	6831.81	3809.8	10859.4	2121.05	1640.21	2478.68	7369.82	7305.75	34678.9	28404.7	34627	33688.4	34866.4	33711.3	33700
M282T547			0.248356	0.653097	4.69381e-06	282.119	546.981	1771.9	2687.82	2174.87	2845.61	2698.15	2700.73	1978.66	2118.89	2625.3	2081.25	3924.73	3740.5	3918.95	3984.44	4192.84	3881.77	2959.06	3314.97	2682.74	3662.88	2690.24	3165.52	3164.12	2939.8	3228.72	3098.05	3166.05
M903T365			0.669999	0.353832	4.76836e-06	902.57	364.939	2565.22	5875.78	2647.97	8013.81	5268.15	8757.49	5829.88	5618.18	12975.4	3683.89	12406.3	15917.9	15193.4	24164.5	22156.8	14989.9	10271.5	18132.3	17349	22482.6	13467.3	16120.9	13736.6	13064.1	13466.1	13751.4	12915.7
M843T567_2			0.246682	26.6767	4.78321e-06	842.847	566.58	1035.42	4171.34	1151.73	2988.11	2075.6	2414.29	1728.96	2780.01	1441.25	1263.73	46.8693	44.1255	69.2249	88.582	65.2576	78.6779	119.338	60.3237	138.348	78.3478	1255.94	1355.79	1369.28	1331.78	1332.39	1355.76	1332.6
M446T330_1			1.77195	135.874	4.80612e-06	445.789	329.672	37294.4	175490	50351.3	191414	119850	99169.7	92155.9	106104	81042.1	66908.7	543.127	1280.22	703.555	959.942	1007.32	364.113	1468.95	287.896	489.915	400.274	48709.8	49283.9	49805	43755.4	49136.7	49418.3	49451.3
M736T281			5.54468	204.279	4.82994e-06	736.43	281.491	483564	1.71648e+06	515460	1.83836e+06	1.22054e+06	1.00404e+06	855455	1.08819e+06	544131	648452	1417.02	9914.5	2630.07	7148.25	1078.52	1580.82	18422.3	3024.61	1606.76	1712.03	470608	480900	498096	470937	470875	485824	406677
M877T367			0.875539	0.285927	4.85832e-06	876.559	367.042	3529.63	16594.1	5401.06	12742.6	10635.8	3501.9	6552.03	7332.2	10154.6	5153.4	19214.3	20160	23922.8	38091.7	38066.7	25016.5	14007.9	37733.4	35232.1	33933.3	18258	18261.1	18302.6	19685.4	33890.9	18381.4	18380.1
M482T439			0.19189	11.5592	4.87797e-06	482.29	438.903	1084.26	1590.27	1447.96	1045.24	2203.34	2617.31	772.561	2831.91	1930.51	843.948	123.626	115.744	156.092	100.726	122.338	168.829	265.018	166.667	117.807	79.1106	1004.79	1357.51	1111.36	1022.96	1114.24	778.245	1333.45
M674T441			0.874082	115.851	4.88141e-06	674.412	440.712	18371.8	37000.9	19515.2	47991.4	37643.1	34689.4	2335.16	19673.7	26956.7	22288.7	217.029	223.855	87.7085	379.289	87.0717	255.866	435.618	109.95	208.516	295.17	12953.7	12328.4	12255.4	12512.4	7791.9	13875.9	12951
M604T238			7.74143	188.413	4.8936e-06	604.352	237.875	948453	3.36749e+06	1.00875e+06	3.74736e+06	2.38289e+06	1.90434e+06	1.73991e+06	1.3664e+06	1.64879e+06	1.32584e+06	5574.34	9041.01	9295.08	17663.5	6617.91	6503.75	25162.5	8373.67	7991.78	6955.51	908532	938533	972129	916329	932385	931675	938578
M559T468_2			0.349675	13.5942	4.90427e-06	558.996	467.667	2671.62	8688.28	1501.56	6286.84	5899.45	4868.11	2333.32	4548.71	4617.43	4618.3	284.526	419.323	290.485	265.806	281.379	346.893	447.596	409.813	332.594	307.864	2589.08	2589.3	2457.9	2475.39	2583.32	3268.93	2467.81
M631T72_2			0.750294	0.172257	4.92912e-06	631.482	71.6045	2428.76	5905.98	2618.62	4079.51	3493.76	3093.16	2584.98	2121.3	3967.11	3499.53	14093.4	34111	25829.7	18348.7	12444.4	27868.5	19178.7	11536.3	10059.5	22706.2	12646.4	13364.3	13056.5	13370.6	13075.9	12412	17081.8
M423T321			3.29036	248.193	4.96849e-06	423.274	321.47	166718	560557	165499	694900	411645	359663	282368	355124	274723	212207	1341.87	1837.82	1086.44	781.978	1529.77	1001.32	3412.12	1189.51	750.316	1103.92	164581	167851	177046	158170	164586	164739	167894
M300T151			2.61183	35.2071	5.00115e-06	300.201	151.448	161048	493780	101564	313527	235166	147779	283383	309626	286352	126366	456.556	11473.3	7447.26	13782.3	6169.1	6106.97	5463.15	8253.49	4366.15	6314.01	144081	109091	150541	144116	146484	148612	148497
M199T70_1			0.361111	0.470707	5.01725e-06	199.096	70.2515	3173.74	1880.63	3272.34	638.02	3441.91	1750.87	1154.98	3850.55	5259.19	3935.04	6250.59	5527.84	6546.33	5387.57	5490.59	6231.86	6792.27	7078.46	5160.55	5777.93	5691.35	6643.66	6612.34	6230.13	7114.13	6608.98	6450.82
M428T168			2.85696	45.724	5.01902e-06	428.248	167.526	141442	466203	155976	539688	202848	270423	257572	300869	257437	157527	4771	8579.55	7723.3	7790.26	5537.79	6105.94	772.356	6027.24	6265.93	6569.72	110274	128015	127834	128121	93376.6	123272	128026
M335T281			1.24218	135.547	5.03131e-06	335.222	281.064	33155.9	50773.7	28294.5	119324	50841.9	44931.5	53386	59097.3	42895.5	37276.6	316.079	759.431	427.27	70.0823	156.081	210.338	1255.36	79.7217	471.545	90.2426	25850.9	31098.5	33413.6	30474.1	30146.1	30170.6	31914.3
M341T513			0.120715	3.71973	5.03899e-06	341.179	513.189	370.705	912.419	560.607	1263.97	845.723	724.061	501.324	892.434	691.53	533.936	198.548	234.601	288.409	200.247	189.039	161.444	129.007	218.091	165.64	176.598	523.098	523.51	537.337	454.124	620.844	551.17	523.486
M590T409			0.449249	0.237619	5.06634e-06	590.385	409.414	696.883	1647.42	1231.78	1286.95	813.712	1053.48	2434.24	6146.36	949.249	1369.96	9217.03	8041.55	10256.1	5738.42	3297.85	4952.18	8825.31	7501.53	9935.35	6429.13	3531.4	4246.72	4235.32	4104.83	4114.08	4176.9	4237.58
M393T313_1			1.93849	306.631	5.0678e-06	392.748	312.62	54351.3	199522	61107.7	238672	141846	112407	102814	131463	95014.2	72681.5	116.484	892.576	249.409	844.845	132.832	75.2265	1291.08	149.64	110.005	83.6266	51877.1	51875.4	54121.1	56866	51870.1	51862.3	52658.2
M133T128			0.35797	3.36474	5.23987e-06	133.085	127.866	6244.79	7547.59	6689.92	12487.3	8462.98	9639.5	5750.34	8431.02	13045.1	6050.14	1658.59	3989.48	3608.86	2159.63	3861.47	3641.87	664.478	1582.02	3506.95	395.034	3998.38	6363.78	6330.74	6303.5	6828.82	6380.07	2392.7
M782T543_1			0.634151	158.911	5.24448e-06	781.799	542.853	6556.19	17595.1	7061.32	26561.5	13105.9	19434.7	12591.4	15658.4	8383.5	6699.65	37.5488	95.1766	23.9593	52.4872	293.22	49.4659	156.298	8.04576	93.8447	30.9763	7383.85	7117.03	7747.1	7383.46	10685.8	7383.35	7740.35
M787T216			5.27751	0.0262414	5.26192e-06	786.597	216.38	2738.2	34885.3	8083.05	31618.9	15587.5	11136.5	42044.1	20070.7	47859.5	6724.37	577605	541140	836809	1.68947e+06	1.02703e+06	422800	406731	881320	1.28276e+06	746548	407401	509492	513385	507390	488449	507706	509519
M295T107			0.547303	2.15811	5.26883e-06	295.226	106.571	14379.7	30372.5	26203.3	38879.8	26318.7	31510.3	26082.8	33852.3	25951.2	23088.2	9922.13	14925.1	15174.8	14535.6	6495.57	13429.8	18232	12453.3	11939.8	11077.3	11240	10517.3	11610.1	9536.22	11227.5	11204.4	9894.1
M234T70			2.37251	0.475278	5.37174e-06	234.133	70.021	109227	109619	97744	63226.2	126949	114288	115164	116102	196173	219141	323839	189872	238061	250841	234835	242011	281765	364517	306537	234860	343835	358184	367170	366944	367074	367083	363435
M146T459			0.376547	0.318058	5.39193e-06	146.117	459.405	2462.17	2813.33	2229.65	542.238	3774.77	529.697	651.54	1357.93	1260.87	2244.49	5141.88	7836.7	6548.31	7330.93	7619.06	4622.19	4010.76	4831.1	4438.25	3795.14	3896.92	3568.01	4029.51	4413.84	4061.87	3513.36	4035.41
M792T271_1			1.16847	9.3555	5.43133e-06	791.523	270.598	63384.4	52847.2	36322.3	107896	71439	24729.4	53655.7	40178.5	37396.9	47459	6946.18	4447.74	2069.45	11054.1	8966.44	1337.28	6697.96	1659.67	9695.56	4344.21	27411.4	27388.5	13324	29247.2	22741.2	27323.6	26503.8
M663T63			1.84173	0.574808	5.44007e-06	663.452	63.195	112112	76509.7	99925.7	106745	86623.2	91175.9	114983	126111	90981	140482	155145	248865	173504	218364	164862	181725	191512	132001	163085	190063	65932.1	69296.9	78368.2	65941.2	63254.1	73029.2	66453.4
M671T430			0.683624	73.7868	5.44845e-06	670.893	430.406	6185.24	27655.2	7611.84	28464	16130.9	15762.9	14837.4	15692.3	9591.52	11974.5	178.311	268.593	129.747	222.043	206.912	113.022	339.345	163.229	264.469	200.142	10544.7	9997.92	10509.1	5589.43	10551.3	8844.47	10550
M870T285_2			0.619114	53.1069	5.45592e-06	870.245	284.622	7600.74	23454	5598.35	23595.9	15056.3	10172.2	11465.9	9818.45	12052.4	8750.19	237.151	410.642	236.994	92.0337	131.569	364.07	509.087	139.044	103.926	177.513	4801.85	5613.68	732.752	5211.94	5992.93	5215.78	3167.57
M829T322			1.84455	191.806	5.50303e-06	828.514	321.68	46372	203651	54600.3	199745	131455	101080	86172.1	113283	103500	66434.5	212.424	895.489	388.742	1259.78	413.709	244.124	1490.54	274.614	321.826	266.511	50349.1	51755	54588.5	50728.3	50747.5	50761.1	53223.1
M842T262			0.771904	0.400522	5.56775e-06	841.639	261.589	2982.76	13181	6939.05	16849	10193.6	6607.86	15254.6	7774.42	9180.44	10624.6	27820.2	20133.4	26209.8	35641.4	28731	25734.6	15993.1	23535.9	28676	16168.4	21021.6	16525.3	20968	20446.1	21692.3	20171.5	16499.1
M313T109			0.440382	1.86655	5.6151e-06	313.237	108.85	21515	24484.7	21936.4	31920.8	24770.8	23433.1	26978.8	27186.4	21332.5	21628.3	8775.57	15779.1	14632.2	21223.4	10917.4	13681.8	12944.1	4549.47	12148.8	16706.4	6714.55	5419.69	5384.87	5636.41	4602.28	5642.18	5647.37
M664T439			0.52223	39.0141	5.6558e-06	663.895	439.39	5010.3	16025.3	4364.95	11192.2	12731.1	9964.76	8241.89	18391.7	9861.41	3985.32	185.225	284.563	213.281	212.28	256.871	201.595	387.888	271.657	268.63	275.264	3836.6	5704.25	4135.13	4120.89	3830.46	4569.66	3048.23
M970T74_1			0.720962	6.28104	5.66205e-06	969.711	74.2285	12087.2	37119.9	18189.9	28580.2	26177.7	34710.6	17682.8	21363	10943.6	14275.2	2546.41	3846.01	5336.87	3047.7	2741.84	4852.17	3672.24	2509.54	2482.09	4171.09	17204.8	15197.5	15636.9	15075.8	15199.2	14581.4	15496.7
M881T371			1.8761	0.0955176	5.6972e-06	880.587	370.93	13079.4	15580.9	9205.71	9376.61	4279.47	3194.91	16870.6	3716.51	9719.21	23745.2	69554.5	64281.2	107084	163201	185676	64135.9	46767.9	117172	162340	158516	77262.1	71559.2	66878.7	77240.5	75187.5	78117.1	77572.5
M558T466			0.505326	43.7826	5.72147e-06	558.348	466.039	4113.12	10388.7	4198.18	17953.6	9455.48	10597.2	8422.63	10199.5	6037.32	4757.79	183.517	165.257	203.962	233.201	191.008	250.101	235.032	164.021	142.089	198.879	4303.14	4659.14	5213.54	4762.79	4761.07	4762.29	4633.48
M437T330_2			0.542358	66.1741	5.78653e-06	437.276	329.988	2880.62	18025.9	4974.82	16740.5	11805.5	10858.6	8657.07	9628.43	6042.8	8428.66	101.242	192.904	153.417	238.023	98.9712	81.1127	109.576	219.058	186.304	100.983	4330.24	3737.19	3682.27	3711	4014.49	4017.96	6242.87
M690T562_2			0.18995	8.76585	5.83061e-06	690.168	562.462	694.991	2499.98	698.251	1822.16	1656	1402.33	1135.01	2366.96	2049.36	842.97	220.742	249.71	192.634	199.865	161.849	99.2897	145.684	165.009	123.337	172.23	811.739	1034.49	825.623	839.447	812.515	629.361	839.429
M620T429			0.590098	62.5622	5.83938e-06	619.866	428.612	6831.34	19070.5	8562.49	24774.4	7921.43	10939.4	12545.4	8284.61	8837.43	9445.03	169.725	173.097	167.166	188.316	164.442	158.969	247.203	196.879	185.787	221.946	7346.22	7146.31	7341.75	6390.57	7345.43	7150.84	7350.71
M607T269			0.556475	9.92405	5.84514e-06	607.452	269.125	6048.78	12458.3	8921.51	26260	11129.5	6901.11	14929.4	13696.9	13269.1	11885.5	1114.77	1593.8	1992.2	1185.22	1034.79	843.5	936.695	1370.42	1697.27	877.407	8110.99	7405.49	4713.46	8912.9	8120.97	7425.1	8126.31
M295T663			0.139376	0.549558	5.91502e-06	295.128	662.535	449.018	638.942	513.158	637.509	486.481	653.371	426.638	645.829	563.822	456.837	853.184	1210.32	1082.01	1131.81	811.36	865.595	847.893	1308.81	693.947	1151.45	663.666	655.609	662.218	559.81	614.934	642.843	697.02
M695T548_1			0.417079	22.2974	6.00832e-06	695.091	548.382	3269.86	9244.68	3491.92	12121	5658.4	5968.76	4844.46	6870.29	4017.15	3834.21	233.629	409.251	250.043	250.479	259.294	193.274	282.224	340.496	204.477	237.264	3808.13	5494.73	5505.19	5532.52	5252.26	4589.03	5592.71
M386T535			0.137138	4.90774	6.02817e-06	386.237	535.265	467.338	1213.5	566.006	1489.25	856.609	688.183	693.336	979.543	837.867	489.346	249.429	164.579	159.366	220.491	131.031	178.634	72.1769	205.721	139.804	166.1	561.711	561.045	575.228	545.649	503.552	559.137	546.117
M220T531			0.341783	0.552201	6.11773e-06	220.117	530.995	2572.46	4489.18	3140.14	3778.94	4115.66	3798.88	2513.01	3203.91	3273.7	2313.68	5191.88	7272.88	8217.73	4711.32	5364.43	5764.98	5497.59	7213.32	5261.82	5626.32	4689.12	4165.18	4705.19	4797.14	4562.43	4690.57	4621.02
M239T138			2.76785	28.3714	6.12557e-06	239.148	137.616	84688.8	287111	172979	607787	200439	296519	300588	311909	313517	243257	6841.41	7478.6	14784	12235.8	13571.2	10426.1	11473.7	6190.21	6319.8	10032.6	167074	172599	172404	172668	115109	167158	172492
M959T64			0.747922	60.3919	6.12886e-06	958.752	64.369	8186.25	29817.7	9537.43	33997.4	20371.9	31445.1	14921.7	14175.7	17014.3	11745.7	362.149	289.579	129.672	564.965	287.216	307.359	568.616	431.103	73.2115	152.333	8776.28	9035.96	9349.88	8778.81	7906.11	9143.67	9022.35
M358T513			0.245136	3.95995	6.22928e-06	358.206	513.045	1606.52	4111.89	1844.78	5126.67	2913.16	2554.31	2463.94	3074.97	2976	2039.29	679.266	1015.51	793.718	833.611	604.524	680.389	609.907	826.288	552.24	655.026	1694.07	1752.82	1763.71	1752.68	1763.89	1752.69	1814.57
M212T122			0.321276	2.79342	6.29459e-06	212.148	121.769	5040.29	10909	4800.25	6776.21	7580.33	6384.39	6799.02	4899.81	4992.14	4095.46	2531.32	1927.31	2127.63	2473.16	2562.22	1868.85	2212.22	2562.33	1907	2122.11	3294.77	3669.24	3660.43	3619.91	3662.07	2676.5	4027.31
M636T406			0.703102	37.8198	6.319e-06	635.891	405.664	8367.15	21725.5	8221.66	36267.5	16761.7	15779.9	18408.6	17844.7	14023.8	10079.2	669.781	494.746	649.625	378.244	283.94	235.226	547.484	340.44	473.609	355.262	7036.63	7842	7838.75	8068.35	7836.88	7608.33	7708.48
M618T207			0.805856	7.12908	6.32163e-06	618.367	207.228	16894.7	47404.8	29238.9	47597	13152.7	21712.1	29092.4	18864.3	23903.9	25470.3	2459.77	5257.19	5364.4	4518.88	3367.38	3636.17	2737.34	2805.52	4103.69	4089.99	9272.58	8638.74	8601.48	9237.31	1562.18	8516.73	9246.11
M207T103			0.391117	0.428767	6.43127e-06	207.075	102.999	2095.25	2847.95	4831.55	2276.94	4490.66	3014.04	3451.83	3950.61	1304.48	2119.52	6701.89	4291.62	8249.43	7631.54	4939.75	9289.97	5435.86	8763.86	7477.46	8079.63	2894.63	2904.99	3068.55	3077.8	3738.92	2173.88	3298.03
M767T541			0.713359	34.6279	6.61943e-06	767.125	540.587	7247.16	32486.9	7244.8	22310.4	22974.2	19746.4	17716.9	27622.6	11931.6	9395.47	375.119	537.431	522.426	557.99	418.735	633.209	769.325	427.294	424.06	494.306	13116.7	13106.1	12439.5	9260.61	13123.9	13233.8	10617.3
M759T223			5.64809	0.0231568	6.6509e-06	758.568	222.742	3587.26	40798.6	5815.62	34925.2	14246.7	12371.6	18430.9	31755.1	49639.3	9883.16	546326	1.06151e+06	2.16226e+06	1.26038e+06	763097	737884	839346	779118	810227	603070	524935	557942	787263	544352	534875	544612	931375
M399T294			4.1338	519.134	6.66308e-06	399.245	293.92	261882	927881	270058	1.07124e+06	675960	535338	461413	612028	321060	360994	36.5742	2488.11	269.544	3372.14	49.0774	76.7256	3369.53	694.427	202.021	32.2962	263399	267410	288260	263479	264494	263488	267449
M303T489			0.183293	0.466139	6.72016e-06	303.065	488.788	274.408	650.541	640.152	908.256	864.743	931.207	706.63	1134.02	679.336	430.698	1788.18	2089.01	1424.96	1613.84	1221.22	1671.4	1326.34	1985.44	1119.11	1249.42	821.775	828.964	839.055	850.768	827.398	838.531	889.545
M710T74_3			0.522911	9.38796	6.72638e-06	709.926	74.4705	3105.83	18783.1	9179.24	13164	11165.5	17547.1	11356.2	13828.3	5995.28	6877.72	769.01	1927.52	1069.16	1177.14	1100.33	1238.47	2052.98	438.259	592.047	1458.99	9179.13	7229	8940.46	9189.26	9477.09	8945.08	8937.04
M599T360			0.376773	0.272017	6.77798e-06	598.728	359.589	73.7781	2983.18	460.999	2541.68	1627.4	1929.5	94.8836	815.423	2792.99	569.038	3814.58	3040.16	5237.39	7507.51	4362.52	6189.79	4116.01	7150.91	5714.29	3925.68	2543.55	3374.07	3899.38	2713.89	3400.15	3380.91	3083.66
M754T556_1			0.540297	194.093	6.80652e-06	753.792	555.683	5199.16	11471.1	4767.03	20333.3	13586.9	9561.11	8653.76	10687.6	6096.28	5409.27	10.4302	121.322	13.2217	46.3651	22.4367	42.7316	111.609	15.3897	61.8904	48.0039	6323.11	7453	6612.46	6335.08	7321.63	6328.1	6032.1
M614T475			0.374791	12.2716	6.91623e-06	614.368	474.609	2141.8	8986.93	2757.78	8582.44	5271.66	5328.62	5016.12	5936.86	3781.08	2710.97	435.663	615.841	392.603	362.59	495.746	373.947	398.289	352.487	302.029	387.168	2828.01	3068.24	3031.22	2827.87	2889.58	2828.82	2888.06
M572T354			0.980194	0.122409	6.92007e-06	572.367	354.083	6829.06	5240.74	2983.78	3745.67	1630.1	2704.24	3774.99	1027.71	3960.72	6973.36	29006.2	21165.4	28862.8	66278.4	36650.5	28305.6	16615	21083.9	39382.2	30194.8	17047.6	15281.8	15553.5	15276.6	15208.9	15275.5	15568.4
M648T254			7.97664	238.264	6.93648e-06	648.378	254.475	1.04052e+06	3.56384e+06	827957	4.02425e+06	2.58843e+06	2.04779e+06	1.809e+06	1.5784e+06	1.77863e+06	1.39132e+06	4158.56	13626.5	6858.86	13545.2	5398.97	7867.55	14998.8	8227.72	5026.13	6961.04	908712	889669	837774	684277	868831	868450	631613
M192T57			0.335077	0.272382	6.93805e-06	192.101	56.667	1261.55	1641.26	754.623	729.866	623.079	1301.96	603.778	860.091	1818.75	2079.07	5203.47	5277.73	6981.91	4215.93	3862.37	3889.99	4103.24	4975.21	2899.6	1449.51	2593.2	2787.2	2849.76	2847.36	3198.15	2846.4	2788.2
M145T73			1.07482	0.612312	6.9383e-06	145.121	73.196	53004	24402	35063.2	40234.9	41397.1	27280.1	29827.5	52955.1	49341.9	52286.4	63695.3	78740	59306.5	64779.3	56538.5	60376.5	72934	67954.4	71750.2	66647.2	2773.54	6659.65	3009.86	3891.27	4151.21	3032.74	3996.81
M527T54			0.399195	0.099232	7.04335e-06	527.171	54.4515	609.914	671.475	427.354	948.682	413.489	917.108	173.197	619.991	466.758	301.521	7356.04	6131.88	4387.72	4412.96	3056.54	10665.4	7691.24	6372.1	2373.63	3476.85	3133.39	3136.96	3621.31	3135.28	3137.4	3220.77	3286.37
M628T69_1			1.28992	49.7779	7.04621e-06	627.973	69.387	26118.4	103856	25622.9	98056.8	54225.8	78865.6	46654.2	42684.2	46285.2	39655.7	808.706	1382.77	723.826	1718.35	603.061	1142.23	2832.86	803.174	735.009	540.666	25166.4	25865.4	26801.7	23117.8	26214	24488.7	25675.8
M938T75			0.462615	2.72393	7.06471e-06	937.653	74.565	13988.7	15696.8	12323.6	23482.5	21819.5	10123	11686.1	12675.4	18554.5	16988.2	5178.12	9675.11	4562.54	4494.3	5773.95	1074.01	8396.78	5249.5	5708.9	7648.33	10942.6	11018.7	11019.1	10682.8	11077.2	10943.6	11195.3
M721T74_2			0.44197	5.20364	7.15546e-06	721.339	74.124	4861.98	15278.7	8627.72	12686.4	6003.26	14449.9	6315.7	9371.04	6395.78	7597.19	1341.69	2820.73	1115.06	1126.72	1906.33	2071.6	2046.02	1583.58	1961.59	1627.4	6595.48	6952.47	7251.83	7257.99	7243.53	8461.68	6939.22
M734T74_1			0.550024	4.70627	7.16581e-06	733.745	74.296	6169.57	23283.1	10962.3	18114.7	15399	21603.7	12110.8	14721.3	9041.09	9405.53	2459.23	3617.17	3853	2839.5	2979.53	3309.63	2678.66	2185.87	2564.89	3432.41	10229	9473	10627	10628.1	10848.9	10553.2	10624.8
M660T489_2			0.467407	80.3498	7.18915e-06	660.407	489.288	3623.24	9367.63	3275.5	14540.5	9896.98	9753.35	5819.06	7202.13	4988.33	3847.74	91.941	136.727	96.0502	89.098	99.6416	71.7042	86.3854	74.5578	64.3653	89.5259	3591.75	3593.84	3596.27	4368.45	4896.27	3245.6	3593.15
M387T73			4.43844	0.537589	7.31578e-06	387.179	72.852	634336	424862	542383	548804	548040	517245	521926	415954	537572	804215	889614	947410	1.16746e+06	1.32719e+06	942689	1.02466e+06	1.20928e+06	653733	807503	1.25266e+06	530677	518018	518071	514162	517752	516572	514175
M733T184			0.807955	234.681	7.37137e-06	732.837	184.064	13486.3	21918.7	21795.8	41891.8	27864.8	23442.5	22523.7	19592.2	62261.9	23584.2	42.1328	152.602	96.3291	116.24	127.944	153.695	258.422	22.2808	97.5835	118.9	9874.28	18460.1	9451	10547.9	9567.66	10680.4	9265.35
M602T477			0.404176	32.302	7.37401e-06	602.373	477.235	2397.81	7575.9	2918.24	11696.6	6593.41	5382.03	4633.2	6167.59	3681.18	4101.81	150.136	248.191	101.789	130.656	196.374	223.533	187.415	172.014	121.88	175.268	3223.79	3555.57	3443.72	2604.43	3557.24	3558.62	3731.48
M590T116			0.965449	0.463803	7.44492e-06	590.373	115.713	14256.9	32572.9	10893.3	32021.2	21880.2	15611.1	15908	17349.7	15444.8	18031.6	32748.9	59021.4	47708.3	43898.4	37442.8	47028.5	38521.5	27328.6	40653.2	43864	4512.38	4324.49	1464.44	4338.06	3995.68	4749.2	3929.47
M673T487			0.221194	7.13415	7.46016e-06	673.07	487.11	1037.08	3166.25	786.03	3154.16	2160.9	2350.07	1482.18	2648.82	1282.64	1546.52	311.83	335.107	277.362	228.222	234.187	246.739	237.59	341.245	300.453	236.669	1154.65	1271.02	1324.71	1196.84	1283.58	1235.98	1191.14
M716T521			0.230468	16.6692	7.50672e-06	716.381	520.821	1069.1	3793.14	862.927	2515.43	1633.56	2872.35	2839.53	1728.02	1339.15	1326.08	31.97	273.751	170.622	203.325	135.992	44.4451	81.7917	52.3553	108.441	95.8818	925.496	874.476	1063.26	914.701	893.171	924.741	925.255
M923T75			0.368227	3.39281	7.58476e-06	922.633	74.6385	7698.76	9587.34	7503.54	13304.4	8691.25	5630.38	7394.7	6643.17	14513.8	9532.23	2257.54	923.828	2041.17	5098.86	3999.09	1453.76	1611.27	889.478	4819.99	3578.92	4111.47	5530.09	6003.49	5202.2	6568.97	5206.42	5183.25
M1044T72			0.583658	5.40196	7.61306e-06	1043.77	71.984	10769.6	30050.8	14080.8	18399.7	9953.83	17522	14360.5	16896.3	11437.5	7879.26	2575.08	3638.78	3095.11	2495.85	2612.57	2879.16	2550.95	2540.72	2806.82	2822.61	10151.5	8868.27	8876.26	4641.48	9425.91	9394.32	8860.52
M792T373			0.501451	13.1095	7.62281e-06	792.493	372.752	5578.82	12404.7	6339.83	19146	12264.7	8556.57	7899.62	4742.7	9526.8	6224.71	386.592	677.337	816.432	1659.67	371.489	749.797	322.203	662.198	691.087	733.226	3937.66	4210.56	4386.57	3729.95	4379.72	4664.27	4339.09
M760T454_1			0.262285	2.2499	7.7316e-06	760.218	453.653	4696.99	7044.32	6561.83	7764.75	3408.11	5350.89	6326.33	7992.26	4843.02	3714.5	2444.27	2410.62	2644	2824.64	2277.56	2727.46	3147.85	2203.63	2445.65	2521.23	4285.55	4385.99	4113.21	2841.53	4133.64	4291.4	4288.56
M452T476			0.317824	0.426588	7.74039e-06	452.276	476.478	1368.27	3518.68	1239.31	1292.52	1194.18	1483.06	1104.11	1286.19	1965.81	3925.54	2782.48	4410.33	4770.7	5427.32	3673.07	5029.93	4150.72	4470	4393.74	3972.25	2818.96	2818.87	2873.2	2875.01	2458.21	3026.37	2819.95
M855T554			0.330018	44.9612	7.8599e-06	855.176	554.093	1875.49	4840.44	2186.58	5524.66	4343.32	8738.12	4066.55	4312.26	2863.94	2225.77	91.2548	211.595	81.3976	94.2294	106.228	60.5494	72.6959	94.5653	44.8522	54.0214	2419.53	2838.45	2466.93	2468.17	2418.97	2419.76	2420.08
M931T397			0.321292	8.76343	7.9371e-06	930.544	396.958	4593.91	3887.68	3248.38	4657.7	3326.43	6912.23	3892	9550.73	2329.07	4176	406.521	596.873	366.082	697.753	494.54	494.819	1151.6	269.505	561.277	275.625	1229.52	1434.46	2131.09	1231	1212.64	1430.7	897.814
M432T210			8.63144	235.49	7.95111e-06	432.279	209.776	1.33017e+06	3.21366e+06	1.44488e+06	5.45683e+06	3.37503e+06	2.47011e+06	1.59311e+06	1.58465e+06	2.56309e+06	1.88329e+06	3755.87	25321.4	6793.85	20503.1	4159.87	2316.22	21229.8	6869.73	8225.01	6625.27	823532	1.06315e+06	1.01717e+06	795486	1.065e+06	1.06452e+06	1.06437e+06
M834T449_1			0.532877	57.7167	7.96373e-06	833.502	449.347	4457.61	13462.3	5238.83	20432.7	8212.84	10513.1	7265.16	11996.1	7885.42	5966.27	136.142	55.4158	225.204	167.456	308.446	108.637	118.225	338.642	89.8226	105.437	3967.03	4810.62	4800.79	4635.91	5430.65	4065.21	4809.67
M791T74_1			0.872759	15.3578	7.98476e-06	790.986	74.468	12792.8	51931.2	23987.4	35939.7	26667.2	49368.1	26690.4	31784.1	14651.9	14379.9	1155.74	1791.93	2375.43	2218.11	1398.56	1297.77	2342.44	1962.39	1693.21	2529.69	21552.4	23274	24702.4	22807.5	22823.8	22922	23282.5
M879T370			1.00847	0.159427	7.98595e-06	878.568	369.808	4095.05	9579.86	3374.32	7761.38	3366.19	2123.6	6599.96	6485.58	4405.31	7082.18	19952.8	24695.1	35635	57415	56290.9	19474.1	17074.4	41728.4	40117.1	31808.8	24149	25281	23126.6	23429.7	24061.9	23815.1	24138.9
M495T63			0.31156	0.513988	8.02559e-06	495.264	62.856	2007.55	3115.81	2311.09	2410.46	2218.67	2604.97	3061.06	2080.6	2568.65	3433.5	4490.77	5936.97	5434.06	4098.02	6195.89	5292.89	6855.7	3608.26	3265.12	5042.03	3510.78	3683.02	3665.86	2585.25	3690.76	3114.46	3521.44
M686T69_2			1.12152	12.7365	8.0396e-06	686.013	69.2985	22227.7	81712.9	26531.2	79347.4	47398.7	65648.6	29828.2	34805.2	38949.5	35216.1	5150.12	5074.11	2519.55	4627.61	3628.47	2734.99	1782.5	2611.67	4039.38	4078.96	18672.7	19086.7	20344.6	17493	19132.7	19117	18690.5
M803T74_4			1.42224	62.1171	8.05213e-06	803.197	74.291	34126.1	132642	55446.7	95049.6	55732.6	127354	64803.7	79375.9	35568.4	38181.5	876.214	1517.17	1121.28	2742.49	694.199	1108.53	1166.29	1245.7	141.619	949.836	52277.6	50076.1	53313.9	52248.9	53310	53312.8	57329.9
M837T76			2.53144	0.150326	8.06411e-06	836.614	75.9795	16402.2	63276.5	18033.6	44931.6	23940.7	46826.5	38199.3	23824.6	27908.7	24564.3	182537	146334	198836	326891	352570	138077	89717.2	159433	243799	343117	131368	146426	158735	131561	138993	134042	134243
M811T74_1			0.4996	3.78168	8.07002e-06	810.852	73.938	3642.49	20922.2	12069.9	18208.7	14441.1	15864.5	10200.1	11405.8	11032.2	10929.8	4138.92	3421.4	3850.45	2863.33	1758.46	3752.91	2830.21	3404.36	3535.12	4481.79	10425.3	9043.95	9658.73	9834.04	9698.96	9835.87	9715.28
M627T69			1.47909	40.2107	8.13209e-06	627.471	69.21	33961.4	139107	33228	127212	77968.5	100251	58348.9	60673.1	56159.6	51513.3	1085.55	1343.76	3280.84	2537.34	1571.63	1489.68	952.04	1610.86	3841.93	650.252	31275	32221.6	35175.7	31891.9	32531.2	32524.1	31902.3
M692T444_2			0.613149	209.367	8.16257e-06	692.216	444.289	3668.53	18897.4	6925.89	18998.8	22203.8	16530.8	7267.83	16028.6	10598.1	6423.99	40.8541	144.309	34.1613	37.848	37.0874	57.5377	117.28	31.8867	35.7555	72.4682	6128.39	6121.75	6422.83	6341.26	4119.01	6827.79	6439.57
M470T483			0.237436	0.450204	8.20059e-06	470.32	483.407	1113.03	841.898	924.045	1580.36	1149.51	1350.56	1163.54	1527.6	1199.07	1256.68	2525.44	4167.15	2249.2	2249.4	3308.43	2823.61	3251.83	2228.55	1633.56	2453.47	64.1243	60.3397	66.0567	66.0592	63.9361	64.5841	71.6094
M416T321			0.422253	52.4109	8.21176e-06	415.764	321.223	3247.59	10403.1	2815.21	10906.1	8050.15	5386.05	4394.38	6086.72	3520.99	3895.45	156.114	181.455	61.1645	130.017	73.3007	177.763	108.979	30.8515	109.205	91.258	2040.06	2204.72	2335.35	2341.43	2345	2349.04	1067.02
M249T72			1.33898	0.280926	8.24157e-06	249.133	72.09	9032.02	20555.5	12997.9	7908.46	20863.1	15656.8	12627.1	24273.8	45086	26380.4	76252.1	49954.4	52526.3	83981.3	37051.4	111630	78265	50063.2	94010.6	61756.1	21493.8	24061.6	24735	27296.9	24097.8	24807.4	25191.6
M811T446			0.55111	40.5199	8.39234e-06	811.489	446.161	4493.43	7301.88	5960.59	22816.9	14375.8	8282.83	14115.1	16361.4	9543.89	8814.06	329.941	224.93	326.997	254.228	231.452	292.401	259.987	219.187	252.47	374.109	6278.51	5947.39	6065.09	5949.76	6360.13	5951.49	5464.19
M591T542_2			0.218796	4.80541	8.52895e-06	591.109	541.902	1120.31	3817.41	1269.16	2715.22	2726.88	2737.45	2509.56	1723.65	2018.74	1090.11	466.284	473.854	450.106	354.579	500.623	436.705	419.759	481.08	455.436	483.247	1459.15	946.097	1474.32	1379.75	1188.62	1378.91	1603.15
M674T492			0.538436	104.643	8.57405e-06	674.413	491.996	3718.11	17764.6	5133	14227.8	13482.1	14706.4	7314.93	8956.05	6996.85	4654.35	44.7092	82.1417	51.3906	89.0523	110.243	132.856	153.011	105.424	62.4574	95.2413	5025.55	5055.11	5234.14	4974.07	5037.79	5281.46	5959.13
M981T489_1			0.390642	48.9552	8.57914e-06	980.585	488.78	2448.07	10659.2	2397.57	6182.55	7609.32	4854.1	7019.27	5673.37	3259.74	2917.78	153.694	111.956	66.4428	144.323	85.2717	94.666	131.346	98.4398	105.206	91.7074	2854.5	2858.05	2996.8	3552.14	2849.94	3567.52	2805.99
M429T64			1.21386	0.497524	8.63236e-06	429.372	64.012	28612.7	60048.6	23034.6	48738.1	34740.7	31403	20017.2	29993.6	35979.8	24691	57443.5	76882.9	65201.6	81232.1	86386.1	60254.2	44027.8	61841.1	70902	73704.9	62141.3	65746.8	70403.7	62584.9	62589.1	62613	64122.7
M337T68			0.459085	0.359529	8.64054e-06	337.271	68.31	4614.46	5135.29	1532.47	3738.92	1227.81	3589.34	1294.16	1647.25	5508.3	3588.85	9634.47	7639.72	10703.2	10024.6	7675.83	11844.9	6180.9	5251.6	7253.77	12453.7	4703.51	5216.1	5813.95	5335.13	4586.9	5862.55	2937.9
M605T425			0.376726	21.7768	8.6511e-06	604.944	425.219	4026.48	8764.19	2162.18	8257.2	6146.08	4833.51	3576.74	6278.92	3083.3	1848.93	172.269	253.895	162.452	186.483	228.206	234.898	337.404	192.645	241.28	239.532	3412.37	3233.87	3321.18	3210.01	2161.12	3204.71	3519.84
M362T302			1.11383	314.995	8.67892e-06	362.222	301.994	17427.5	70427.5	20889.8	78453.6	50562.8	35004.9	35245.8	38010.9	28905.1	24627.3	106.096	191.798	107.118	133.219	142.775	62.1596	319.261	52.7246	57.1964	96.1029	14635.8	16775.7	17494.7	16752.1	16756.4	16386.8	15684.8
M501T74			0.570557	0.430679	8.68064e-06	501.379	74.455	7172.78	593.875	6318.69	12551.9	8048.99	4947.58	5151.44	5086.79	6933.34	6040.5	13057.7	15055.3	15045.1	15873.2	14227.4	20920.5	11422.7	9727.51	13629.3	16963.8	8082.33	8921.57	7905.46	7587.51	7300.34	8072.77	8085.99
M556T65			1.14268	0.633477	8.75429e-06	556.172	65.133	38041.7	34596.9	38643.1	42165	43520.7	45565.5	43990.4	53892.8	58924.3	71403.7	63348.5	79173.5	79179.1	82126.9	55323.3	73040.5	79090.7	75937.6	78941.6	76950.1	324.051	301.866	293.469	323.452	223.587	389.292	301.884
M457T323_1			0.825102	82.8043	8.76154e-06	456.771	323.416	10078.7	35069.8	10051.6	45946.2	26920.9	21327.4	20251.9	22779.7	15393.4	14464.9	180.92	570.779	268.667	148.049	221.163	302.18	343.115	136.955	253.239	259.388	8747.03	8799.38	8949.63	9011.93	8948.98	8945.39	8128.12
M564T467_1			0.19436	5.40533	8.77183e-06	563.989	466.921	1410.08	2960.26	952.23	2559.06	1260.09	1570.32	2080.84	1330.44	757.284	1702.64	278.485	474.298	243.3	250.549	335.433	307.614	329.861	358.848	196.669	292.887	1152.47	1243.39	1182.71	1172.41	1182.93	1165.35	1165.22
M674T438			1.13877	116.986	8.87862e-06	673.91	438.387	18145.6	48189.4	50567.6	98736.4	36851.8	34096.2	31782.8	76989.8	28184.6	49114	345.753	489.573	245.217	487.016	179.32	202.971	1106.52	296.97	287.627	399.317	35612.5	35549.3	39319.5	35554.8	39066.5	17612.8	35493.5
M794T265_2			0.397586	2.03807	8.93832e-06	794.471	264.513	9977.55	15862.9	12440.1	22426.5	21858.4	19984.2	15563.6	16919.4	22965.1	16078.4	7924.45	6951.22	10316.5	10014.5	9139.76	9064.52	5753.34	9726.78	8931.87	7589.43	12315	7940.55	7059.68	8070.65	6928.11	4642.62	10072.8
M308T70			0.526562	6.32314	9.00741e-06	308.243	69.6825	8998.49	21908.4	5241.57	19844.4	10444.8	6255.41	12791.6	10678.1	13885.1	13342.4	2674.43	1733.73	2562	2911.05	1692.82	1819.4	1508.63	1829.86	2085.77	696.387	6523.62	6552.51	7938.16	6275.54	7098.98	6500.74	7002.19
M401T68			0.470786	0.263761	9.2089e-06	401.339	68.468	2893.73	2572.17	2295.1	2271.83	2063.02	1812.32	1608.21	1287.75	3094.14	3141.09	11782.4	12790.2	13029.8	4681.07	3404.79	9240.64	9060.82	6905.15	9503.51	6951.1	7934.51	8228	8233.46	9661.5	7922.8	8109.94	6252.33
M702T72_2			0.532804	9.50302	9.21783e-06	701.86	71.975	5264.99	21330.4	7171.35	15617.6	10460.8	17306.7	8078.88	8546.09	9289.14	8393.73	442.021	1385.06	1448.66	1014.99	1398.86	1123.49	1593.85	1003.51	1021.27	1297.16	5316.1	6163.72	6452.32	6400.91	6163.11	6635.72	6160.45
M493T453			0.408664	26.9499	9.22029e-06	493.302	453.45	2044.09	4651.71	3880.63	11769.1	6562.44	7892.9	8295.29	9465.35	5565.86	2518.96	241.179	206.88	275.874	146.053	280.269	175.212	291.331	305.681	264.918	137.152	3576.52	2648.19	3388.53	3706.83	3937.71	3805.62	3572.16
M297T507			0.322291	0.395261	9.27208e-06	297.153	507.053	900.353	2354.76	1068.17	3473.71	1914.53	1163.43	1634.51	1825.74	1776.4	1274.49	3816.07	5878.15	5277.01	4102.93	2915.31	4535.69	4730.09	6242.26	3576.03	2912.8	986.686	1191.98	1158.23	1280.5	1159.26	1192.37	1323.5
M743T268			1.32556	0.198051	9.33763e-06	742.571	268.063	6198.29	7915.3	6262	10682.4	5255.59	2727.33	37684.2	6941.12	7684.71	31349.8	75197.9	88977.7	96254.2	75019.4	61754.4	64071.4	38788.8	27672.4	35718.1	56086.8	47497.8	46682.9	44767	44183.9	46598.3	44781.1	48868.6
M779T74			0.887763	44.9686	9.44706e-06	779.379	74.127	12692.5	52875.9	22457.3	34977.9	21755.3	51901.7	24922.4	35390.9	11453.1	20194.4	624.612	729.951	686.41	451.921	672.188	1108.53	950.898	548.368	156.881	488.52	21076.2	21079.3	20645.9	20685.9	23157.6	20601.7	20660.2
M1025T156_1			1.57538	69.5535	9.49233e-06	1024.7	155.851	52445.7	198938	70202.6	72613.5	139241	37186.6	99496.2	67690.4	93725.5	84080.9	1021.32	1216.89	1466.64	2842.29	664.001	1403.12	1784.37	666.613	1063.65	1035.39	35921.6	32246	35909.3	47343.6	35898.4	35902	10315.4
M745T74_4			0.661624	9.42678	9.50164e-06	745.355	74.127	4949.19	28144.3	15425	26831.3	14243.3	27925.3	17882.2	19985.6	10112.7	10090.4	1354.22	1541.34	2042.23	2333.82	2468.9	2560.34	1693.37	1750.81	1420.25	1461.36	13502.5	15036.3	15053.9	14631.2	15037.4	14342.1	14971.7
M699T74_2			0.304792	3.41072	9.62434e-06	698.722	74.359	2535.49	6250.96	3590.21	7615.29	4942.52	8203.78	6519.46	5593.54	3718.43	3505.48	1473.22	1727.46	1969.36	1551.56	1294.87	1098.41	1782.41	1864.99	1070.12	1552.96	3888.21	3752.81	3916.72	3987.01	4774.03	3707.83	3767.68
M85T623			0.313324	0.52862	9.85685e-06	84.9103	623.013	2115.83	3957	2767.16	2780.01	1553.74	2010.65	2525.03	3003.63	3006.77	2377.79	4556.72	7104.72	5525.79	4050.09	5500.28	5014.65	3558.01	3941.01	4880.09	5237.94	3679.46	3680.38	3679.11	3242.4	3629.69	3679.61	3630.03
M642T434			0.525105	54.8171	9.86498e-06	641.879	433.984	5678.21	16982.9	2966.2	14039.2	11159.2	10112.5	8667.52	14552.2	7033.58	3134.66	146.597	148.99	151.968	163.936	135.498	179.427	290.136	162.015	176.069	166.105	4897.21	4704.38	3810.99	4057.9	4088.55	4086.13	4367.21
M682T72			0.659352	8.13474	9.87481e-06	682.179	72.01	10323	30488.6	9775.39	28666.3	15987.7	22781	11233.7	14072.6	14310.1	11109.9	1819.2	2645.8	3376.55	2134.75	2458.34	1841.66	1760.22	1564.07	1562.61	1580.92	8496.67	8760.53	9095.96	8504.34	8758.64	8518.07	7539.72
M827T74_3			0.861559	36.4805	9.91111e-06	826.814	74.444	13071.7	48902.9	23550.3	33251.2	20353.8	52112	26412.9	29433.6	13633.3	14123.5	327.838	1709.47	792.8	606.258	973.681	982.805	769.841	601.71	136.416	633.218	21992.3	22011.1	22412.2	22425.7	22417.8	19205.1	22001.6
M1072T73_1			0.918067	23.3273	9.95549e-06	1071.78	73.3515	14179	53337.2	21879.6	42388.7	27003.3	56103.1	27331.8	36607.5	16696.4	14835.8	1014.02	2874.02	1301.21	253.559	689.465	3273.23	2075.74	607.229	107.752	1108.48	20255.9	21216.1	20854.7	22158.1	20243	19197.1	20296.9
M811T547			0.512888	26.4347	9.98064e-06	811.151	546.737	4701.32	13255.3	5632.65	12231.2	10309.5	16502.2	7738.57	19238.9	6390.1	5139.9	338.054	492.328	351.912	432.846	350.786	271.037	367.797	440.99	386.943	393.32	5601.51	5631.54	5626.62	5618.21	5618.7	7964.78	5690.78
M740T73_1			1.04117	26.013	9.9904e-06	739.885	72.933	17631.1	65243	30142.9	61693.3	31901.6	72240.4	33909.7	38515.9	22812.5	20421.7	923.874	1247.58	1419.29	1547.33	2052	1679.02	2437.52	726.246	1169.18	1963.94	24207.2	24909.5	25197.3	22339.1	24204.4	24623.6	24205
M417T477			0.289976	0.434232	1.00014e-05	417.238	476.672	960.692	2223.42	1197.11	2529.02	1215.03	1526	923.153	1255.48	1224.6	2677.9	2302	3745.36	4506.84	4805.52	2853.5	3475.78	2837.11	4686.36	3759.99	3257.94	2048.96	1993.31	2201.61	2373.12	2203.49	2162.43	2202.81
M780T74_4			1.08813	18.9207	1.00098e-05	779.98	73.977	21749.6	76492.7	39558.9	62939.2	34442	81299.2	37958.3	45719.4	21700.6	23589.5	1761.66	2252.87	3003.13	1512.98	2141.43	2957.57	1664.07	3178.94	2521.64	2548.67	40027.3	38016.9	41373.8	40007.6	42784	41546	42576.6
M447T330			0.528101	24.6083	1.01596e-05	446.791	329.94	5678.26	15392.8	4960.55	19000.6	11188.3	10413.5	7680.5	8998.15	4827.45	6109.48	476.168	383.538	674.471	273.424	302.691	539.898	548.533	164.95	286.215	180.105	3735.73	3454.78	3896.48	3913.9	3672.28	3906.36	5124.82
M790T73			2.01335	0.310055	1.02715e-05	790.377	72.9735	68162.4	33849.2	49032.3	45169.5	51696.4	49621.2	45872	33497.5	49703.4	78132.5	120052	140117	203452	252241	153106	157110	184735	74642.7	104684	237753	47965.2	47962.5	48667.7	47286.5	47339	47334.4	47344.2
M476T226			10.2148	265.761	1.04662e-05	476.305	225.792	1.72211e+06	6.08317e+06	1.98203e+06	6.79734e+06	4.20876e+06	2.18243e+06	3.09402e+06	3.42919e+06	2.15515e+06	2.37789e+06	5350.61	24235.7	9322.65	17074.8	6377.76	4707.76	39226.2	8689.68	10764.9	2304.97	1.51115e+06	1.5462e+06	1.29317e+06	1.51136e+06	1.54663e+06	1.51189e+06	1.54656e+06
M839T76			1.60555	0.197169	1.0536e-05	838.624	75.7305	8810.36	31558.9	12479.3	21164.7	13443.3	28814	20553.3	16892.7	15687.9	11027.9	85759.5	70159.9	83732.6	147502	143005	60835.4	34275.3	62696.1	98050.2	129100	60945.9	68219.9	72563.4	65959.4	65943.9	68326.9	68200.4
M242T381			0.144273	1.83968	1.05915e-05	242.113	380.694	1970.1	3526.63	2454.96	2638.27	2450.09	3242.81	2542.74	4103.16	2500.49	3555.94	1585.31	1343.43	1419.33	1534.15	1624.94	1379.57	1577.92	1915.29	1862.59	1513.06	2067.16	2115.66	2406.84	2068.86	2069.92	1853.41	2114.1
M457T323_2			0.533165	46.2967	1.0659e-05	457.273	323.442	4440.75	9043.57	5118.7	21240.7	13593.1	10610.9	9446.32	11244.9	8504.27	4675.28	195.528	426.873	123.31	285.455	218.697	301.037	161.667	122.537	104.418	175.501	4008.71	4434	4549.94	4546.04	4164.96	4545.88	5006.02
M880T114			0.882509	7.16515	1.07554e-05	879.613	113.665	24445.3	49167.2	18187.3	60670.6	34951.3	24731.4	25341.8	20964.8	28172.8	20456.1	2937.55	6033.59	5298.06	4401.87	3786.6	4920.22	4649.13	3212.37	3330.11	4289.18	13809.4	13807.9	13611.8	13201.6	14277.8	13809.5	12827.3
M706T236			0.789561	38.9829	1.07934e-05	706.419	235.758	9305.45	32205.4	10095.5	32347.2	22855.3	43263.8	24861.2	30035.7	12220.4	11679	221.799	623.176	736.812	937.72	744.146	767.115	568.551	278.535	376.034	617.123	13076.2	12532.8	13097.6	9292.33	13071.3	8972.35	13057.1
M175T1063			0.643315	0.494521	1.08485e-05	175.118	1063.42	6905.8	9325.81	14587.8	6998.18	8669.99	6178.52	13817.1	11453.2	10078.5	12361.5	19252.4	16635.3	19487.5	17211.6	24469.6	19440	15323.6	26591.2	16461.5	28104.3	2608.63	11811.1	10925.1	10116.7	11087.5	10168.7	10125.7
M914T421			0.368572	49.3086	1.08923e-05	913.907	420.628	2884.54	6316.68	1521.24	9334.53	8219.38	3514.36	2873.95	3827.45	6899.45	4509.8	54.8361	90.5281	55.0258	156.88	91.9841	84.3369	159.427	99.4058	114.744	104.853	3000.85	3004.39	1792.93	2845.76	2884.9	2297.86	2995.28
M745T272			2.01527	0.203848	1.09151e-05	744.587	272.498	6502.11	67787.8	10481.1	11099.3	13906.3	12379.9	84086.9	3298.05	28850.8	62857.3	226888	235456	140968	163108	182777	116219	79327.6	91445.9	102642	138987	122073	125136	118386	125130	125142	125221	123902
M1151T418			0.531099	58.9981	1.09511e-05	1150.68	417.76	7172.6	9689.14	4519.91	19819.4	11529.5	12391.6	5211.26	16482.8	8927.29	4335.43	176.409	248.878	262.613	154.688	139.706	59.13	267.225	133.992	199.408	54.2598	5214.48	5282.62	6025.2	5152.08	6127.85	5561.12	4433.14
M971T73			0.850411	6.51685	1.10077e-05	970.716	73.435	14471.3	46213.2	22427.4	38965.9	45643.2	55227.6	29257	27665.7	17379	19306.4	5156.92	7799.43	5495.94	4831.03	4595.21	4210.14	4338	3270.75	4985.93	3891.73	22570	21689.2	21691.3	22663.4	27653.5	23756.8	21683.4
M675T492_1			0.479139	62.6804	1.11219e-05	674.748	492.238	3711.05	13416.6	3554.76	14857.3	6108.22	10395.2	6978.59	7426.32	7280.14	3595.1	70.1989	208.409	66.9557	139.808	95.198	116.828	122.972	185.457	131.389	96.3969	4823.09	3956.93	4298.09	4083.08	3825.56	4316.41	5559.95
M797T546			0.630494	190.051	1.11491e-05	796.81	545.5	6268.83	17728.7	6460.73	28753.4	13775.5	14357.1	11464.5	14769.7	9680.64	6709.91	58.4991	105.795	26.4593	102.516	50.4774	32.7525	150.304	12.3311	95.4782	49.2491	11020.8	8082.73	8081.64	7823.99	7819.19	7828.45	7817.61
M313T97			0.469122	0.497711	1.11986e-05	312.887	97.435	4432.8	953.906	5297.13	6898.21	6880.34	3359.7	5216.78	6916.74	8275.31	4377.79	10605.5	12133.4	7190.7	12163.3	13530	8855.21	9949.22	11253.2	10164.4	9856.23	9326.13	10511.3	8835.01	10060.5	8618.99	10829.8	10062.3
M803T74_2			1.30424	46.6719	1.12408e-05	802.796	74.127	27933.5	110098	48474.7	79210.3	49434.1	119283	54338.9	67418	32696.1	32175.1	1304.3	1598.94	838.945	1449.35	908.639	1652.31	2174.26	873.691	948.67	1557.89	55756.9	53736.8	55312.6	50998.5	53885.3	53835.2	53836.6
M542T361			0.814912	0.243389	1.12505e-05	542.321	360.918	10602	4510.18	6485.12	2728.58	1639.62	4152.54	9759.52	782.948	3360.98	14867.7	19130.9	21463.3	23653.6	45142.3	24151.7	21191.2	16231.4	20716.4	32047.1	18227.4	14769.9	12993.1	14022.7	14268.1	14267.2	14063.5	13929.6
M792T74_3			0.990738	16.7695	1.13064e-05	791.788	74.468	18038.7	67512.5	30043.5	47650.6	30565.6	67318.4	33595.3	40548.6	17534.6	20748.3	1024.87	3521.9	1970.25	1965.38	2528.56	1982.26	3129.54	1277.13	1335.97	3540.11	29224.7	30644.4	35134.9	30849.7	31918.1	31969.5	32002.2
M493T192			0.261142	2.70049	1.13667e-05	493.076	192.216	5013.53	6301.53	3397.36	3139.58	4672.84	3705.55	7347.64	5051.91	3061.64	3920.07	2457.98	1684.71	1400.44	1878.41	2307.82	782.534	1520.75	1994	949.666	1913.82	2920.56	2082.72	949.174	4133.61	1843.49	1500.74	2096.03
M327T171			2.48068	80.1726	1.13798e-05	327.201	170.715	115455	361519	120757	417309	141638	214286	196060	215506	205683	80397.4	1314.73	5506.59	1968.86	4946.9	2887.77	2599.86	1400.17	2028.24	1911	1237.83	70964.5	98712.2	63840.2	80928.2	64583.2	60108.9	64286
M629T266			0.615927	12.2432	1.13925e-05	629.312	266.089	8062.98	27135.7	8993.79	25179.3	12595	7232.61	12764	16901.2	11191.1	12542.9	208.993	1192.82	2374.42	192.858	814.925	1988.29	914.776	1188.09	1004.83	1767.14	2146.38	6428.45	4661.76	5432.24	5678.34	4806.42	4990.44
M804T900_1			0.427722	0.0780316	1.14359e-05	803.891	900.493	130.928	365.815	350.069	534.145	424.672	560.06	650.485	681.122	587.786	436.218	7182.92	10934.7	7683.82	7811.16	2622.76	3897.33	7462.32	7753.05	3427.24	1729.66	1518.89	1619.22	1841.5	1619.09	1619.8	1589.76	1581.12
M841T552_1			0.367418	154.944	1.14562e-05	840.836	552.009	2332.97	10517.1	2257.34	5732.26	4536.31	4717.83	3761.42	5354.65	3309.61	3221.59	31.1742	31.9041	29.026	20.1236	30.4755	33.3527	49.3683	18.0739	38.0385	13.6729	3848.95	4429.92	4144.64	3838.46	4164.07	3847.03	3165.76
M680T280			0.407903	3.41828	1.16978e-05	680.444	279.799	5039.07	14438.8	6178.4	13500.7	9074.47	8472.26	6972.58	8960.22	9123.34	5553.65	2390.93	3970.29	4012.92	1511.69	2269.76	2998.65	2440.3	1899.79	1583.31	2465.44	5932.18	5743.55	5752.4	5090.72	6230.69	5334.28	2784.28
M316T254			0.786949	68.3203	1.17217e-05	316.18	253.802	11504.2	31053	11350.6	41983	21078.2	34603.3	16044.2	14840	17813.5	10745	138.041	138.079	543.896	508.251	348.274	49.9377	644.713	280.444	306.512	130.465	10069.4	7453.71	10816.8	10798.5	10188.9	13527.6	10078.5
M522T347			1.59669	0.371361	1.18186e-05	522.353	347.079	35217.9	65549.9	27530.9	38204.3	22641.4	35747.3	16255	17098.3	43745.2	81913.1	68911.7	91598.4	125123	159677	104242	97138.2	66375.3	113779	112612	94318.3	76654	86447.4	84476.5	81102.5	83825.3	83477.3	84482.7
M369T72			0.6453	0.456264	1.1875e-05	369.168	71.616	10345.8	5046.72	6999.15	4918.31	10792.3	12244.6	10657.7	6361.55	6027.45	16454.8	13977.4	22851	18255.2	21558.4	23918.5	20150.6	26139.8	16179.7	13213.4	20678	16138.3	15695.9	16138.7	15636.9	16179.4	15470.1	14363.8
M435T314			0.834701	92.7673	1.193e-05	435.26	314.2	9444.19	40740.2	11412.8	44840.5	28909.8	22412.3	20312.8	16403.9	19482.2	14199.8	254.925	582.678	137.557	218.732	182.924	213.416	308.928	160.478	194.896	204.938	9103.37	10120.4	9635.75	10697.4	9567.97	9463.05	9262.29
M686T69_1			1.28237	15.0307	1.21935e-05	685.51	69.474	32491.3	109493	31692.3	103218	64018.7	81221.5	39260.3	39744.5	45803.3	43220.1	4485.05	1996.02	4830.49	5115.47	4989.53	971.242	1494.36	4504.07	4293.96	6583.75	23209.4	23850.2	26667.9	24887.3	24422.5	24893.3	24882.1
M403T312_2			0.30952	38.1155	1.22182e-05	403.266	312.021	1528.2	5740.04	1936.97	6634.06	3177.96	2211.34	2650.89	3511.36	2880.9	2139.98	78.8439	134.441	35.9897	67.5373	140.791	49.4426	57.3413	134.35	58.4171	93.1999	1147.41	1123.63	1129.74	1150.22	972.703	1146.84	1147.16
M241T68_1			0.502692	0.664462	1.22282e-05	241.073	67.822	10741.9	9310.31	11305.2	9204.73	10982.4	11852.8	6157.98	9577.58	13905.9	14279.4	15476.4	15320.6	17965	16007.7	14333.2	16516.2	19293.4	16593.2	13800.2	16205.4	1456.16	1472.48	1392.46	1490.28	770.592	1115.91	1253.71
M484T770			0.115069	2.53611	1.22867e-05	484.137	770.15	940.848	1189.7	548.433	913.729	1541.65	1185.84	1278.91	1024.22	708.574	810.072	343.671	225.955	451.612	434.827	458.004	352.121	225.664	455.261	335.586	716.325	725.028	818.176	832.72	860.266	860.666	817.563	818.311
M724T428_1			0.6883	54.3457	1.23252e-05	723.943	427.76	4817.24	28176.3	9219.4	25046.5	16706.8	26902.5	9525.75	25151	10830.3	11400.5	264.733	264.883	264.85	303.138	270.674	322.886	506.964	279.829	290.592	318.659	10110.8	10464.3	10115.1	8811.26	11766.2	10091.4	11586.4
M864T371			0.565434	0.172141	1.23978e-05	863.559	370.949	1873.14	3190.94	2100.1	2024.11	815.287	822.784	2629.76	769.659	1914.93	3244.04	7587.31	6314.08	11486.9	14331.7	18926.9	5498.78	6001.65	10444.8	16318	15699.4	8699.48	8972.03	8608.71	9561.39	8706.24	9928.08	8757.1
M192T122			0.355212	0.403351	1.24176e-05	192.104	122.45	1900.14	2757.88	340.479	2730.84	3096.09	2017.73	1671.41	4074.11	1416.3	1826.96	3844.89	4341.95	5364	4195.54	7424.29	5434.35	3601.97	6695.55	6741.97	6481.88	3279.32	3649.82	3519.73	2264.91	3402.47	3280.9	2685.56
M803T901			0.445705	0.0745788	1.25265e-05	803.389	900.566	136.793	415.673	260.895	691.053	424.959	564.325	685.237	641.444	636.128	422.313	7519.22	11686.7	8022.21	8491.7	2814.26	4698.63	7265.31	9607.58	3674.77	1637.98	1683.12	1685.56	1922	1477.94	1695.55	1744.45	1744.51
M929T481			0.224922	7.07535	1.25936e-05	929.059	481.427	1193.93	3106.46	1206.95	3982.63	1428.43	2350.05	2014.92	2102.46	1536.92	1267.15	244.887	274.735	279.803	326.521	327.128	229.072	278.384	315.088	299.503	278.432	1153.41	1163.98	1250.26	1150.32	1153.94	1150.38	1150.17
M247T69			0.373695	0.495574	1.2776e-05	247.225	69.0015	3926.03	3383.39	2888.82	2086.09	1976.8	1791.36	4171.39	4488.89	4669.27	3592.8	6596.76	7723.99	8229.94	9280.22	4923.17	7027.2	5929.04	4761.16	6001.52	6065.61	4816.19	4654.9	5433.1	4408.37	4533.69	4088.08	4421.61
M253T516			0.170607	2.87734	1.2778e-05	253.127	516.365	904.191	2329.05	1148.68	2698.51	2053.81	1573.1	1691.73	1781.61	1682.2	970.222	526.839	491.321	694.002	645.411	464.178	468.436	624.575	678.25	630.924	626.295	986.619	1122.99	1186.6	1226.08	1152.39	1154.98	1191.05
M961T343			0.568157	16.3415	1.28317e-05	960.59	343.207	12942.5	25091.1	6775.66	17823.2	13469.1	6909.92	8206.84	8829.3	7094.76	10590.4	471.755	890	831.041	981.086	1074.21	811.611	514.778	538.657	557.53	533.849	6036.15	6390.63	6626.6	6605.07	5157	8809.92	6063.2
M826T74_4			1.48556	65.5539	1.28328e-05	826.213	73.977	33556.1	143993	63628.1	94653.8	64730.9	157607	72862	95936.6	42902.9	40179.9	1338.02	1738.4	1389.41	1661.75	971.043	943.353	1618.6	848.716	613.365	1234.36	63110.5	63074.6	64090	61790.6	64101.5	64130.7	63107
M985T73_1			1.19642	17.1722	1.28596e-05	984.726	73.2385	24840.1	96860.2	38406.4	80105.3	41137.2	88227.3	45863.4	55333.2	30074.4	27132.4	3298.42	1091.01	4183.55	1429.22	2586.99	4362.12	4844.03	1073.24	3450.51	4427.15	33646.7	42398.9	33731.3	33658.7	33698.7	44003	35260
M163T69_1			0.274652	0.394485	1.29269e-05	163.038	68.9895	1363.51	1185.94	1423.92	1135.64	947.758	2409.53	389.196	802.867	1901.94	1637.95	2752.06	3232.84	1734.22	3758.55	3242.83	5056.81	2550.98	3939.43	4012.95	3176.25	143.475	162.691	183.16	144.691	164.06	144.222	145.131
M326T294			0.448117	65.5887	1.30236e-05	326.216	293.749	2881.1	13776.1	3059.16	11834.3	7689.78	5417.11	6747.51	5352.12	5178.02	5429.28	58.275	89.1186	49.889	161.817	102.911	140.393	128.86	64.3568	131.094	100.36	3029.39	3013.04	2969.88	2970.45	3077.52	2970.88	2664.23
M243T488			0.159647	0.564536	1.3212e-05	243.051	488.471	667.986	709.21	681.263	794.919	796.667	1230.66	770.546	1062.49	735.747	541.151	1756.56	1887.02	1494.32	1107.19	1346.69	1532.58	1341.26	1176.58	1120.37	1391.78	802.539	825.979	823.115	563.181	792.399	772.991	823.543
M86T107			0.433626	3.38357	1.35072e-05	86.0594	107.346	5265.32	16007.6	7902.55	15938.8	7904.63	9414.93	10930.4	14961.6	11082.3	6651.82	4565.98	3607.89	4228.91	3151.62	3187.26	1984.52	3359.54	2521.93	2013.95	2724.03	6474.32	7276.65	7268.87	7817.34	7266.61	7441.6	7680.11
M675T492_3			0.254723	41.5941	1.36102e-05	675.415	492.18	929.4	3129.9	802.882	3515.64	2887.83	3384.31	3029.27	3757.41	941.411	1153.36	48.5441	65.7852	38.5258	84.2577	47.8204	86.5701	46.121	33.3174	58.495	56.3019	1129.86	1113.43	1129.54	1029.21	1114.27	1113.03	1166.27
M371T182			1.91018	68.5405	1.3712e-05	371.226	181.786	83358	297397	42240.5	165815	75976.5	156895	143802	101302	157618	112267	1132.7	2660.26	1814.32	3995.45	1241.26	1160.64	2478.48	1770.56	1641.25	1606.99	70183.9	72488.8	65829.7	72508.3	72013.5	72543.7	45056.6
M652T434			0.665467	76.517	1.3884e-05	652.4	434.251	5960.45	16613.8	6171.75	30084	23803.9	11362.7	22522.9	18341.3	16524.9	6076.66	130.333	306.403	113.038	222.008	139.99	162.216	383.801	207.647	163.424	229.012	13124.6	8636.88	12261.1	12277.5	8772.74	11752.8	11731.9
M826T74_5			1.38308	80.7751	1.39225e-05	826.414	73.977	23164.6	121206	58339.5	87795.9	53771.8	132819	61711.3	90495.5	37820.2	33001.8	467.32	1378.28	910.924	1402.38	163.883	1167.65	1726.02	645.461	430.289	375.383	55696.3	53933.3	59244.5	55164.9	55543.5	55729.8	56181.8
M837T72_1			0.911522	20.7038	1.40686e-05	836.957	72.32	13026.3	61213.4	19202.6	42002.3	25933	50400.1	22937.6	26518.5	22344.4	20355.4	1000.37	1183.77	1554.1	2143.96	1503.35	1541.03	1419.53	1423.07	983.941	1926.94	16668.2	16793.6	18271.4	16892.2	16670.2	16993.5	16654.7
M916T298_2			0.703932	65.6449	1.40881e-05	916.101	297.627	9121.76	22934.7	8832.43	34426.6	29680.4	10601.8	14321	12964.8	27924.9	11135.8	173.575	254.906	213.053	379.459	307.802	381.961	374.625	96.7155	244.768	344.782	7446.76	7144.2	7445.98	6274.13	7445.27	7629.46	7265.54
M485T587			0.127759	0.5491	1.43434e-05	485.331	586.724	409.512	308.731	526.004	686.12	524.512	459.186	487.183	525.779	455.293	583.435	941.945	1297.56	752.402	772.028	810.166	847.922	1133.41	1008.78	655.725	823.501	17.2158	15.9071	11.8248	25.934	15.6104	17.3537	15.0462
M696T549			0.188539	6.43176	1.4498e-05	696.094	548.608	675.728	2168.56	695.827	2671.3	1495.66	1768.51	1135.91	1581.69	1189.19	893.394	194.347	295.324	229.627	184.244	191.154	205.167	187.603	301.507	184.481	246.118	1117.31	1039.44	1054.89	1120.47	1446.86	1049.61	1051.74
M1057T74_4			0.962549	11.738	1.46892e-05	1057.28	73.823	58762	50291.7	24501.1	37322.3	27323.3	64574	32726.5	56718.2	12157	15887.3	4411.69	4554.68	2544.35	5151.44	7401.32	2145.83	710.891	2166.79	2433.25	875.713	20551.8	20645.7	20984.1	19317.9	21513.7	20994.4	20990.3
M838T74_4			0.859247	23.4128	1.4767e-05	838.422	74.269	12157.5	47652.1	23581	34980.5	23386.1	54879.3	25596.5	31832.2	13721.9	13291.2	742.867	1074.76	1344.94	1229.61	1301.93	865.854	1152.13	748.613	1080.05	2464.58	20632.6	20626.2	20890.2	20055.6	21309	20893.8	21773.2
M694T292			0.569332	10.1023	1.48112e-05	694.226	291.62	5796.98	20757.8	6639.64	20608.1	17146.5	11501.5	11142.3	10792.2	12149.1	4251.78	712.154	1753.01	1802.74	1110.13	558.899	1700.72	1330.62	506.928	671.51	1809.57	5020.51	5212.37	5064.59	5060.47	6160.01	5554	5064.97
M185T69			0.398216	0.58817	1.4884e-05	185.153	68.594	5289.43	6433.6	6019.33	3911.96	5029.6	6602.59	6545.48	6089.5	3309.06	5352.69	6331.29	11536.6	7889.1	8999.6	7868.15	10552.8	11495.6	8090.39	10011.4	10026.9	2761.26	4979.22	4980.5	4808.3	4754.63	4765.92	4971.76
M836T374			0.416684	0.181389	1.50599e-05	835.528	373.745	1023.47	1525.29	1105.3	1694.72	1093.11	348.531	1512.15	519.624	872.156	1497.93	3777.58	3183.54	6323.23	10173.3	8960.01	2977.97	3164.81	7357.44	7773.25	8012.06	5299.87	4401.35	5044.84	5131.88	5045.47	5215.62	5131.45
M592T559_2			0.176502	7.85395	1.5087e-05	592.117	559.379	602.382	1541.16	746.615	2399.32	1242.94	1757.49	975.645	1624.85	850.56	667.449	119.608	208.317	257.25	165.615	154.376	97.2227	111.448	212.943	114.745	138.37	803.542	837.475	835.797	803.961	818.293	552.696	837.447
M648T346			0.196249	0.383886	1.53842e-05	647.508	346.313	879.245	934.973	667.306	514.633	896.449	633.024	733.963	341.052	346.472	628.132	1872.97	2351.51	1796.86	2437.36	1914.03	899.228	995.172	1477.25	1316	2067.76	1370.54	994.545	1260.94	1280.32	1357.07	1363.84	1357.3
M815T74_1			1.34817	37.5133	1.53863e-05	814.804	74.0585	28470.1	119023	53241.7	87237.4	51065.7	129837	60056.5	77333	31949	36098	1179.18	2314.82	1620.71	2738.57	2784.66	685.885	2143.37	833.562	1560.62	2113.92	52307.7	52937	55863.5	49848.3	53351	51851.1	53401.5
M223T518			0.158763	0.453318	1.54552e-05	223.107	517.739	555.417	379.704	485.558	502.321	574.362	888.419	614.911	419.231	572.259	520.021	794.02	1074.82	1449.02	1324.34	677.881	1687.41	1492.29	1516.53	1126.79	1016.59	570.793	638.427	674.096	654.217	546.329	368.305	675.259
M110T74			0.408698	0.41653	1.55182e-05	110.104	74.156	5130.43	1802.66	1346.73	869.837	4834.7	2318.9	2024	6556.18	4622.16	2147.81	8686.97	6539.69	4128.76	8499.78	7819.24	7175.75	7578.26	8693.6	8604.34	8266.67	944.727	935.893	1174.22	864.53	915.109	1191.06	1012.37
M780T74_5			0.884847	9.78136	1.60996e-05	780.182	73.971	16277.7	52377.8	24862.4	43395.7	26604.2	62216.4	25354.7	35676.9	16544.8	19950.7	4238.61	4989.95	3400.91	2020.64	2692.03	2863.43	2914.94	3017.75	3866.43	3044.02	31381.8	27534.1	27661.7	27598.1	28681.7	28724	26947.7
M554T65			1.78611	0.635413	1.62049e-05	554.174	65.015	95275.6	84380.5	97122.1	103971	111750	115086	103542	130401	153698	178136	158051	200622	193368	205286	134811	178148	202027	192975	193672	187656	770.517	811.605	812.114	877.972	659.531	645.351	947.519
M854T74_2			0.620899	3.78257	1.62911e-05	853.631	73.915	10971.4	29367.5	13333.2	32413.1	17167.2	27666.5	14687.5	19169	15045.1	13721.9	4137.82	4952.75	6266.69	4378.15	4301.7	8050.95	5660.53	3682.43	4371.17	5364.7	18056	11615.7	15147.4	15230.6	14063.6	15167.8	14488.4
M799T266			1.06877	0.280431	1.64364e-05	798.594	266.22	8376.02	11680.9	7471.46	12853.1	3879.29	6827.75	34164.4	7033.23	11877.8	21586.4	50178.8	9715.88	49639.7	47827.9	60897.8	44415.3	32602.3	39250.3	54556	59334.5	36482.2	20380.3	29148.6	32013.5	32636.4	32013.8	23036.1
M792T74_1			1.19287	4.663	1.64739e-05	791.585	74.091	32386.2	107786	55803.4	96197.5	66190.9	109960	67359.4	66082.8	36877.2	39337.5	14640.7	21372.5	11517.9	11959.4	12707.1	21255.1	18953.6	8796.06	8975.46	15218.2	53190.4	52138.3	52733.2	70983.5	54500	52123.3	51978.4
M710T263			0.776017	5.33452	1.64827e-05	710.45	263.263	12179	56802.5	21100	27879.5	22319	37731.7	32145.4	30541.8	18360	24215.6	3596.03	7669.89	7770.66	4217.95	4961.19	6970.76	5451.49	3451.89	3465.21	5547.12	12603.1	12432.6	16228	21618.4	9580.39	12563.1	13741.2
M792T271_2			0.918019	0.348167	1.6504e-05	791.621	270.61	9008.23	9821.01	7142.31	8984.71	6020.48	8105.34	26799.2	8417.38	11895.4	23809.4	21563	36049.3	33005.9	37900.5	49339.5	21639.7	37603.3	49734.6	27987.1	29849.2	33756	30866.8	24168.4	38768.5	30965	32729.2	21906.4
M284T53			0.452209	3.81305	1.66147e-05	284.188	53.002	11450.6	19151.9	11874	9329.37	14013.7	14618.5	8906.77	11928.2	20624.2	3679.44	3241.63	3666.84	3381.76	3623.11	5551.11	1965.02	3152.42	1915.71	3025.9	3409.86	2226.82	2227.33	2224.88	2351.93	2726.51	2225.65	2226.75
M271T817			0.119787	1.88049	1.69155e-05	271.077	816.722	1614.41	2516.14	1356.9	1988.72	1355.79	1869.49	1097.31	1763.1	1717.26	2149.15	936.34	881.643	1200.38	800.049	874.752	992.998	783.405	1172.71	809.727	815.943	1328.83	1357.36	1356.42	1328.37	1267.14	1561.32	1329.19
M690T380			0.240519	8.16812	1.72401e-05	690.423	379.975	1144.49	3500.07	1188.4	4154.77	3011.57	1987.83	1636.11	2407.92	2396.51	954.146	207.89	181.573	384.786	363.332	271.429	183.077	266.393	259.227	379.958	242.478	962.808	1027.8	1027.59	954.058	1095.4	989.055	989.702
M546T360			0.347995	0.395617	1.72488e-05	545.724	359.54	787.618	2824.87	1098.19	4264.45	2023.19	2992.29	561.524	1193.97	3338.33	475.716	3661.08	3584.52	5060.83	5849.58	4220.11	5411.68	5066.2	5339.6	4653.51	6595.04	3000.13	4033.46	4010.7	3800.85	4027.77	5602.57	4036.41
M933T64_1			0.394188	3.52645	1.7424e-05	932.728	64.377	3461.92	12214.2	7302.67	12938.4	8719.58	12312.9	7564.58	6880.41	5708.79	5901.28	1195.11	2528.21	1915.47	2318.14	2461.92	2542.09	2942.2	2105.49	2561.96	2967.15	5072.64	5240.85	5262.2	3184.4	5404	5275.78	5065.21
M244T258			0.574573	4.52803	1.75256e-05	244.262	258.281	9959	20887.6	17246.4	16485.4	21176.9	32795.2	22934.5	20714.6	20640.8	6659.43	2281.12	14456.2	2686.73	1802.25	3684.76	3096.69	4598.67	2796.64	3748.11	2699.31	2918.52	3042.19	2270.38	2640.46	2744.52	2921.28	3847.94
M814T74_2			1.32537	40.5901	1.76126e-05	814.405	74.0165	25962.5	114432	49162.7	82922.7	50471.1	122979	57946.1	85034.2	29374.1	33011.3	853.42	1326.93	1462.03	2319.58	2481.5	982.77	1841.79	1446.81	1445.78	1885.08	52153.2	42981.5	50527.6	50394.6	52131.7	50493.9	59939
M606T420			0.312612	37.7201	1.77511e-05	605.861	419.737	1949.17	7313.57	988.694	4053.9	3251.51	2195.64	4695.44	6661.19	3482.48	3078.05	38.5571	104.765	34.5751	187.064	128.424	127.814	94.8978	112.797	77.3955	92.374	2814.97	2848.95	3260.7	2885.59	1848.47	2848.04	3522.1
M650T282			0.723416	23.6272	1.80882e-05	650.337	281.535	11094.3	26371.8	5470.59	33643.2	27227.4	17272.7	16723.9	25165.8	16333.3	4651.75	142.445	1256.19	824.73	841.411	548.153	1101.16	1241.99	911.245	305.558	612.846	11071	11384.8	11366.9	9282.19	9318.65	11276.6	11629.2
M918T689			0.294174	0.500346	1.81036e-05	918.005	688.715	866.595	2214.87	1038.71	2065.56	2772.94	2470.31	1879.47	2271.25	3295.58	1671.74	4242.36	6008.11	3715.24	4045.92	3814.3	4214.94	3797.68	4887.71	2936.59	3402.8	2920.08	2922.79	2919.57	2334.73	3033.65	2714.63	2810.74
M985T74_2			0.585626	8.42487	1.8144e-05	985.475	73.938	6542.67	25615.1	10118.6	15068.7	16281.5	23840	13526.8	18099.7	6525.97	7262.36	2272.58	2379.84	858.048	2194.31	1721.41	2124.51	1452.42	1080.53	1583.11	1292.72	9622.12	9614.13	9829.46	11344.6	9831.01	9582.37	9751.97
M929T297			0.272646	2.12386	1.81499e-05	929.068	296.952	5097.9	9174.01	7150.3	8191.39	8369.46	8962.94	7088.7	7538.06	6724.7	6953.84	2882.12	2345.16	3164.93	1558.16	7929.49	3730.79	4166.42	4810.74	2474.39	2369.19	5566.08	7097.6	5164.78	5103.63	5884.73	2681.29	5172.62
M649T426_1			0.613225	40.9365	1.82869e-05	648.879	425.55	6448.35	18470.7	2598.7	26421	14578.9	14913.7	8770.74	17984.6	10017.3	9334.39	280.759	349.927	213.104	424.36	387.489	342.618	394.21	320.418	197.487	254.003	6995.3	9182.36	6631.46	5335.73	6682.93	9032.53	7190.87
M266T72			0.618851	0.274104	1.8382e-05	266.159	72.1265	1438.28	4244.84	2226.05	1536.68	4882.35	3296.66	2176.04	4094.52	10104.7	6988.37	16514.2	9594.4	10772.6	19021.2	7642.97	24337.2	16950	11252.8	20050.8	13399.8	4913.16	4942.61	5272.42	5272.38	5297.92	5388.15	1658.9
M248T53			0.48358	13.9474	1.84847e-05	248.257	53.041	8339.65	17673.5	7899.76	7129.3	11358.9	13322.5	6719.09	10744.4	17841.8	930.758	428.882	1008.55	1051.44	1060.46	484.253	181.598	574.967	697.391	1304.91	517.844	276.151	276.403	320.215	275.482	288.856	308.654	276.521
M620T379			0.52105	31.2393	1.86267e-05	619.877	378.618	5234.31	11523.6	4274.91	21881.3	10340.8	9071.44	6930.89	9394.59	8270.32	6398.65	116.823	425.431	144.797	150.665	304.15	500.341	262.821	759.628	151.316	171.316	4936.85	5342.73	5309.13	5519.81	5204.47	4689.89	5378.79
M922T520			0.38115	9.30915	1.87757e-05	922.041	519.932	5399.71	12128.1	3385.42	5824.13	7589.87	4092.38	7275.4	6499.45	2633.47	3041.85	606.977	491.175	466.572	562.494	557.73	656.028	713.18	610.29	788.745	763.242	1543.43	3721.26	3754.71	3354.4	3408.5	3756.2	3877.9
M680T63			3.26073	0.555293	1.88543e-05	680.478	63.3825	308312	232654	314217	331740	236700	263734	339450	402628	268334	441292	484041	795449	500651	723994	512708	551420	602138	396941	483116	602529	199479	198780	228749	188822	189004	195587	197537
M715T69_2			0.933602	24.3739	1.90072e-05	715.036	69.404	14987.4	64088.7	16383.8	48424.7	28477.2	45184.8	22209.6	23769.7	22905.8	21112.3	865.489	1550.06	1463.82	701.403	1365.18	1659.61	2077.55	644.537	807.915	1482.2	13599.9	13950.2	13941.8	12636.7	13950.1	14093	12498.9
M473T65			0.614207	0.474721	1.92217e-05	473.316	64.558	8542.38	7588.48	7641.18	9062.02	8522.91	9726.1	8002.95	10262.3	7038.5	11074.3	12064.1	24405.8	17464.3	26121	14991.9	18065	22723.8	10955.7	15717.6	21727.9	11900.4	11870	12777.2	11092	11967.5	11580.2	10689.3
M804T269_2			1.74966	14.5778	1.93318e-05	804.024	268.773	45735.8	212226	67611.6	210469	149476	70751	96444.7	64748.7	150525	110480	8476.65	10186.2	10941.1	9416.75	3201.15	1013.91	9351.18	8217.62	10344.7	9690.51	35514.1	31884.8	57440.8	61298.2	63384.7	61407.1	58223
M237T68_2			0.497541	0.607565	1.93793e-05	237.111	67.818	5724.47	8195.89	6743.08	3781.32	8876.11	10916	9321.17	8953.99	11309	9163.95	12507.6	13106.6	14677.2	17253.8	12153.5	14563.7	14068.3	10886.8	12254.6	15114.1	23507.2	23759	24571.3	23375.3	23035	23740.1	23721.6
M415T98_1			0.361142	0.494853	1.9426e-05	415.271	98.458	2838.69	4848.17	1374.77	5063.56	3823.61	2058.62	2710.2	1595.31	3060.28	3476.52	5462.38	8352.7	6941.79	7047.52	4984.91	7052.76	5864.85	4179.92	5935.94	6518.39	1436.74	2015.62	1481.42	1790.08	1461.25	1519.19	1600.05
M1043T73_1			0.922557	20.2317	1.94998e-05	1042.77	72.65	13618.7	56809.3	24779.5	44679.1	30517.5	54322.6	26730.3	32592.7	24556.4	5821.97	1483.22	1088.4	3557.82	1653.68	897.24	1061.42	484.798	1119	3771.51	424.261	26192.3	29414.8	27393.4	25193.7	24912.9	25070.8	25124.5
M173T102			1.4282	0.431259	1.98103e-05	173.07	102.074	36681.2	26928.3	69938.2	25620.4	53784.2	38809.1	52509	61574.6	21585.2	34507.6	81061.3	61403.2	95221.5	73274	88251.1	122079	87260.5	150656	108978	110202	44159.3	44161.4	44162.8	42332.6	44162.5	44527.5	47022.4
M400T54			0.334958	10.7429	2.00215e-05	400.272	53.518	4594.61	8164.24	4101.72	3625.94	5527.24	6492.34	3420.84	5694.85	10258.4	857.303	382.379	828.778	570.001	769.439	591.639	219.802	413.909	505.062	83.8731	544.178	360.727	438.196	505.469	430.058	447.954	403.368	450.371
M424T321			1.1301	9.05672	2.02002e-05	424.277	321.348	21737.5	81825.9	24413.2	92288.2	56079	44292	37440.5	49598.8	38192	31054.5	6286.24	3562.27	7210.81	6607.33	3078.47	3433.97	4503.11	7474.46	6871.27	3631.52	21928.2	22180.5	22948.4	22249.8	22481.7	22484.6	22485.3
M722T74_2			0.588644	8.1515	2.04292e-05	721.939	74.056	6814.52	27651	12842.1	19296	10669.5	22046.2	11608	16167.9	8850.39	6936.22	616.26	3230.98	2129.97	1622.07	1760.69	2005.59	1831.8	1350.4	1164.25	1816.25	11045.6	11050	7616.78	11478.9	11439.9	11453.3	10694
M374T69			0.534729	0.565857	2.04701e-05	374.194	68.588	6337.84	5519.53	6877.88	7760.11	9887.51	8574.04	10335.5	8771.69	13433.8	7150.17	13826.9	14733.3	18563.8	19219.8	13376.4	14365.6	14169.8	11496.2	11745.4	18095.5	21702.4	18460.7	19395.2	13132.3	19394.2	19031.5	18735.7
M148T657			0.231019	0.619486	2.0479e-05	148.096	656.967	1265.03	2388.84	1613.59	2711.11	1834.94	1772.3	1181.95	2382.6	1588.72	1865.81	3188.06	3680.81	2675.72	2982.91	3081.37	3261.27	2705.19	3398.27	2568.12	2491.07	2035.21	2117.84	2115.93	2638.75	1467.28	1972.41	2118.31
M901T425_1			0.380444	38.8419	2.0674e-05	900.574	424.531	2484.68	6379.98	2340.35	11311.9	7854.84	2153.03	5414.42	4306.39	5842.8	4456.44	71.7221	195.4	126.634	181.478	81.2835	127.076	195.491	102.899	157.871	112.935	2353.9	2218.35	2351.01	2995.67	2113.42	2354.05	2351.12
M464T324			0.357132	25.9788	2.10914e-05	463.813	323.668	2116.12	7881.71	2061.46	7740.91	6481.11	4201.5	3022.32	4492.24	3490.98	1767.43	186.972	269.464	179.993	127.587	127.786	153.224	227.151	137.596	110.413	144.855	1826.76	1907.58	1906.46	1905.08	1828.15	1148.5	1827.98
M630T110			0.609919	5.90909	2.1156e-05	630.367	109.779	7662.99	20200	7448.48	31544.3	19564.4	14504.6	14232.9	16403.8	12184.7	11435.3	1574.57	2339.38	3278.12	4646.87	2574.37	2448.73	1717.96	1602.69	2993.01	3085.79	6546.51	4810.84	6553.09	6025.75	6336.4	6562.3	7223.86
M702T72_1			0.740162	6.50172	2.13607e-05	701.524	72.234	10613	43048.9	16459.9	36391.9	20190.3	36786.2	15989.5	16821.8	20170	18657.9	3225.9	4985.18	4977.65	3414.92	4725.72	4568.43	1409.88	3540.92	2224.95	3090.66	13696.3	13691.4	13460.1	12850.7	14633.5	13466.4	13701.9
M400T213			0.191361	2.15034	2.15778e-05	400.087	213.416	3233.6	3906.09	2335.18	4638.29	3628.2	5064.55	3780.6	2896.63	2591.17	5387.1	1438.55	1523.94	1506.63	1427.65	1250.79	2278.68	2534.73	2087.54	1800.89	1571.8	2247.97	2032.44	1988.63	901.505	2158.06	1972.94	2495.18
M160T439			0.261289	0.468154	2.18077e-05	160.075	439.491	961.246	1703.96	2260.98	1805.93	1504.22	2058.14	2036.72	1298.5	1420.96	856.18	2857.41	2633.4	3514.78	2618.81	3780.43	5263.73	2225.37	4176.13	3375.91	3531.82	2020.9	2019.37	2091.86	2093.86	1516.25	2019.08	2093.3
M814T74_1			0.91111	18.9708	2.19365e-05	814.204	74.2115	16275	57188.7	23032.5	41687.4	22999.5	59566.2	27718.2	39815.6	14403.4	16053.7	1498.57	1277.79	1572.91	3128.94	1596.2	1345.93	919.201	1375.77	1169.07	2917.22	24356.5	24364	23355.5	23317.8	30762.3	24380.8	23065.9
M314T507			0.203164	4.43579	2.2055e-05	314.18	506.959	1024.95	2614.15	924.047	3545.94	2294.38	1800.68	1734.42	1791.35	1811.66	1102.9	395.909	588.087	406	461.634	319.55	349.801	452.768	479.498	364.99	384.956	1226.29	1258.82	1292.47	1371.58	1133	1484.76	1292.29
M957T332			0.848783	5.08473	2.24734e-05	956.562	331.877	11316.4	54536.3	18585.1	51516.5	41141.8	29133.5	18032.4	37161.1	34962	25121	6117.84	6661.88	4883.76	6655.14	5968.16	7204.88	6784.12	6558.17	5812.19	6583.6	21864.4	14475.7	26413.4	21831.2	22386.6	21073.8	22626.3
M709T72			0.334601	3.78291	2.2608e-05	709.023	72.1715	3232.97	8145.13	4845.72	9526.52	10585.7	4746.22	4496.07	3842.25	7465.76	5652.59	925.951	1928.27	2402.93	1926.08	2020.25	2156.84	1099.59	1294.09	1473.98	1303.99	4605	4153.44	4457.71	4451.66	4437.93	4143.31	4131.11
M486T53			0.301617	0.265097	2.28703e-05	486.155	53.042	968.26	560.95	520.399	815.741	861.941	641.32	790.393	2999.27	295.699	761.589	2976.22	4346.22	2785.98	4291.38	5425.76	2717.63	2042.1	2010.65	3149.62	5017.44	2946.95	3009.84	3363.64	2866.72	2946.46	3115.74	3027.24
M990T544_1			0.238515	22.0661	2.28716e-05	989.592	544.43	988.748	4163.01	868.738	3314.84	1765.63	2400.44	1383.66	2121.96	2174.16	974.688	116.193	110.415	86.8793	75.444	89.2749	87.3067	165.465	85.5431	51.1078	45.8025	1012.45	1014.07	1090.85	943.995	964.911	1183	1050.5
M476T453_1			0.797003	0.713576	2.30306e-05	475.871	453.389	33052	29135.7	32507.2	33773	31048.6	38468	30841.6	33269.1	38457	28624.6	51797.5	41494.6	35264.6	57995.4	42693.8	48654.9	51832.2	46396.8	42585.3	42591.1	179.519	193.29	178.879	207.317	193.324	90.1662	191.836
M355T71			0.453645	0.491012	2.30504e-05	355.283	70.8475	5580.98	3729.91	5676.45	3871.09	3277.67	4303.79	5899.14	4774.67	5218.09	7683.63	9713.65	11742.9	14684.8	8130.86	6741.51	14181.4	10042.8	8554.21	8755.41	9314.38	9529.37	8758.67	9848.83	9791.72	9528.86	10462.4	9526.91
M526T459			0.263762	7.85755	2.31476e-05	525.988	459.395	1413.32	5259.22	2560.27	1783.18	2615.22	2820.58	5195.34	6134.08	4096.93	2067.19	494.694	394.579	335.156	446.317	515.244	580.994	395.489	352.105	269.492	536.019	2016.4	2248.83	2279.43	1894.09	1985.63	1023.43	1811.1
M519T364			0.488711	0.183962	2.32647e-05	518.689	364.207	1191.7	1704.4	1410.06	1068.31	670.535	934.351	2159.76	329.366	1191.82	4892.91	4961.32	5895.17	10599.1	13568.7	6964.46	4184.32	5824.09	9184.79	14940.4	8423.27	6806.91	7101.06	6805.9	7181.42	6905.94	6809.23	6110.25
M679T560_1			0.196563	13.4209	2.32714e-05	678.911	560.443	777.679	1632.71	790.813	1956.94	2352.98	1417.51	1970.35	3485.56	1086.17	911.695	98.0261	103.712	159.407	88.0952	87.3539	139.558	123.864	140.742	149.953	129.955	835.575	816.584	868.362	834.509	760.678	716.278	824.976
M525T373			0.391817	5.51159	2.36985e-05	525.324	372.813	2564.53	8660.72	4512.89	13042.6	8487.77	6625.95	4204.35	7465.78	7552.4	4144.79	2121.82	1721.21	1204.59	557.06	514.835	1047.04	1514.3	1210.75	1595.13	716.972	6213.79	6202.86	6186.14	2879.96	6067.51	6204.93	4601.65
M463T441			0.590932	17.1758	2.3799e-05	463.282	441.461	7114.77	14327	9629.57	29108.4	14855.1	18441	8013.35	8235.21	7526.13	12065.7	658.9	1392.17	865.516	724.315	1318.08	449.004	730.651	570.875	271.796	547.661	9026.55	7874.91	8279	7887.83	7879.38	8733.18	6859.99
M480T65			1.15519	0.686809	2.3865e-05	480.155	65.475	44461.7	47948.8	45745.7	52546.3	56792.6	58486	51527.1	67029.9	74215.5	77988	75442.7	93369.7	89006.3	89834.4	62531.6	83878.7	85092.6	87525.1	86972.4	86087.5	824.416	1577.75	1194.54	1091.45	1198.99	1296.09	1086.09
M482T66			0.654472	0.657881	2.39219e-05	482.153	65.8375	11471.4	14541.3	9485.06	14499.6	19005.1	17118.5	16273.1	21238.3	21221.9	20568.2	21322.4	27420.1	24663.6	28962.9	20904.6	25852.4	26115.2	27019.2	25358.6	23828.9	737.463	1114.95	1033.31	1113.02	1038.57	1035.42	1354.3
M801T269_1			0.863004	0.293639	2.44517e-05	800.608	268.955	5667.25	8718.08	4854.51	8409.56	2124.19	4629.79	23942.4	4937.22	8863.85	14925.5	25009.7	36921	11884.4	32133.7	31640.2	21885.1	26291.2	24067	43562.7	43133.6	30783.7	29763.6	30117.9	31711.2	29756.3	20644.1	30779.2
M151T126			0.55067	2.07515	2.46527e-05	151.096	126.3	21787.8	45924.9	21537.9	27514.2	31962	29540.5	32529	37607.2	20559.4	27196.7	16437.3	7727.89	13635.7	15826.1	14661.8	12882.3	21495.3	12804.9	13870.7	13375	17069.9	13154.3	18143.9	20113.4	10898.4	18231.4	18881.2
M805T268_2			1.8637	27.1523	2.51502e-05	805.03	268.437	69565.1	195731	100644	258924	198195	29583.7	128437	64991.9	199484	115476	4714.05	4161.31	4939.14	6667.19	5741.22	3201.04	5849.14	3665.15	5499.47	5688.01	46024.6	42502.4	42991.8	63312.5	39301.2	55938.4	42793.9
M695T548_2			0.459028	131.233	2.52285e-05	695.426	548.394	2638.87	15192.5	2882.02	8474.46	11425.4	6112.6	9058	9453.05	4148.78	4025.73	50.2032	65.6716	14.6113	29.0137	54.1538	69.1137	91.1585	53.5281	76.4059	55.5379	4082.23	4119.51	4326	4737.75	4098.17	5843.19	3881.31
M612T269			0.579755	11.263	2.52312e-05	612.392	269.034	7230.5	19045.7	5315.49	26840.5	16433.2	6498.61	14676.2	10246.8	15499.7	9177.03	1026.55	1309.63	1605.34	481.172	1824.63	1449.18	1061.94	1104.82	991.881	772.686	6007.52	5048.85	4412.93	5137.08	5667.79	4345.4	4185.95
M719T274			0.990243	0.288177	2.53058e-05	718.571	274.29	3259.94	5555.55	6333.71	7827.3	7040.06	11873.2	26575.5	13478.2	9620.52	18496.6	45237.9	57597.5	46001.6	41728.2	52748.7	21180.5	21107	22542.4	28893.7	44882.3	29288.5	31733.1	31292.3	34238.9	31020.9	28373	33488.9
M815T74_4			0.57026	10.2245	2.63977e-05	815.406	74.481	4497.5	23404.5	9024.51	16161.7	11933.1	23764.8	11855.5	17423.2	8656.54	5993.78	626.347	932.518	1210.9	1186.12	1211.02	2128.09	1695.49	1142.98	1414.19	1432.43	10543.5	8995.06	10995.2	10540.8	10547.1	10542.7	11756.3
M578T377_2			0.218673	3.99319	2.64459e-05	578.367	376.709	1184.91	3763.45	1004.29	4116.14	2216.97	2542.2	2503.08	2540.25	2667.5	1800.63	332.753	855.275	605.497	428.58	417.691	1318.27	821.251	329.779	491.679	494.459	1513.9	1560.16	1725.69	1513.9	1482.46	1559.72	1449.59
M458T67			0.266779	0.469429	2.69645e-05	458.215	67.066	1879.49	1754.43	997.763	2050.61	1501.77	1683.17	2056.18	613.182	1555.12	2177.92	2792.99	2925.55	4647.59	4098.54	3577.89	2140.3	3803.53	2987.88	2692.21	4991.89	2003.78	2145.57	2154.7	2608.63	1854.69	2158.8	2083.39
M250T399			0.26578	2.13671	2.71421e-05	250.079	398.902	6107.41	5489.59	5780.93	6852.19	6309.22	7756.32	8693.25	11608.5	4666.33	8269.1	4565.75	3291.28	2583.11	3227.61	3935.17	2661.55	3634.84	2087.5	3264.47	4226.69	2938.61	3127.33	2939.6	2939.42	2975.93	2938.58	2976.53
M880T295_2			0.801064	12.8073	2.71826e-05	880.076	294.974	14624.4	24740	18299.5	55011.2	39681.2	11121.7	20582.8	23524.2	37284.9	16906.5	2042.25	2267.91	1935.13	2038.81	1830.75	1703.63	2384.24	2368.12	1920.95	1947.81	5174.21	10131	8934.35	10453	10482.1	10457.9	10420.9
M815T74_2			1.07411	21.6786	2.74863e-05	815.007	74.127	20526.8	80075.4	36364	57046.8	34829	86988.6	38415.7	47080.8	20659.7	20365	1896.74	2384.93	877.236	3333.78	1170.99	1549.79	1411.62	2186.33	1869.63	3723.98	38359.8	34295.6	35165.9	33935.5	35143.6	34306.1	34322.5
M745T433			0.827508	86.9568	2.82558e-05	745.453	432.745	15343.4	28304.4	12182.2	55841.1	31679.1	15475.8	7487.58	29364.9	25668.1	21972.5	228.869	258.029	208.466	340.414	249.402	257.652	457.762	292.596	247.395	257.573	13813.4	13852.3	13890.6	16696	12751.9	12530	7748.54
M335T396			0.238731	0.310721	2.85374e-05	335.218	395.872	782.239	914.972	764.908	967.712	464.784	909.893	563.22	784.631	590.815	576.8	1822.92	3204.23	2648.16	2751.13	709.91	2232.66	1766.05	4003.36	1790.54	2629.05	1064.13	990.236	989.113	895.446	965.223	964.409	988.057
M332T212			0.652784	6.69836	2.87963e-05	332.279	212.155	17556.8	19159.4	23228.4	30248.6	11967.8	42791.9	18570.7	16417.3	10193.9	13013.6	1674.11	3167.6	4246.5	4259.32	1741.17	2713.08	3155.8	4152.16	2621.12	2597.24	13573	13186.3	7819.1	9877.12	9660.03	10936.3	7149.87
M82T142			1.04541	0.334162	2.88743e-05	82.0519	141.551	12448.3	10475.4	19460.1	11698.5	11495.2	13755.8	16234.8	15370.7	18985.4	21627.1	32357.7	51699	53791.1	38513.2	74109.4	56705.1	18909.1	36142.3	30364.7	60934.7	18190	14973.3	21228.7	30046.8	18433.9	21243	21351.4
M460T57			0.710687	15.2758	2.91474e-05	460.292	57.027	16568.7	36148.4	17045.3	16738.8	28238.3	26780	15399.6	23445.7	44577.2	1658.69	1326.02	2696.3	1937.06	2182.1	709.358	740.115	1687.53	480.482	2244.08	830.91	1418.27	2458.42	1742.7	1784.35	1930.97	1934.34	1930.8
M857T258			0.712947	0.376419	2.91482e-05	856.58	258.409	5101.81	10652.8	5860.56	14487.3	8362.42	4025.88	12387.1	4942.93	6916.82	9760.3	22640.8	21264.8	29045.9	25662.3	16463.6	20690.3	15397.9	14766.6	36669.2	16563.5	20186.3	21631.7	20184.8	18733.6	19397.9	19878.8	19876.6
M490T65_2			0.559615	0.507227	3.00497e-05	490.342	64.65	5323.71	7832.77	8359.87	8796.49	6574.6	6326.69	7555.38	7574.36	11084.8	9581.65	10869.3	20373.3	16134.3	22755.9	13944.5	15040.9	17137.7	12123.5	10018.7	17370.8	10545.5	9134.05	10035	7596.73	8471.67	8597.08	8563.68
M570T69_2			0.807014	5.26996	3.01515e-05	570.432	69.2925	13556.6	50757.6	13772.2	46871.7	30875.3	31656.9	24294.7	24142.4	22275.2	18126.5	4494.82	8225.46	5626.01	5650.08	4536.92	5627.11	4713.65	4138.39	4220.16	5202.22	16540.6	16552.9	17505.3	13556.8	16479.8	16544	15432.7
M894T293_2			0.909593	123.029	3.01688e-05	894.087	292.545	12403.9	58919.9	13781.3	50401.2	40255.7	11462.7	25881.1	20867.7	38886.2	21814.9	143.552	260.112	240.569	328.943	186.808	120.239	402.529	202.366	79.0661	430.974	11631.2	11629.2	8209.25	10887	11460.1	11617	11635.4
M649T434			0.308164	81.7212	3.03616e-05	649.332	434.291	1958.98	3531	1066.65	7533.52	3044.88	5103.29	3453.14	2913.09	3987.97	1232.71	71.4181	65.9553	37.4849	24.6587	16.1664	39.2811	51.5981	15.8657	67.0184	24.4634	1860.07	1853.32	1856.66	1556.46	1369.42	1875.7	1859.2
M408T537			0.128349	6.18192	3.0378e-05	408.25	536.983	228.42	1136.06	336.139	1179.07	853.277	639.739	448.69	954.789	623.511	495.233	153.869	150.706	70.0571	123.357	64.3374	89.769	112.423	111.664	144.974	94.1818	446.491	396.583	421.838	430.383	425.115	421.777	430.73
M851T374			0.335283	0.291389	3.0547e-05	850.541	373.769	1117.42	1932.77	805.585	2466.59	1094.48	623.687	1179.07	594.662	1884.1	1094.27	2821.36	2972.81	5040.5	6621.58	6790.35	2682.49	2299.89	4838.09	5777.34	4057.87	3581.34	3135.37	3687.5	4299.79	4341.33	3576.42	3580.19
M411T167			1.4918	97.6883	3.06945e-05	411.221	166.882	46452.9	86783.2	52448.7	180176	111786	42895	84548.5	57855.5	84645.4	28778.9	764.69	951.946	587.416	1032.02	412.383	855.611	1294.18	696.458	714.772	637.937	37215.4	31991.7	34949.2	43185.3	16741	37160.9	37208.4
M879T115			0.75736	33.7547	3.08183e-05	879.11	115.057	10821.7	34703.8	12532.1	42998.8	26230.7	11462.7	14525	13603.9	13702	18936.7	372.181	738.634	612.767	888.678	553.355	625.244	648.124	391.936	459.668	620.217	8685.67	8778.4	8655.89	7304.37	11076.8	7437.17	7461.77
M484T447_2			0.754298	43.5674	3.08956e-05	484.301	447.142	11083.4	24352.3	9035.76	48039.8	10998.7	14557	26117.1	30448.7	18520.2	17818.7	409.225	553.246	309.891	793.175	288.582	515.576	681.017	622.356	211.754	457.598	12212.7	12179.8	12211.7	11567.6	6907.25	9448.48	12201.6
M701T398			1.46576	0.521845	3.10738e-05	701.489	397.91	56894.5	39664	50438.9	68770	47533.2	53029.2	58993.8	71671.9	55370.6	81868.8	88627.2	164210	96246.3	128512	137536	104315	134428	83735.5	76996.1	104950	251.653	258.717	282.617	252.512	258.724	258.821	252.546
M733T74_2			0.496291	3.90172	3.11365e-05	732.943	74.127	4115.23	21166.5	10882.3	18751.9	10058.5	21394.3	11205.3	14457.1	9505.91	11136.6	3227.43	3455.52	4301.39	3289.38	3167.02	4757.84	2729.17	2501	2333.12	4242.02	9981.9	10984.8	10071.8	10185.7	9805.68	9988.05	10402
M437T330_1			0.770177	143.148	3.12463e-05	436.774	329.764	6289.63	35059.5	12165.7	40188	24541.7	19969	13137.3	16901	15125.7	9576.24	36.6838	269.475	166.893	214.792	131.982	69.3235	192.681	150.713	46.914	68.4764	10453.4	9428.26	10429.7	9194.02	11175.6	10098.5	10436.4
M872T74_1			0.778828	12.5083	3.24157e-05	871.615	74.481	20686.6	33976.4	14057.1	50441.9	33432.4	10222.2	14012.1	15463.3	36377.7	18406.3	1635.14	2425.62	2147.64	1526.19	1783.72	2907.52	2589.28	1312.46	1836.12	1589.25	12464	11880.6	12594.4	13378.8	12223.8	12225.3	10981.3
M558T65			0.478219	0.640313	3.29045e-05	558.168	65.065	8051.66	6551.77	7958.69	9245.43	10370.6	8042.36	8167.96	7160.77	12668	11292.1	13426.1	18013.5	14305.1	12870	12797.8	11029.2	14275.3	16072.9	15632.1	11368.1	1746.56	1818.42	1318.15	1521.02	1497.68	1337.19	430.447
M415T210			1.60624	76.9291	3.30756e-05	415.252	210.335	47924.3	123031	37101.3	201582	131090	65460.3	58015.1	67205.7	72189.8	74031.3	1078.25	1240.78	975.974	2099.95	934.565	859.081	1106.8	1022.46	1252.97	837.466	41934.3	41831.4	40111.1	11038.1	41895.9	35708.6	42561.5
M333T212			0.375963	10.7881	3.31632e-05	333.281	212.142	2649.42	8555.68	3441.08	8873.7	10398.4	4238.76	5003.33	6114.15	2091.64	3647.87	313.291	669.212	666.982	770.634	344.896	430.939	551.348	693.363	364.644	294.196	2934.75	2392.46	2343.99	2365.57	2377.14	2452.41	2861.36
M586T64			0.597796	0.425776	3.3418e-05	586.435	63.892	2385.59	11503	5619.61	9198.91	4165.56	7120.1	5659.7	6340.19	8606.96	6812.69	15941.7	17586	18350	19636.1	10663.9	11816.8	12203.7	15421.4	11476.5	25232	15596.9	8977.08	14376.2	14386.6	13598.5	14404.6	13526.9
M678T297			0.353228	0.292241	3.34488e-05	678.465	297.165	786.609	1890.11	494.595	1648.64	1056.89	408.296	3859.7	1180.63	1726.7	1523.72	4816.69	3065.64	3778.47	6571.88	6401.07	2841.67	2838.02	6273.22	5519.3	7770.22	6980.7	7523.39	9251.77	7242.59	7092.76	8375.71	10827.4
M327T282			0.900189	66.6929	3.3699e-05	327.21	281.591	16959.1	34399.4	16473.3	68913.4	27367.2	32714.9	18286.9	19091.1	20096.1	23472.8	378.023	345.667	535.838	533.661	192.332	369.039	749.685	623.775	258.839	178.116	17891.1	15458.1	19520.9	18517.9	17896.5	18543.2	18278.7
M396T72			0.432809	0.653105	3.39456e-05	396.33	71.788	8895.84	6025.3	6104.61	5304.61	8366.49	5630.68	8599.79	7615.53	10608.3	8883.92	10942.2	10590.5	12680.4	12388.5	9065.77	10436.5	12711.1	11378.2	11637	14590.6	11259.5	10912.1	12172	9844.85	11278.4	10886.2	11043.5
M701T564_2			0.192911	19.8924	3.40518e-05	701.173	564.256	541.605	1723.59	584.19	1852.86	1204.61	2423.89	2030.43	3145.69	1762.61	542.656	57.5885	84.6417	112.156	110.273	91.6296	50.7479	57.7175	83.3768	54.4552	92.2982	639.195	795.183	683.413	675.031	680.305	687.073	675.303
M783T559_1			0.52068	33.2722	3.44996e-05	783.141	559.269	2612.2	13161.3	4950.82	18318.8	10129.7	15830.1	8710.16	12297.8	6585.06	2982.28	311.393	374.222	315.999	383.746	293.953	242.096	202.298	312.942	191.908	244.057	6482.28	5664.25	5590.24	5650.39	5666.16	5664.44	7863.29
M499T102			0.299193	3.84531	3.47784e-05	499.291	102.136	3260.5	6745.75	2989.65	8727.15	3989.83	3395.45	4283.71	3660.55	4173.49	2887.87	982.664	1321.29	1344.78	1700.98	1070.97	1139.38	1195.59	845.651	953.61	917.208	1479.02	1262	1638.08	1884.57	1715.19	1641.99	1895.48
M672T72			0.507862	9.13826	3.51736e-05	671.991	71.763	2867.39	18856.4	6707.19	17059.6	9703.36	14121.3	7023.46	9827.51	6612.59	6812.99	1055.98	933.73	1294.64	861.395	928.339	1548.84	1340.9	1014.26	830.493	1089.76	6794.79	6614.95	5250.11	5186.46	6363.5	6359.72	6598.34
M389T66			1.26857	0.716204	3.6576e-05	389.11	66.2105	57072.8	62342.6	68523	72941.8	78892	81916.6	66843.8	93942.2	99211.1	90982	94692.7	122279	108909	117429	85167.3	105394	111210	111192	113410	109154	625.781	755.465	449.079	574.426	602.737	574.782	586.023
M372T54			0.50092	9.97007	3.66835e-05	372.24	54.485	9488.45	18660	10757.2	8608.96	12508.7	16797.6	7703.88	12212.7	23918.6	1281.84	447.645	3111.56	878.419	1058.14	1435.57	920.495	1352.14	663.676	1372.47	990.291	921.574	672.575	896.109	837.069	830.425	945.648	833.65
M814T277_1			1.05913	7.69344	3.79611e-05	813.535	276.756	22411.8	67503.9	29708.8	97066.4	61481.6	26102.6	42461.2	31894.3	66822.5	33402	4841.24	6929.01	4549.26	9273.55	7896.63	5685.87	5128.36	3779.97	6552.31	7605.76	25493.8	18255.5	19625.7	18305.5	18181.5	17568.4	19636.8
M173T458			0.504169	0.502957	3.85868e-05	173.07	458.202	6354.54	3250.79	9775.34	4245.08	7556.03	9030.53	9571.9	8134.19	4115.61	5076.13	12657.7	10641.1	11723.6	8651	15604	14520.8	10088.7	16479	15459.3	17606.2	7594.04	7136.35	7756.11	7586.31	8093.2	8526.35	7591.59
M500T323			0.338768	0.1317	3.87851e-05	500.302	323.478	71.4745	406.701	97.7886	494.473	102.509	125.654	1343.71	2307.22	293.553	332.661	5997.77	3274.16	5348.47	1685.77	968.228	4463.06	6839.32	5781.08	5592.96	2385.88	1786.06	1410.22	1787.09	1884.81	1722.08	1906.83	1834.34
M687T74_1			0.259751	2.91363	3.90332e-05	686.915	73.822	2848.87	6805.37	3682.79	6670.83	2547.7	6463.06	4822.69	3168.18	3633.04	3991.39	502.817	1747.84	1233.77	1155.53	1715.55	2229.94	2035.65	1946.54	1068.47	1682.91	2789.07	2974.43	2786.09	2475.98	2674.61	2827.87	2660.4
M660T74_1			0.252256	2.85124	3.99076e-05	660.131	74.2115	3597.45	5750.71	2845.71	7492.66	4859.93	2868.92	3495.07	2790.46	5823.36	4171.26	1623.15	1925.69	1713.04	1810.84	2107.75	851.135	1443.79	622.894	1113.73	2113.06	1962.88	2220.88	2157.43	2555.06	2580.12	2221.44	2315.38
M798T73_2			1.06113	21.1183	4.01411e-05	798.261	72.605	18320	84457.9	25626.3	61666.6	37656.8	72830.3	30059.4	33221.5	26428.7	23141.4	2317.03	1717.74	2253.98	2736.18	1778.42	1713.81	2523.46	1317.49	1605.63	1612.08	24011.7	25100.6	26460.5	25098.6	25099.5	25283.6	25385.8
M731T74_1			0.628672	3.0855	4.02266e-05	730.543	73.683	11329.9	36812	16000.6	32081.2	24239.1	34152.6	19059.4	22294.6	16234.6	14402.1	6452.43	7845.45	8380.97	7397.59	6685.19	7943.37	8890.54	6112.9	6352.58	7381.21	17092.5	16395.7	16449.4	15065.2	10916.1	17010.7	17038.7
M396T240			0.309735	3.32574	4.04704e-05	396.041	239.535	6955.85	7222.59	7858.67	8391.94	5604.28	3203.61	4242.84	5320.05	2466.81	3204.12	2355.95	1279.39	1440.81	1452.57	1133.02	1349.55	3212.25	718.988	2072.88	1363.1	4892.63	3635.07	1804.95	3104.84	2916.21	3599.34	3961.79
M435T476			0.347188	0.471909	4.05079e-05	435.249	476.43	1654.2	5649.65	1606.33	3097.69	1131.42	2334.01	1707.37	1849.33	2011.99	5055.48	4014.34	5823.58	5867.99	6763.66	4651.74	6011.16	5446.95	5645.43	5634.53	5442.54	3574.49	3796.45	3821.67	3591.4	3745.71	3844.2	3734.07
M849T74_4			1.23348	35.6248	4.09128e-05	849.229	73.977	24218.6	99527	46022.9	74801.4	46361.2	123299	51878	66586.2	25658.1	24553.3	1082.19	1165.18	1009.63	2496.39	3322.82	810.619	2617.98	1183.62	1482.07	1191.85	48487.4	45890.1	46715.7	46036	46646.9	44946.6	46665.2
M693T279			0.542361	0.404376	4.10702e-05	692.556	279.211	3654.23	8305.68	2528.07	2905.17	4474.34	4013.8	10061.7	7410.43	5080.16	5415.99	18866.6	14749.2	12332.6	15558.3	17798.7	12141.9	7025.26	8777.34	9778.67	16138.6	13015.8	11001.9	10977.1	11327.9	12029.3	10996.4	10997.8
M930T316_1			0.40677	16.3206	4.11827e-05	929.953	315.963	2428.62	9657.2	3363.58	13366.1	5449.75	4766.56	5175.09	6171.99	6524.44	3168.98	316.015	232.987	609.148	1101.69	258.124	149.617	270.774	264.748	343.26	134.397	2631.6	2020.07	2634.33	2632.44	2871.3	2144.15	2534
M262T311			0.305213	0.377946	4.13932e-05	262.103	310.925	1243.45	733.555	2642.28	1177.46	1904.7	2558.97	2522.86	442.94	1996.73	632.785	4749.33	4909.09	2622.3	4455.31	6657.09	3718.22	2428.58	3058.94	4327.74	5025.8	1758.8	2150.04	1864.49	1421.71	1626.66	1835.27	1836.61
M602T293_2			0.678547	5.37593	4.18908e-05	602.068	292.919	15364.9	22714.8	17309.6	43935.9	31559.2	14023.7	19484.4	13684.2	15634	13724.3	1346.61	5042.8	5096.92	4479.52	3016.44	4306.98	5013.55	1914.23	3142.24	5226.62	14153.6	9312.55	9492.98	10363	10489.3	9400.36	1255.91
M614T261			0.445771	5.02496	4.22647e-05	614.409	261.38	3849.7	13366.6	5528.16	16480.4	9960.93	8513.84	6319.27	9834.13	7926.71	4186.92	1231.8	2650.06	2700.48	1435.56	1875.48	1143.29	1610.85	1319.22	1341.95	1799.25	4869.65	4866.29	3065.57	4533.34	4889.22	5517.03	3940.23
M488T75			0.773006	0.368129	4.25817e-05	488.345	75.103	4002.63	14620	4553.69	26116	12783	3836.78	2842.46	2757.96	12049.6	5578.58	20816.3	29854.9	25588.9	25119.4	21735.6	28946.6	25427.2	12500.5	24636.2	27519.6	13149	13759.3	13743.3	12781.4	11008.9	13146.2	12774.3
M247T410			0.131419	2.16363	4.28613e-05	247.089	410.146	2313.95	1438.49	1549.43	1833.91	1603.12	1425.21	1100.97	593.354	1464.19	1357.84	655.216	707.721	570.394	934.514	519.799	771.724	788.318	729.363	606.588	501.454	703.879	888.935	807.299	718.996	772.18	762.246	812.36
M357T71			0.299672	0.44533	4.33039e-05	357.297	70.873	2036.17	1629.45	1719.73	1566.05	2631.2	1820.1	1147.42	3327.72	1823.79	2216.07	4985.58	3092.6	5131.62	4480.14	4614.47	5540.18	6149.52	4263.27	4998.31	1470	4486.26	6939.59	7279.78	6460.66	7295.65	7275.01	7311.99
M674T343			0.286114	0.503247	4.33113e-05	673.525	343.218	1835.83	2768.27	1917.76	2679.96	2273.21	1869.62	1755.38	1231.99	3058.56	1588.66	4690.12	4621.21	3688.1	4297.06	6471.46	4191.98	2657.07	3345.64	3069.16	4655.91	3526.02	3776.12	3890.57	3525.62	4263.48	2932.6	3466.69
M267T396			0.240342	0.395273	4.34248e-05	267.23	395.922	878.09	797.051	874.885	1495.32	993.78	915.301	1084.3	1209.89	1306.67	874.746	2500.05	4032.37	3268.51	2481.93	1031.71	3406.53	2769.66	3333.62	1747.63	1814.92	1141.93	1211.56	1317.14	1199.21	1209.95	795.871	1110.34
M883T74_1			0.758107	3.91373	4.39997e-05	882.65	73.905	14537.9	45905.3	19488.7	45463.1	32506	33767	20898.5	33435	14833.6	15969.1	5734.09	8198.56	8064.09	7300.78	7085.68	7486.14	7176.41	5560.18	7107.71	7012.85	21140.8	18987.5	18950.1	15068.9	20012	18979	19879.4
M245T643			0.218716	0.433692	4.49272e-05	245.106	642.62	447.398	1125.09	421.235	1352.88	768.09	796.122	779.465	1313.95	1223.39	1018.62	2390.13	3372.19	2556.61	2587.36	2314.11	1532.62	1445.21	2029.42	1415.54	1676.67	2355.88	2221.6	2385.53	2385.45	2433.9	2333.43	2386.05
M1184T689_1			0.441414	0.513256	4.49461e-05	1183.5	688.76	1306.43	5304.89	2908.42	6449.5	5348.67	6660.32	3030.52	6406.96	6218.45	3410.73	8791.72	10045.8	12426.6	8958.05	8836.48	9999.72	8423.3	11084.9	6078.7	7014.36	6383.16	7275.04	6654.92	4794.18	6836.09	5379.19	6669.5
M635T552_1			0.259559	16.3692	4.5429e-05	634.884	552.095	1513.57	5572.26	1318.37	3777.34	2287.49	2309.61	1700.85	2924.6	1580.17	1341.15	137.659	101.378	70.8449	134.88	146.471	208.716	212.671	97.1916	155.619	220.62	1347.39	1432.15	1438.82	1799.22	1348.88	1388.01	1366.11
M294T607			0.234037	0.414181	4.56892e-05	294.154	606.855	1017.42	1385.86	1307.64	1035.16	1188.12	1079.35	662.696	879.934	1146.51	953.152	2360.42	2868.06	2904.72	3627.44	1509.93	4189.14	2262.31	2155.87	2469.39	1380.21	1234.67	1234.84	1258.33	918.491	1216.05	1262.22	1242.12
M622T238			1.31945	29.3898	4.58375e-05	622.399	237.517	28131.1	108163	18186.2	116258	79606.1	57156	54240.8	61980	35740.4	28812.6	2682.5	387.012	903.933	3291.07	2463.34	1693.18	688.843	2345.89	3084.91	2475.61	27794.2	26849.6	25075.4	23352.6	12994.2	21369.2	23197.2
M591T268			0.61618	18.7524	4.63665e-05	591.355	267.898	7720.5	27021.8	5515.88	28166.9	9514	14505.6	6307.16	14430.1	15042	12821	577.876	1537.82	566.671	281.962	902.319	1436.99	1353.27	435.888	143.302	285.333	2556.14	5704.12	6969.24	6235.96	6489.22	6296.79	5708.07
M643T72_2			0.40314	3.76379	4.65823e-05	643.151	72.32	5992.47	15900.2	5456.28	11562.8	9058.26	9328.89	7943.12	5772.2	5924.87	4281.08	1680.21	2758.28	2584.58	2744.23	2169.02	1888.26	2146.51	1928.15	2135.8	1544.32	4606.51	4004.49	4779.75	4615.59	4804.08	4808.44	4599.24
M360T282			1.16846	22.5617	4.6885e-05	360.206	282.013	11037.8	81399.8	15061	101496	48954.6	61660.8	51221.3	33323.5	48053.4	38974.6	370.273	10542.5	380.889	524.257	5696.11	844.28	504.844	1625.34	757.011	525.091	27517	26996.6	30624.1	26495.6	31587.9	27930.3	25851.2
M827T400			0.403801	25.5469	4.69263e-05	826.526	400.222	3704.2	10494.4	2893.65	12840.4	4466.36	4447.8	4485.73	4810.66	5599.61	3472.08	217.247	196.571	179.281	342.111	221.757	196.895	150.573	291.35	291.612	152.207	1987.22	2379.94	1987.29	2147.1	1970.43	2354.22	1987.41
M484T449			1.40029	228.107	4.71704e-05	483.633	448.858	39066.5	101003	2650.77	149160	67828.6	71787.2	80885.2	79744.6	28514.1	61685.9	123.578	682.121	81.6743	598.898	20.2204	134.225	1042.6	130.285	82.0986	95.5621	31961	28643.2	24156.9	22927.4	29190.5	30913.1	37324.3
M809T112			1.87114	0.0594572	4.75345e-05	808.58	111.818	3240.07	10295.5	3317.51	8500.1	4282.69	9307.04	8764.54	4522.44	10601.4	5028.77	77400.5	96058.6	110923	258669	172207	63404.9	39564.4	67828.6	121003	134266	66412.2	68232	75326.9	67548.7	68105.4	154162	76700.9
M384T75			0.648686	0.526971	4.77936e-05	384.294	75.322	13133.7	11657.5	9607.69	14568.6	14745.9	6496.38	3700.36	11941.3	15745.4	13898.5	18422	30741.3	23983.3	23678.7	15601.3	22899.2	19977.6	14969.2	25861.5	23034.4	15941.2	14138	16192	16195.7	16193.9	17035.5	14921
M130T594			0.499954	0.491502	4.82059e-05	130.086	594.123	6622.75	6358.54	8652.6	6058.26	6310.83	4001.68	4535.89	5506.84	4912.53	9744.6	12087.4	13763.3	14720.1	11870.9	15948.5	11016.3	11032.5	19376.1	11109.4	6652.81	8502.92	8637.44	8747.18	8814.07	7879.18	8748.25	8925.93
M503T241			0.760146	64.1509	4.84386e-05	503.305	241.379	20167.5	40101.6	11222.2	38583.1	6428.63	18550.9	35841.1	8152.41	16215.5	17729.2	113.908	302.917	304.615	553.995	172.876	127.961	440.824	789.254	287.161	226.662	14859.8	16713.8	14845.9	14881.3	11185.6	15548.5	15829.5
M301T52			0.243223	4.15172	4.88048e-05	301.214	51.754	2947.95	5323.14	3877.12	2338.88	3848.32	4884.65	3408.02	3196.82	7001.54	922.275	1097.74	556.877	734.987	1002.19	613.484	640.863	1235.21	803.875	841.87	1565.21	784.512	853.361	872.94	791.18	852.926	884.164	982.164
M850T74_1			1.27244	8.31966	4.94406e-05	849.627	74.468	32313.2	118321	52917	85336.3	58007.3	142149	68833.1	87907.3	34447.7	32855.5	7258.5	12728.7	10441	7618.82	4717.84	10784.8	10796.3	5070.01	7002.95	9292.23	51664.2	52873.5	52747.1	53391.2	54740.8	53456.7	50160.1
M508T65_1			0.261302	0.543065	4.96169e-05	508.184	65.246	2067.29	1436	2864.74	907.226	1856.42	1736.77	2094.3	1602.75	2494.32	2773.43	2507.36	4418.44	2232.57	3614.57	3628.98	4116.2	3743.42	3512.28	4815.82	3931.31	1093.66	1121.33	990.526	1423.04	1087.35	972.424	982.781
M574T57			0.233813	5.106	5.07445e-05	574.258	56.582	2185.74	4685.48	2387.25	2619.32	3812.61	3168.21	1367.81	4201.07	2224.77	767.646	291.378	1623.48	261.088	379.67	1124.82	240.474	264.593	237.024	520.942	426.661	128.94	174.378	235.42	144.851	184.193	171.02	249.616
M455T178			1.02715	62.5047	5.10203e-05	455.247	178.386	15823.9	83934.9	8948.37	58677	38452.2	44581.3	42845.5	17397.5	29475.6	36578.3	481.547	808.299	579.574	777.516	489.327	564.028	534.631	706.319	756.963	328.781	15298.8	16811.1	15833.7	14428.4	19995.7	15628.5	15727.6
M512T449_2			0.337136	11.4509	5.13143e-05	511.971	448.546	3540.25	3342.42	1842.26	11174.2	2974.88	5217.42	4164.22	5927.72	4455.44	4101.29	451.408	552.184	477.153	409.161	512.015	262.939	548.384	291.634	299.729	277.192	3172.38	2600.99	3113.76	2962.92	2952.4	941.963	909.284
M449T388			0.208763	7.48592	5.35505e-05	449.289	387.798	741.89	2570.47	747.452	3621.11	2293.37	1801.63	1452.26	1188.08	1854.25	1111.83	266.754	444.866	272.626	164.224	171.208	225.002	197.307	279.481	180.982	119.556	620.155	641.234	640.566	659.232	589.684	600.652	640.658
M955T74_3			1.26225	62.5559	5.36854e-05	955.453	73.8425	18501.3	80430.4	34333.6	119809	62535.1	75929	39355.6	51218.5	28507.7	23775.6	887.766	1447.74	877.591	1227.07	879.014	341.629	877.529	536.652	561.084	906.619	31693.8	34120.6	34159.2	35500.4	34143.7	38374.2	35181
M430T489			0.155704	0.505776	5.37345e-05	430.103	488.788	263.648	648.786	543.263	676.645	782.8	872.503	731.43	787.952	522.038	380.584	1031.44	1699.06	1070.75	1275.1	1156.75	1529.24	1131.14	1613.3	673.621	1097.08	647.204	713.271	779.343	671.846	712.288	737.603	774.359
M328T53			0.529552	8.1686	5.72528e-05	328.214	53.292	9170.92	23964	11152.2	9527.51	15873.3	18252.2	9128.64	13202.7	25157.2	1638.97	969.327	2659.12	1038.05	2055.07	2682.17	1612.68	1012.56	1011.78	1853.85	1885.18	956.307	1979.48	1012.47	989.12	927.015	891.635	1216.32
M756T74_1			0.631077	5.94381	5.74341e-05	756.161	74.433	4214.52	31400.2	17982.8	26054.4	18280.6	30340.9	15363.1	20321.9	7232.47	12175.5	1611.78	2397.67	5513.15	1763.53	4023.57	1809.95	2292.57	5525.16	3139.86	2772.73	17272	16739.4	17227.4	16626.7	17366.4	15763	17254.1
M792T74_4			0.731039	8.54612	5.82737e-05	791.99	74.481	6252.5	41146.4	12703.6	31419.4	17904.6	39836.8	23121.8	27598.6	11561.7	15037.1	679.808	4790.15	3342.39	3950.74	2698.76	1725.86	1492.79	1964.94	3228.12	2639.37	18502.5	18497.4	18949.5	18471	18956.9	15099.7	18975.2
M741T283			0.383349	7.20465	5.8627e-05	741.384	282.87	4268.7	12936.1	2617.08	8986.14	2115.31	6040.46	8651.08	11714.8	6640.1	6027.77	503.552	2291.79	1561.81	477.703	801.953	1351.25	225.922	1067.81	368.999	1064.81	3979.97	3454.04	3082.61	3651.16	3412.5	3674.06	3661.78
M416T55			0.652749	14.6169	5.87082e-05	416.266	55.392	15361	31119.3	14919.3	14034.1	22506.9	27146.3	11547.6	20118.9	42148.4	1889.93	1084.81	1775.31	1979.68	2348.82	983.747	568.99	910.974	716.059	2640.24	728.365	869.55	869.422	830.507	639.974	868.007	1006.4	869.456
M702T340			1.36882	0.683406	5.8851e-05	701.556	339.515	65800.1	104762	65945.1	100715	66658.4	82936.3	56019.1	70379.8	118959	67677.1	120799	118420	119350	120645	131274	116100	103348	106311	112402	121741	100958	104129	115122	102103	102118	104648	105139
M664T436			0.752924	16.5764	5.90087e-05	664.405	435.983	9122.12	44550.7	15777.3	37710.4	13369.7	13026.2	36529.7	20737.9	10685.2	21493.9	1475.41	1527.23	1691.19	1245.64	1182.93	1387.71	1794	966.764	1052.11	1130.11	14049.9	11143.9	15009.6	9524.25	16725.9	15039.3	14791.8
M632T303			0.41526	29.704	5.935e-05	631.753	303.428	3536.61	14461.1	4654.65	9032.41	9341.6	2475.05	6208.98	3926.61	6885.76	3012.85	90.1358	341.002	240.861	239.51	173.909	183.631	217.964	185.442	218.704	247.801	2540.2	2670.1	2576.01	1989.85	2676.54	2953.55	1748.46
M440T770			0.14134	2.14813	5.97986e-05	440.174	769.952	1671.97	2251.29	1055.43	1965.39	2995.6	2078.24	2444.42	2141.98	1352.37	1592.33	806.62	615.103	1188.3	860.457	1270.13	701.801	564.048	908.452	741.943	1443.64	1666.67	1643.47	1689.51	1667.39	1643.72	1666.44	1540.52
M739T74			0.897264	7.94307	5.98983e-05	738.531	73.866	24608.7	57266.5	21201.6	65302.7	52330.7	16466.6	22595.3	13757.2	44959.9	30306.9	3562.9	4982.75	5740.37	4873.08	4074.77	5079.53	4860.67	2836.85	3391.06	4510.04	15930.1	14646.7	15498.3	15934.4	15482.1	15962.7	18169.2
M351T398			0.614739	0.586542	6.07178e-05	351.25	398.303	12935.7	8577.57	11921.6	14886.3	11823.3	11782	13200.3	13233.1	11768	18124.4	19814.1	31832.8	18361.9	23577.4	26602.7	18773.8	24427.1	16877.9	15942.4	22448.2	149.023	177.269	160.425	160.527	149.671	145.215	160.478
M818T72_1			0.975085	12.8915	6.13217e-05	817.608	72.4075	18086.2	75433.1	21876.9	52599.6	32623.1	67825	25205	30856.2	25907.3	19501.4	2751.36	3124.67	2043.76	3227.34	3668.38	1714.84	3148.73	3100.24	2206.24	3708.82	21162.4	22909.3	22378.3	20886.9	21877.8	22405.6	22388.1
M613T547_2			0.251982	5.34588	6.36723e-05	613.123	546.996	1581.64	5447.51	1520.43	3044.69	4194.51	2946.95	2331.45	5132.44	2192.57	1442.27	462.512	634.749	584.497	534.795	483.179	416.192	551.958	725.305	552.604	635.051	1801.12	1714.68	2007.2	1803.46	1704.8	1800.17	1802
M453T453_2			2.80873	0.677499	6.37334e-05	453.343	453.309	314760	305259	322490	400981	391610	406473	288905	426301	375349	350378	571043	726748	488382	520221	566010	432694	540850	555321	380260	506311	76.3785	85.2689	75.0055	74.6364	84.5005	73.7756	98.7986
M162T66			0.303598	0.493401	6.47276e-05	162.148	65.868	1995.6	1177.7	3779.29	1191.19	2808.44	1828.72	3893.95	1624	2267.43	2646.35	3737.02	4367.95	3970.24	4692.5	5118.64	3987.26	5224.37	6261.37	6542.66	3144.24	554.027	292.551	471.443	467.614	508.974	465.948	556.985
M661T72_1			0.511248	0.455472	6.49914e-05	660.995	71.932	3674.63	10401.8	4634.45	7089.29	4885.8	9101.44	4854.76	2941.85	6403.21	3034.28	8187.61	17208	15841.1	8470.93	11112.8	15480.9	13673.1	10466.8	9653.25	15097.7	5266.75	6437.98	4782.94	3931.79	5256.89	4594.41	4750.75
M312T65			0.706267	0.21772	6.54599e-05	312.289	64.599	841.082	2951.11	5499.74	3765.93	3035.94	4982.79	4800.19	2863.14	5954.19	5583.11	11187.5	12205.4	21328.4	38451.7	12985.4	18334.2	10753.8	16119.9	27584.6	16044.3	7393.86	6381.18	7667.95	7398.69	7527.92	7777.37	10198.1
M729T271			0.755894	0.289054	6.55948e-05	728.555	270.671	6673.55	7892.55	4134.56	3618.85	1839.96	4320.92	18166.4	14262.6	4705.34	2739.4	30401.2	25225.5	18102.3	23929.2	32580.1	16549.2	9412.7	17224.4	39365.8	23684.4	25267.3	27672.4	31959.6	27730.3	13126	25682.1	25730.8
M446T169			1.22026	8.61266	6.56913e-05	446.294	169.318	37194.1	110409	36916.5	126083	44303.8	26536.7	57190.1	66176.7	56355.2	46775.7	4680.9	5254.99	13825	940.749	10643.5	2810.92	3805.03	8796.5	14949.8	4879.51	38118.7	29342.6	33305.8	29640.2	31729.3	31768.4	22125.4
M403T73			0.37686	0.555046	6.5878e-05	402.929	72.821	4891.59	2904.79	4964.54	4267.85	2342.37	4187.89	4127.9	2187.98	5677.23	6299.88	4894.06	8412.56	9423.63	8673.66	8493.11	8436.13	7673.44	5190.92	6396.2	7809.11	3092.95	3187.17	3295.16	2955.02	3733.05	3186.17	2942.91
M569T536_1			0.181692	10.539	6.59781e-05	568.844	536.417	847.734	1523.57	729.082	3125.71	1039.43	1257.49	860.039	1385.75	1145.41	805.778	70.4443	121.012	65.0871	64.5101	164.751	125.745	142.779	121.512	57.4822	273.619	787.914	824.072	823.777	823.902	759.089	813.285	824.031
M479T333			0.48927	14.2811	6.59957e-05	478.783	333.079	5574.96	18416.9	4268.9	13366.6	13483.7	9415.87	5953.83	7490.55	5670.06	3028.12	330.977	454.183	826.6	621.009	901.475	449.434	839.14	780.65	419.587	445.768	4801.68	4408.67	4713.55	4908.8	4802.21	4661.06	4642.22
M272T252			0.292923	2.38529	6.62546e-05	272.292	252.447	5469.78	7885.32	8951.84	5873.08	10370.9	14808.8	8518.93	10113.5	10173	6320.44	4096.85	6938.73	1884.7	3467.48	4923.13	2647.28	4512.64	3392.87	1991.04	3241.7	3534.5	3312.63	3336.99	3529.73	3545.33	3543.45	1703.41
M856T554_3			0.247741	19.5348	6.63925e-05	856.181	553.751	994.981	5363.06	1045.55	3180.49	1986.12	2302.24	2040.61	2375.15	1698.65	1239	97.2515	187.726	169.061	133.534	56.6044	70.6515	73.978	191.193	58.5301	99.2271	1287.2	1316.67	1316.28	1316.75	1284.77	1243.08	1571.83
M357T1059			0.271988	4.40533	6.67207e-05	357.248	1059.22	2127.29	4260.99	3594.88	7138.34	4011.56	5307.72	1699.65	4966.73	5191.32	1574.62	815.679	865.272	769.778	664.454	799.055	2610.85	668.068	818.681	473.488	565.788	2233.37	2232.89	2242.04	2076.39	2089.04	1096.69	2232.41
M798T73_1			1.01605	29.1119	6.7542e-05	797.927	72.746	17925.4	74921.8	23522.3	55903.7	29516.4	81830	29555.7	35782.3	22512.6	21045.8	944.936	1699.58	1068.64	1173.75	1676.3	2180.92	1992.19	1255.97	422.078	1068.65	23688.9	23660.7	24446.8	23173	24484.5	24441.4	19835.6
M899T294_2			0.655479	67.2795	6.7662e-05	899.262	294.139	10566.7	20507.3	4737.87	36810.6	7615.08	17583.3	17153.8	17073.3	17704.2	5543.71	70.662	330.464	88.3201	433.534	327.587	421.818	213.561	113.788	117.246	191.24	7265.41	7250.31	6363.35	6489.17	6539.71	7280.39	7253.7
M880T295_1			0.776124	11.2396	6.77562e-05	879.572	295.074	12874.5	50982.2	15363.1	39691.1	27829.8	18026.1	15128.1	11695.4	20064.6	18368	1504.52	1770.77	1809.04	2666.03	2837.33	1787.31	1457.4	1972.57	2100.84	2559.62	7289.7	10304.5	8803.86	9111.09	8814.58	8808	10087.4
M799T402_1			0.298973	19.0727	6.85949e-05	798.516	401.901	1605.42	4069.31	1224.22	7800.75	5154.82	1844.35	3015.53	2454.24	3796.1	2815.93	118.838	327.29	157.788	258.896	136.874	178.253	48.5993	103.046	353.72	87.8488	1095.84	1090.95	1094.6	900.247	1094.7	1069.67	1070.92
M465T66			0.870677	0.765155	6.8984e-05	465.129	65.9045	50117.5	35778.6	54321	38791.4	47824.9	38459	44168.3	44141.2	55212.4	48062.8	53356.7	68033.8	60241.9	56978.3	50082.7	63020.2	61347.2	66563.3	58512.4	58967.6	1103.68	1080.23	1135.87	814.65	970.985	1228.16	949.284
M485T449			0.200958	4.82414	6.92413e-05	484.968	448.542	607.578	2832.77	847.548	1912.22	3100.51	3127.9	1960.68	3703.84	1784.44	1406.91	539.74	358.641	378.708	622.906	601.633	477.635	287.026	397.874	438.829	309.07	1723.17	905.544	1706.75	1713.36	1710.76	1067.29	1141.47
M167T66			0.445572	0.593425	7.02066e-05	167.054	66.467	4278.04	4195.71	6317.3	6501.14	4568.4	4943.22	4532.38	9326.53	9222.58	11045.1	11362.2	11858.5	11369.1	11459.1	11337.9	11743.9	11797.6	10006.1	8328.56	10153.4	1637	1331.35	1571.29	1220.29	1574.32	1573.98	1312.23
M442T75			0.758326	0.466832	7.15578e-05	442.335	75.173	10808.7	12796.7	9087.76	21520.6	18946.3	6086.85	13713.2	6482.9	21456.3	14417	30905.1	9877.12	33828.9	31533.5	26187	34322.9	34045.2	24653.5	28419.7	36087.8	21837.7	20673.3	21841.6	21922.8	20684.4	21543.4	9061.4
M391T409			0.56181	0.43067	7.19475e-05	391.283	409.353	4592.81	5200.82	5391.92	5358.38	4606.82	5122.6	5747.06	15955.2	4936.41	7011.05	18288.4	12185.2	17772.2	13771	6945.86	13742	13809.6	19923.2	18967.7	13021.6	10850.1	7778.46	7789.14	7573.75	7859.08	7781.33	9293.22
M800T267			0.834208	0.28489	7.22882e-05	799.594	266.917	6398.99	2954.91	6129.44	8158.58	4809.42	1154.19	21685.3	4464.06	9990.2	14010.7	24571.7	32585.6	9153.99	46324.4	41261.8	33793.7	25360	21731.6	20172.4	24997.4	23514.5	22289.1	16399.8	21787	23500.8	23614.4	25929.9
M602T544_2			0.21391	5.30205	7.34612e-05	602.116	544.471	922.616	4466.58	1192.93	2923.53	1553.53	2185	2084.52	2480.13	1393.71	1562.26	268.663	430.628	344.204	480.415	332.024	289.463	441.631	532.811	451.848	344.681	1345.7	1276.88	1397.74	1502.03	1496.57	1872.72	1506.57
M635T281			0.472658	11.1001	7.40307e-05	635.38	281.171	4985.99	9487.65	4415.34	18640.9	12787.2	5625.28	10920.5	14518.7	2865.12	6505.95	907.377	1564.71	897.809	524.521	685.138	875.795	449.223	202.364	703.842	1365.07	3306.47	5173.38	3552.8	4870.88	4874.6	4878.32	3145.17
M778T397			0.274669	6.64596	7.40315e-05	778.474	397.259	1696.65	3352.32	2221.02	6839.94	5263.34	2911.32	3041.98	2472.46	2950.12	1249.28	412.199	635.697	688.868	268.738	292.398	717.398	493.833	441.18	593.787	270.622	888.834	906.143	943.13	868.963	817.452	868.984	888.454
M890T113			0.462496	97.011	7.45144e-05	890.103	112.692	2161.07	13390	4144.32	16345.2	9940.97	4323.49	5174.74	5065.33	6096.02	6741.47	74.1351	36.138	80.6227	132.858	143.46	17.1118	98.1059	16.053	71.9556	85.9953	2267.95	2689.28	2435.28	2677.14	2679.97	2677.32	3318.13
M97T111			0.692538	0.44752	7.4916e-05	97.039	110.85	7672.5	8641.92	23375.8	7518.67	20053.8	7847.22	10566.3	6578.67	10239.8	8619.7	32744.6	23239.8	25466.9	19921.8	26883.2	34497	17566.1	25883.9	14651.6	27434.1	16092.8	21428.7	14543.7	16022	16008.7	14191.8	14646.7
M159T488			0.575662	0.526211	7.5318e-05	159.091	488.221	2658.32	9888.3	6823.33	11886.3	9446.56	12228.7	8287	13329.2	8364.57	3191.78	16301.5	22159.3	14824.8	16637.4	16760.4	16926.6	13361.2	20729.7	11557.1	14372.4	8737.01	9226.52	9878.69	8970.64	9231.52	9230.27	9025.45
M481T65			0.72814	0.689848	7.58629e-05	481.156	65.467	17873.3	19301.8	19236.1	20819.8	26099.7	26106.8	19984.2	26043.7	29342.9	30217	26070.2	36581.4	39608.2	39393.9	27593	31183.9	36392.2	37734.8	33614.5	32519.4	789.199	685.657	718.266	683.926	687.472	719.042	567.102
M401T717			0.199424	0.522871	7.59247e-05	400.987	716.803	734.346	1203.53	967.62	1103.34	642.245	1176.08	596.076	2143.7	844.577	1305.64	2232.37	2454.76	2323.22	1673.12	1744.52	2053.88	1654.69	2830.9	1940.95	1588.34	1149.81	1160.17	1255.87	1141.98	1289.46	1342.2	1254.82
M840T553			0.413796	55.1758	7.59675e-05	840.5	553.104	2374.67	6822.61	2533.6	14072.8	5114.13	10754.3	4891.29	6939.77	4676.76	3188.49	117.615	80.5993	99.4759	101.767	96.0439	120.993	170.528	67.7272	90.6303	166.854	3072.35	3072.24	3168.78	3294.28	3072.52	3134.37	2669.3
M734T389			0.202531	3.84099	7.67451e-05	734.451	389.288	1076.8	2698.69	1301.6	3803.33	3532.44	1774.78	1619.67	1983.66	2159.52	1213.99	476.119	755.114	509.83	361.569	316.27	986.063	576.516	364.329	683.278	481.071	875.203	896.471	967.18	911.356	896.028	896.168	910.726
M337T896			0.415814	0.373786	7.71078e-05	337.17	895.561	582.036	3366.77	5054.63	4391.9	4657.59	1350.92	2576.68	1149.87	2849.26	3472.8	8815.04	9805.7	8043.71	7827	5845.11	6127.31	5706.59	14224.6	5553.12	6846.74	3927.23	3504.66	3481.4	3697.03	3694.53	3311.85	3468.42
M215T78			0.40147	0.41688	7.81381e-05	215.174	77.734	2324.25	5863.82	3249.1	2863.96	3300.01	2811.13	2763.12	3704.63	2521.73	3156.49	6069.95	11387.3	5883.99	5475.39	6579.55	11055.4	8722.01	9931.7	9456.16	3538.34	1543.86	1536.04	2542.28	989.652	1557.88	1411.82	1353.39
M387T417			0.192038	0.579988	7.82025e-05	387.247	416.63	952.606	895.373	957.826	1963.97	919.918	1113.27	1187.43	1512.05	1227.32	1213.68	2030.96	2996	1998.3	2145.52	2384.03	1974.18	2191.89	1690.04	1460.16	1721.49	92.136	68.6916	70.0306	74.2322	72.7262	81.0636	102.151
M372T577			0.240458	0.622296	7.86417e-05	372.248	576.549	1757.22	1448.96	1913.68	2737.34	1993.24	2511.34	2622.17	2284.98	1843.32	2623.44	3016.89	4889.42	3427.98	3381.38	4232.07	3204.22	3817.24	3252.53	2344.64	3361.85	204.377	210.818	226.485	205.239	204.421	189.437	225.612
M377T410			0.146114	0.537232	7.97098e-05	377.144	410.383	329.354	704.498	461.531	766.316	687.76	725.407	516.093	550.314	589.864	504.824	903.352	977.734	1725.85	1289.65	956.907	1101.81	896.121	1285.99	749.564	976.05	1199.48	1178.37	1296.57	1105.08	1199.27	1176.25	1176.57
M799T402_2			0.199647	7.52468	8.10803e-05	798.851	401.715	833.969	2542.1	1419.18	3723.28	2271.45	644.266	1470.64	1184.27	2811.67	1338.4	329.134	91.7066	424.438	395.693	148.939	77.4258	312.127	393.546	143.131	107.778	569.283	658.563	582.054	569.091	569.036	549.869	582.347
M662T221			0.86161	7.57753	8.33821e-05	662.392	220.534	21761.3	28528.7	25363.2	73954.6	46605	32532.1	19537.5	21865.2	14860	35088.7	2050.59	3962.41	5696.43	7107.7	4591.36	1920.09	2450.49	3782.23	6398.43	4283.11	17376.2	24382.1	17420.8	16119.5	17459.7	9991.8	12774.6
M690T267			0.657659	10.7173	8.41954e-05	690.207	266.63	4459.26	32509.4	9603.8	32533.7	20073.5	8993	11137.6	17702.5	17370.3	13596.2	1997.68	2825.5	1579.58	932.498	1303.96	3218.3	958.301	1122.48	1125.61	609.673	8402.61	6217.35	7372.02	7551.01	7965.64	7976.71	7766.43
M431T82			0.280902	0.44454	8.45721e-05	431.215	81.6885	2338.43	1620.43	1877.21	1437.13	1407.52	1836.04	820.611	930.157	1791.2	3044.19	2811.62	3323.87	2730.67	5704.25	4106.85	4728.71	4147.47	2070.18	3541.39	5308.27	1472.9	1124.56	1200.23	1206.08	1122.31	1118.8	807.3
M344T171			4.52577	86.5166	8.52175e-05	344.227	171.36	449488	1.40391e+06	479278	1.65062e+06	406379	437616	814705	488732	446221	616308	4207.83	19388.2	12813.2	12428.2	4339.59	3496.04	8748.99	4279.05	9606.95	3835.19	397361	410365	409842	406772	410245	397637	275301
M228T399			0.355626	1.97203	8.5462e-05	228.097	398.876	11640	15164.8	13534.1	15825.2	16188.1	17531.5	15926.1	26704.1	10930.6	17398.8	9783.72	7493.91	7028.34	5495.78	9710.3	8532.78	5088.38	7619.36	7348.85	13460.7	8805.31	8956.35	9018.17	8956.94	8814.03	8805.23	8956.1
M574T354			0.338866	0.240644	8.57531e-05	574.376	354.32	2153.17	2340.16	638.694	974.841	476.364	627.908	351.013	314.966	1360.04	1674.36	3555.9	5360.15	5223.86	7651.38	7304.34	2532.34	3264.73	2696.11	1923.77	5830.45	3716.52	2728.18	3531.36	3723.99	3584.34	3772.48	3727.73
M393T313_2			1.05925	5.12739	8.64633e-05	393.249	312.51	21790.9	82981.5	23338.7	94727.1	57339.2	47810.9	37260.8	58234.8	39186.3	32514	15741.6	5280.22	17313.9	5816.5	1505.72	7699.8	13252	8314.84	18704	2947.63	21856	21607.7	23078.7	21463.2	21608.9	21819.7	21855.9
M479T219			0.211726	2.90008	8.70162e-05	479.06	219.434	1424.67	3108.43	2588.29	5702.43	3130.01	3052.99	2011.57	5303.74	4109.5	5180.32	1543.45	1076.02	922.089	1242.25	1282.57	1388.6	1187.16	1279.09	1233.75	1124.65	3124.77	2973.23	2967.93	2134.83	2984.09	2493.56	2791.18
M370T210			0.333739	10.7498	8.87407e-05	370.242	209.709	1646.98	6937.69	3480.31	9175.61	6476.86	2903.13	1985.46	3623.53	3488.94	2972.65	317.555	472.96	333.069	693.001	343.241	267.128	257.403	309.129	522.873	454.978	1091.67	1425.94	1248.38	1106.76	1179.5	1030.28	713.268
M453T375			0.350066	23.449	8.90085e-05	452.777	375.074	1869.68	4470.17	2445.93	10849.5	6336.55	5102.31	2002.77	4148.44	4292.81	2860.58	48.5044	108.179	140.398	84.8344	82.6064	411.34	141.498	548.309	210.307	116.587	1846.68	2132.01	1964.52	2256.93	2530.89	1328.8	2056.45
M654T64_2			0.500347	0.216491	8.96244e-05	654.329	64.418	808.841	1712.8	1410.35	3497.19	3473.51	1235.74	1597.69	1558.77	2433.93	2648.44	8756.01	9990.18	13574.4	18489.8	2773.16	7256.84	9413.92	8976.41	11294.4	3600.05	25898.4	25810.8	29308.9	26756.4	26331.6	26753.2	26761.8
M980T689_1			0.365514	0.533385	8.99227e-05	979.504	688.761	1280.61	5793.59	2012.01	4284.75	3501.29	4951.96	3468.34	5464.21	3061.5	1206.89	6276.54	8445.84	6753.02	5696.93	6032.08	8218.3	5994.22	6693.54	5497.69	6057.68	3439.73	4063.56	3441.5	4081.43	3687.66	3180.72	3336.86
M556T276			0.581453	25.1565	9.05508e-05	556.368	276.36	6981.48	22991.9	5890.52	27660.5	14063.1	4456.47	10882	8994.5	22947.8	10077.8	606.091	886.06	310.53	442.005	870.216	656.644	231.282	600.572	302.142	458.72	6517.93	6674.54	6186.07	6188.06	6997.5	1635.34	6201.03
M476T453_2			0.628008	0.701179	9.14848e-05	476.373	453.364	18770.5	14965.5	20256.3	18126	20371.2	24087.5	17984.3	20565.3	24001.9	18215.3	30438.3	28248.2	20279.1	37460.2	24738.7	29010.7	30282.5	29415.8	26103	25469	101.868	56.3846	92.1238	90.7067	91.2495	101.552	154.768
M148T100			0.291748	0.366932	9.29427e-05	148.038	99.514	1290.89	1183.35	919.411	1882.31	843.717	1860.53	441.577	2404.57	1593.91	1434.2	3172.97	3285.3	4295.29	5187.29	2350.58	3308.79	4118.85	6343.31	4264.71	1430.51	1871.04	1696	1731.77	1353.34	1565.43	1755.01	1755.84
M998T362			0.535672	0.452038	9.32923e-05	998.412	362.056	952.703	6778.15	2668.34	6016.75	6638.67	11646.9	3206.23	7407.06	10048.2	6536.75	18208.8	11446.5	11825.9	9401	18730.2	13633.9	14196.6	13539.4	8897.89	17054.6	8310.73	7705.81	8319.78	7422.22	7698.02	14845.7	8337.85
M1025T156_2			1.3278	200.453	9.35108e-05	1025.2	155.601	33575.1	119053	49721.9	141837	47970.9	21060.7	66711.7	57756.3	23879.5	63742.5	128.717	540.006	298.672	552.156	225.702	144.814	909.861	78.1102	128.198	113.242	28988.8	28963.1	30025.9	30204	34794.9	28882.3	23853.1
M840T689_2			0.371441	0.564502	9.35699e-05	840.328	688.901	3195.01	6733.25	2717	4610.3	4010.44	5971.24	3919.11	6141.4	2945.96	1467.83	6826	7768.68	8459.46	6929.23	9234.76	7752.02	7239.53	7783.52	4999.11	6898.57	4651.35	5202.36	4992.03	4992.04	4692.11	4994.02	1843.41
M706T72			0.707147	0.53029	9.43536e-05	705.5	71.5115	9718.94	14618.5	11724.3	24027.4	22870	13173	8138.16	6584.94	16212.9	9822.53	18319.5	30158.8	30851.5	27071.7	23861.9	31601.2	29694.7	18649.7	22585.2	25348.8	14914.7	15859.7	15902.1	15861.6	15872.1	18641.2	8647.33
M646T362			0.280813	0.354955	9.44274e-05	646.386	362.058	247.832	2860.4	528.825	1667.74	1724.05	947.211	239.286	451.07	1932.12	525.484	1792.21	2575.75	4655.49	3956.69	2998.74	4035.08	1818.14	3238.4	3057.3	3211.45	1614.06	1624.21	1763.31	1584.58	1751.83	1612.53	2109.34
M1084T955			0.166016	0.387772	9.44325e-05	1084.42	955.071	110.393	572.439	205.078	810.271	877.72	404.561	268.717	474.592	787.595	54.3121	1077.84	1584.74	939.579	959.353	1059.87	779.185	1077.28	1807.45	1560.26	928.562	269.443	276.719	276.682	288.225	269.519	234.91	285.503
M790T444_2			0.551514	40.095	9.48022e-05	790.481	443.763	3104.61	14923.1	4336.44	24910.4	10532.3	12703.5	7749.7	12461.6	7755.75	5336.33	310.771	180.568	216.116	211.109	439.004	174.066	372.889	284.607	193.087	206.978	3708.24	3982.88	3974.16	5754.12	3662.03	2523.29	4006.6
M817T73			0.894712	25.3963	9.7522e-05	817.272	72.501	14765.7	68047.4	20514.5	37852.8	18027.3	62266.1	26482.5	28242.8	19037.4	17813.9	495.994	1254.69	866.237	1289	2416.02	1330.86	1673.88	1255.36	792.449	952.141	18261.6	19577.2	18364.4	18530.8	18263.6	18527.6	17064
M428T435			0.218525	6.74858	9.84605e-05	428.255	434.99	1583.56	2566.39	709.382	4721.46	2089.34	1964.03	1860.64	2489.15	644.805	2726.29	305.526	357.643	374.568	360.644	347.395	246.848	370.435	320.415	258.72	222.182	1764.61	1763.25	1918	1347.23	1842.65	1761.1	1955.06
M1131T66			0.860837	26.1827	9.88494e-05	1130.83	66.1295	18571.2	69302.8	12668.7	36693.7	32332.1	25148.7	13723.3	16825.9	26374.9	21220.6	1302.62	1867.64	1950.47	366.466	427.68	1093.31	1283.57	178.165	384.729	1566.81	11008.7	11064.8	14406.7	13262	11099.7	12209.1	12012
M340T398			1.59595	0.588727	0.00010068	340.259	397.901	84146.3	62239.6	78496.4	109014	81262.5	86024.7	90923.8	102034	79136.6	115822	144312	233205	129997	154289	177532	138038	169313	128955	100440	134128	107.695	113.769	110.693	107.633	99.7196	128.024	107.686
M285T52			0.13667	2.25663	0.000101459	285.191	52.47	1892.9	3029.68	1641.32	1414.8	1808.4	2312.34	1765.95	2097.48	3264.89	937.336	785.724	1066.59	793.723	911.479	760.204	831.137	1160.08	901.555	849.748	875.691	887.79	796.817	866.157	872.057	868.238	887.29	974.024
M109T74			1.02773	0.66705	0.000102114	109.1	73.5955	50005.4	34669.4	47182.1	46704.5	51008.8	46070.9	12488.4	54071.1	63007.6	54513.3	63896.1	64679.2	74821.4	68766.4	59626.9	70494.4	73961.7	70302.7	70259.1	72377.9	1923.73	1924.4	1917.07	1925.45	1539.26	1571.97	1920.89
M1157T101			0.293716	2.42338	0.00010219	1156.82	100.643	6744.44	8692.9	4963.08	11364.5	6544.94	6169.05	7329.02	2831.81	5014.54	5300.61	1974.68	3896.98	3574.9	2659.53	2451.88	3252.04	2303.64	1709.64	2149.58	2830.6	4286.17	3696.45	4640.79	4278.36	4379.26	4376.88	4379.16
M418T527			0.207956	0.538067	0.000103451	418.219	526.826	724.828	1850.88	1436.96	1009.02	1797.15	1400.68	1196.37	708.419	1073.58	1429.36	1460.3	2568.23	2625.07	1834.34	1631.78	2744.62	2073.44	2437	3053.42	3039.57	1797.52	1205.11	1670.2	1804.32	927.042	2001.58	2050.16
M444T55			0.3506	11.5136	0.000105321	444.297	54.8665	4296.47	10009.2	4229.55	4001.45	5887.23	8255.55	3833.73	6580.48	13293.8	914.265	448.216	960.232	524.51	581.301	677.415	403.676	364.285	323.282	673.354	368.017	583.996	494.257	496.725	526.871	489.833	474.594	492.904
M174T102			0.791704	0.47151	0.000105624	174.077	102.056	11821.7	9114.9	31643.8	6675.17	16397.5	14199.3	16292.1	25348.2	9001.24	12226.4	27491	20411.7	28780.5	31195.7	26813.5	38832.8	28907.5	47364.9	36443.3	37655.6	15412.2	13863.9	16605.7	15824.3	15735.8	15453.3	15815.4
M259T577			0.159085	0.68659	0.000106044	259.165	577.078	1158.97	783.539	1049.26	1366.44	989.642	1189.09	1325.37	1269.54	1097.01	1409.1	1488.21	2271.92	1683.67	1707.66	1968.85	1526.82	1861.32	1623.79	1278.13	1540.02	310.99	319.005	310.889	300.487	316.108	306.262	306.334
M769T266			2.14574	0.250682	0.000106159	768.587	265.981	18349.5	45022.2	24246.5	46632.9	17896.6	20499.8	126967	33226.4	39578.4	103743	331403	248224	143558	200929	261176	121516	123264	87934	114150	267318	142595	143144	132458	116456	142475	131812	160690
M202T389			0.205666	0.436413	0.000108875	202.107	389.478	675.878	1074.08	627.523	732.43	1049.29	777.192	631.774	1446.72	837.045	936.935	1281.76	2251.21	2209.44	2758.16	1212.73	3164.06	2073.92	1168.42	2407.93	1611.26	575.775	575.941	602.636	499.163	575.588	621.65	587.204
M694T71			0.445347	5.80489	0.000110572	694.001	71.292	6101.19	11664.6	6498.49	20998.3	10089.6	6712.63	6048.76	4050.71	9775.72	8514.64	1941.82	2646.93	1851.66	1424.76	1104.8	1425.02	1383.59	942.607	1102.1	1759.2	4712.28	4713.57	4535.08	4549.53	4721.93	3509.25	4712.51
M558T707			0.244774	0.552661	0.000110983	557.935	706.909	1197.09	2244.59	1614.22	1845.93	2940.91	1961.55	715.859	2633.23	1278.84	969.629	2637.4	2878.11	3313.46	4210.94	3399.76	3332.3	2806.96	2460.82	2736.5	3711.09	2211.97	2197.36	2201.23	2049.22	2204.89	2192.58	678.463
M709T955_3			0.298792	0.477287	0.000111147	709.3	955.209	565.985	2877.06	1126.1	3414.62	3457.71	1437.05	1278.33	2067.23	2737.48	999.144	4448.99	5011.29	3413.1	3367.56	3446.69	2865.62	4057.13	5483.53	5480.28	4247.05	1019.79	1106.67	1150.98	1107.21	1089.47	1085.08	1146.59
M812T400			0.501679	24.5739	0.000112061	811.85	399.541	4942.87	11521.3	5655.75	24070.1	11694.3	4498.56	8412.78	5275.24	10729.8	7623.35	418.308	290.716	311.071	370.329	393.608	402.548	368.8	169.204	592.389	525.471	1592.03	1590.51	1865.72	1669.06	1599.86	2109.35	1598.84
M349T422			0.199197	0.529974	0.000113233	349.027	421.632	597.692	608.54	1583.73	1078.11	1109.05	2086.61	1219.99	1030.97	783.754	1508.92	2175.79	2691.6	1276.8	1767.37	2969.64	2294.51	2211.12	2357.46	1890.22	2267.27	2394.4	2430.65	2438.66	1973.38	2440.16	2448.11	2185.21
M792T272			0.691365	4.12158	0.00011389	792.021	271.716	22457.5	19990.8	28042.8	44490.9	40807.7	6581.62	40337.9	28199.9	8093.67	31156.9	5013.27	6267.61	6857.25	8981.11	7383.63	7333.82	5218.61	2991.16	8018.72	7482.43	19982	20028	19973.8	19272.5	23027.3	19130.6	19378.3
M112T399			0.378423	2.07836	0.000113925	112.05	398.878	14041.9	16175.6	14194.2	16395.6	16973.1	19380.1	15363.3	28276.6	11666	12147.9	11941.8	9640.86	5107.59	7949.16	6975.97	6495.22	3919.62	7842.18	6626.35	12705.2	10165.5	10303.5	10404.9	10304.5	10171.1	10051.8	10301.5
M298T66			0.515456	0.741982	0.000114153	298.082	65.8925	11877.9	11890.1	10900.1	12494.1	16806.3	17534.9	14339.2	15985.7	15426.8	17568.4	18486.4	21602.4	20110.7	20207.5	15870.7	21484.7	21206.6	18541	20963.8	16710.9	363.534	382.099	525.221	363.293	475.013	333.229	415.274
M804T269_1			1.81278	35.0221	0.000114158	803.522	269.015	82323.9	113155	87137.2	320048	184845	35226.3	116494	72251	202787	108231	3001.49	4265.37	3619.42	5770.17	3524.17	4659.75	2421.95	3224.3	4755.93	2519.22	62673.4	67303.5	59368	63497.9	49669.3	59652	59714.8
M680T398			3.59649	0.575957	0.000114499	679.51	397.728	405817	285048	393469	522652	361358	398583	470259	499735	381783	604943	666564	1.14186e+06	627782	815965	880594	698595	878205	601076	501937	694323	158.916	159.373	156.753	160.247	159.272	175.209	228.735
M339T196			0.182814	2.2066	0.000115186	339.249	196.499	2651.84	1669.91	2648.42	4328.34	4869.67	5730.93	3519.33	4784.53	3318	2990.52	1277.19	1884.58	1341.73	1522.04	1181.27	2001.53	2006.09	1917.79	1842.53	1571.74	1968.81	1888.91	1871.86	1967.98	2079.47	1885.99	1565.49
M485T443			0.230601	18.7503	0.000116617	485.283	443.173	1099.66	900.84	1693.47	5519.67	1047.64	2801.47	2697.23	2243.34	2056.48	1926	23.5979	191.322	175.444	69.5962	75.7161	83.0552	286.1	35.6242	71.2627	160.839	819.416	1385.16	1383.84	1555.11	1042.13	1388.91	1307.72
M899T414			0.379788	32.0875	0.000119141	899.231	413.806	2497.43	10196.9	2078.03	10425.8	8172.88	1504.92	3371.54	4765.75	8185.4	3568.52	116.513	143.444	122.508	180.548	166.33	175.925	234.152	266.329	138.787	162.267	1864.46	2184.69	2500.82	1804.46	1748.03	2270.6	1876.44
M551T62_2			0.293306	0.638781	0.000120034	551.327	62.313	1931.78	2788.97	3834.15	3404.46	1888.46	3063.33	3698.81	4519.34	3700.01	4889.91	5844.99	5988.08	6129.1	4580.99	5223.21	4823.27	6164.39	4675.75	5333.71	4023.33	2947.76	3473.44	2942.48	2249.2	2924.41	2827.26	2836.14
M871T107			1.40539	195.311	0.000120462	870.611	107.276	40990.8	73195.7	75326	193817	59573.4	75726.6	44728.6	36233.2	59077.1	48514.7	204.998	352.838	214.357	364.848	134.282	608.371	795.524	315.253	249.411	380.92	19824.1	18459	18154.7	18460.9	32728.3	20247.8	18522.3
M933T365_1			0.38672	0.210516	0.000121072	932.613	364.882	953.462	652.682	1239.09	1205.91	773.444	112.168	3046.11	249.033	1905.55	2144.27	5278.74	3804.47	4248.37	6258.32	10900.3	4712.68	1167.47	4708.3	8416.35	8845.94	3785.22	3769.19	2894.52	3962.73	3778.81	4434.87	3785.65
M582T64			0.327024	0.621757	0.000123597	582.202	64.138	2328.51	2554.07	3025.93	3067.32	2663.03	5714.16	4469.04	4794.67	4290.16	5610.42	5821.85	6419.86	6537.17	7211.09	6337.51	6990.68	6676.16	4355.37	5490.41	6109.03	1533.94	586.78	411.326	1919.87	1372.36	1301.41	1454.88
M241T775			0.243547	3.25992	0.000123611	241.129	775.499	3200.62	7265.66	2641.3	3865.95	2543.47	3988.34	2502.6	5628.46	2538.85	2419.95	903.775	1310.08	1629.26	1053.45	1045.47	1625.16	976.904	915.585	931.837	834.272	2250.91	2270.73	2349.53	2250.97	2255.93	2250.71	2270.53
M127T73			0.766843	0.655367	0.000123792	127.111	72.6265	31114.7	14855.1	26747.5	18845.5	25879.2	17765.2	24065.3	36370.3	29086	21647.9	37081.6	33350	38199.6	43224.7	28699.2	33135.6	37376.8	36719.4	41589.7	46560.7	5955.53	5923.06	5924.21	5836.1	5966.34	5510.9	651.551
M717T398			0.257632	0.593328	0.000123879	717.463	398.314	2074.1	1520.88	2070.61	2778.2	1729.1	2286.91	2353.67	2784.94	2225.37	3415.92	3479.79	5364.37	4168.81	4388.14	3983.65	3586.81	4946.21	3214.03	2298.12	3738.47	129.141	128.863	138.695	134.444	127.712	118.132	162.453
M591T457			0.28467	8.17278	0.000124554	591.028	456.799	2003.12	4465.47	1459.95	7699.85	1772.79	3639.85	4024.75	4404.77	3447.34	1266.84	439.424	246.914	504.99	430.134	560.967	479.851	346.105	727.363	198.972	248.038	1809.1	1841.87	1932.18	1679.63	1806.8	1855.94	1852.75
M498T101			0.715479	20.3369	0.000124673	498.289	101.237	10341.2	21468.9	11238.4	45746.5	33566	11675	13852.8	14459.9	13954.6	12958.3	830.86	965.781	862.875	967.448	739.454	996.607	1404.62	879.742	858.434	800.517	7568.37	6397.16	6396.14	6576.24	6126.71	6869.68	6395.81
M430T64			0.885795	0.459898	0.000124775	430.376	64.081	12873.7	42396.1	12958.1	13062.3	13793.7	11975	10363.9	14414.2	20679.1	15953	32853.9	41357.3	33766	44585.6	52942.1	34902	20490.9	31371.2	33208.7	40840.6	39990.4	40312.1	42693.2	40084	40073.3	40082.9	41660.9
M781T74_2			0.285355	2.10759	0.000124843	781.071	74.455	5510.95	10337.5	5903.92	11311.2	6873.04	9297.18	6803.17	7751.47	6534.15	4406.75	2745.06	3052.02	2951.02	6161.31	4633.13	2904.18	2066.48	5051.65	3154.92	2737.37	5253.5	5252.84	6965.93	5258.43	6020.02	5264.54	5246.47
M607T243			0.829543	32.6726	0.000125655	607.361	242.534	16444.5	33985.2	7832.16	59220.6	27069	24259.1	17718.3	24793.7	17349.5	8055.62	489.927	888.394	733.098	552.431	582.574	1074.52	1142.97	643.991	689.166	448.369	6524.81	11419.5	11883.3	11884.5	11765.8	11426.4	11881.3
M763T72			0.302604	3.18003	0.000127018	763.069	72.01	2734.33	9681.52	5395.34	7885.02	4245.07	9120.75	5393.05	4967.44	3520.75	3074.53	1757.83	1997.56	1627.85	1598.87	1672.5	1831.08	2375.4	1602.68	1259.01	1892.68	3766.41	3897.2	4525.66	3902.46	3762.67	3334.21	3772.01
M887T75			0.378545	3.25839	0.000128901	886.61	74.906	7669.61	12674.4	5397.78	16335	12149.9	3588.49	6181.77	6208.55	11031.1	8260.4	1642.15	3020.9	3645.03	2542.03	2867.24	4098.82	3087.14	2539.15	1550.61	2473.57	6486.98	6434.45	7605.68	6908.97	4489.88	6447.8	6772.91
M459T470			0.359346	0.37104	0.000129457	459.249	469.546	1119.92	4799.82	1224.83	3470.59	988.984	2012.83	1676.45	1504.84	1721.91	2895.5	6853.78	4333.97	7302.74	4931.94	9007.19	5091.22	2891.23	4620.71	4155.52	8529.73	2579.03	3139.94	3355.08	3402.85	3265.57	3146.96	3262.37
M636T404			0.378243	8.81273	0.000129647	636.391	403.85	2058.3	5219.31	4036.01	14499.1	6950.81	4119.4	5762.45	8333.03	4043.9	4777.87	691.813	581.253	758.295	706.623	462.927	567.73	1017.16	678.294	751.513	570.047	3113.59	3600.11	3307.09	1994.65	3359.67	2555.91	3319
M430T296			0.506013	58.8165	0.000130047	430.282	295.932	4459.86	17238.7	4487.67	18933.5	10018.8	9388.57	6250.4	6274.39	4188.92	4025.74	137.312	181.558	110.437	91.9346	200.464	192.864	210.13	117.788	110.6	96.6193	2670.2	2832.2	2825.54	2829.34	2835.36	2608.21	1911.53
M914T418			0.338458	16.1384	0.000130049	914.241	418.486	1209.95	9363.13	3401.46	8804.78	3336.29	3193.42	2603.26	4143.38	7733.54	2932.52	297.446	190.24	383.257	291.388	338.682	230.231	319.91	353.408	230.693	259.816	2473.53	2470.45	2584.56	2465.89	1946.15	1945.41	2442.6
M1020T689_1			0.579085	0.611659	0.000130451	1019.5	688.762	4929.3	13004.8	8039.78	13184	14341.7	14246.6	7566.64	14331.5	14700.3	8334.15	17480.7	22271.8	17740.7	18182.9	18479.7	22758.4	14974.5	21584.1	16308.1	14436.9	13831.3	17410.3	14908.1	14946.7	14939.8	14503.6	14060.3
M587T286			0.521934	37.9095	0.000130749	587.391	286.067	1657.37	15109.5	6933.48	23546.9	14491.5	5844.71	10682.6	2900.8	13636.5	8789.85	260.936	198.802	361.714	274.192	517.343	126.561	337.737	141.539	182.944	330.875	2883.36	3920.39	4218.13	5401.31	4208.9	3295.61	3890.77
M237T68_1			0.370768	0.558281	0.000131087	237.077	68.249	2899.68	2930.5	4070.81	5200.86	5079.01	5934.69	3127.91	5591.2	4754.11	4799.83	8386.28	8489.76	3871.64	9442.06	7505.85	8265.42	10350.3	5643.74	10190.8	7363.57	24265.9	23986.8	24917.9	23386.5	21487.7	23370.6	23404.3
M146T488			0.200254	0.457208	0.000134257	146.059	488.405	473.154	676.018	725.904	1333.46	1210.48	1484.49	655.286	1223.58	598.177	573.898	1775.35	3001.55	1852.12	1765.25	1635.8	2226.15	1394.82	2938.61	1324.32	1671.13	1114.84	1116.01	1163.38	598.238	1166.3	1165.11	1115.6
M507T569			0.130648	0.585831	0.000135306	507.143	568.603	304.303	576.861	473.185	451.846	499.001	549.97	788.119	1007.23	213.972	654.755	904.587	968.626	1165.74	986.781	907.981	763.76	857.758	951.648	846.23	1068.1	527.07	534.088	558.917	539.444	527.359	575.303	526.87
M698T74_2			0.408896	4.64149	0.000136128	698.319	74.455	2119.86	15470.3	6604.9	12239.6	7509.09	14332.2	8461.32	6539.97	4781.04	6191.8	1071.31	2735	2134.68	1973.7	981.069	2813.13	1384.2	1073.82	1713.1	2271.51	5281.84	5214.33	5347.94	5353.24	5644.65	5333.53	4985.3
M913T75_1			0.897218	10.3998	0.000137392	912.622	75.371	30320.9	50220.7	16864.6	72985.6	55650	8001.39	19005.8	18576.7	56377.5	34440.9	3477.49	4794.96	4320.1	4179.7	2332.76	4853.26	3116.38	3040.67	1649.49	3086.19	14494.9	15354	14478.5	15414.2	18789.1	10369	14527.6
M740T417			0.221491	0.416023	0.000137664	740.381	417.05	357.09	1039.68	418.794	1071.87	734.069	483.913	1718.25	2491.48	580.988	525.772	2024.33	2562.07	2221.09	1838.7	1177.63	2358.15	2728.31	2729.46	3009.86	1997.94	2120.85	2169.46	2233.23	2173.21	2004.28	2101.66	2170.72
M150T220			0.553168	0.49061	0.000138903	150.057	219.935	7949.01	5941.94	9829.45	11547.9	9076.53	5856.85	6570	8982.14	10429.4	1980.65	13719.9	13777.7	17631.4	20845	24787.5	18886.7	14934.4	10761.9	13091.2	10884.1	6174.64	12229.3	10497.4	12261.9	11622.7	11567.6	12933.8
M709T955_1			0.363574	0.463205	0.000139411	708.632	955.244	707.199	4584.18	1728.54	5003.49	4845.67	1971.06	1755.95	2790.32	3909.17	1230.21	6671.43	7719.74	4875.62	4598.49	5241.93	4182.86	5935.95	7833.32	8368.91	6155.25	1600.55	1601.27	1722.22	1626.17	1554.97	1628.61	1625.84
M690T562_1			0.181246	11.2352	0.000144511	689.916	561.966	743.928	3044.31	793.305	1252.29	1213.18	1401.91	1074.98	2959.87	957.676	833.273	110.939	88.2097	143.6	121.952	82.8947	145.437	186.778	126.871	147.656	116.2	712.699	911.903	712.779	712.271	686.549	683.958	712.592
M418T770			0.246226	2.01148	0.000145288	418.191	769.946	5413.89	8296.03	3438.65	6706.23	10116.2	7585.07	7679.49	7502.18	5024.44	5087.87	2886.5	2387.98	4413.74	3149.07	4229.59	2638.1	2002.86	3424.3	2716.05	5386.05	5511.16	5441.64	5674.23	5441.09	5511.76	5510.29	5440.56
M431T488			0.188021	0.258172	0.000148848	431.167	488.216	77.0032	315.075	195.072	629.102	383.937	627.151	313.436	755.176	345.606	70.8178	1496.39	2835.76	1122.06	1413.49	1162.93	1472.15	939.718	2287.92	575.204	1073.87	337.28	339.457	371.643	338.101	301.981	356.683	367.86
M654T839_1			0.178932	0.578486	0.000150068	653.816	838.783	565.926	1247.52	765.549	1381.45	950.647	1138.54	994.734	1169.89	1059.04	622.574	1216.7	1317.38	1763.89	2070.55	2299.99	1262.75	1405.65	1895.4	1719.71	2154.48	1308.67	1328.78	1327.75	1194.64	1328.72	1408.06	1280.49
M745T301			0.296207	16.5339	0.000151672	745.415	301.245	1422.4	7219.22	2206.8	6113.76	4059.27	1562.09	1769.71	3394.3	2434.5	2057.59	132.581	280.713	191.068	176.76	201.331	224.188	242.53	112.487	85.9766	302.27	1066.92	1150.37	1163.4	1175.06	1196.68	1214.21	1163.47
M232T361			1.53424	0.442992	0.000151833	232.043	360.89	14005.4	64597.5	35121.4	59640.9	35945.7	102014	30821.5	34179.1	67620.8	31573.1	115716	138026	134556	140721	120531	65970.6	54432.7	86832.2	98074.2	118568	41213.4	49449.2	28080	31499.9	44157.9	41317.5	49644.2
M687T75			0.261101	2.72361	0.000153477	686.711	74.596	1327.38	7576.26	4554.83	6771.75	5626.05	5903.85	3837.51	3173.2	3925.53	3320.12	2081.74	2183.97	2213.55	1163.17	1323.68	1847.29	2117.16	1396.69	1055.76	1512.39	3335.04	3273.15	3344.29	2493.52	3719.26	3339.94	3133.85
M937T689_2			0.705695	0.608415	0.000154184	937.498	688.793	7943.78	18518	10725	21792.5	20194.4	23344.4	13249.4	21339.4	19263.2	10173.6	25856.1	34248.4	27075.7	26385.4	27083.6	32131.7	24822	32712.8	22709.9	20708.2	19496.2	23388.8	20349	20038.1	19648.5	20396.5	19909
M709T955_2			0.378842	0.465667	0.000155677	708.966	955.209	680.267	4856.24	1730.54	5546.12	5116.47	2209.57	1992.81	3218.08	4275.45	1320.5	6860.94	8138.82	5328.97	5084.33	5813.11	4341.62	6303.74	8535.36	9175.8	6872.62	1672.28	1698.47	1779.33	1672.59	1672.37	1698.51	1698.73
M703T64			0.668155	0.692804	0.000156375	703.212	64.335	19988.5	11143.5	19501	15419.7	15925.5	16465.8	21793.4	22462.6	23504.5	31353.1	26835.2	30118.3	26152.3	29636.6	26346	28456.4	29546.7	31262.8	28933.4	27868.9	381.492	371.968	325.884	631.254	361.915	548.584	476.54
M607T63			0.367277	0.655994	0.000157519	607.387	62.922	4913.14	4512.94	4250.51	5947.95	4721.28	4529.15	6635.5	7426.4	4586.98	8263.87	8683.53	10996.1	7931.6	8618.7	8699.15	7627.22	8483.85	6716.89	7003.48	10282.6	5161.65	5157.32	5321.87	4669.72	4633.84	5916.73	4242
M227T488			0.450243	0.53432	0.000158111	227.078	487.985	1911.29	6107.55	4686.8	7772.71	6807.13	7999.86	5046.01	7609.88	5814.12	2031.53	10951.4	15845	9481.54	10084.8	10516.1	10630	8209.85	11777.9	6854.54	10056.2	5225.31	5895.52	6309.98	6090.48	6049.72	5641.36	6045.44
M899T294_1			0.647311	114.47	0.000160887	898.924	294.161	12225.9	30738.9	7222.22	35225.1	6872.39	8624.38	14360.1	10331.3	12617.3	11097	48.3655	180.27	51.9911	75.6165	243.963	119.97	172.088	35.9625	26.4125	349.762	5989.61	5980.76	4047.46	5668.94	5786.77	5635.61	6063.33
M836T600			0.0947875	0.746021	0.000161647	836.322	600.337	501.652	585.557	634.791	458.162	529.115	398.949	449.571	529.711	549.491	642.071	826.53	627.699	796.674	645.006	579.311	737.804	804.922	657.773	773.512	627.074	733.104	663.407	667.686	679.202	613.864	655.73	679.363
M769T75_2			0.814625	20.188	0.000162675	769.071	75.092	9608.31	49286.9	18310.3	33992.2	19767.8	60922.9	28039	31305.1	10412.9	10823.5	1593.86	1243.72	1795.11	1444.05	1764.92	1792.91	1141.59	593.653	872.515	1254.24	18142.8	19243.9	19225	17546.5	19229.8	18982.5	18882.2
M527T458			0.279423	8.56876	0.000165118	527.32	457.579	1761.56	5340.05	1493.2	6266.79	2437.72	3614.44	2948.02	5577.22	1389.21	1397.75	477.637	23.9779	643.396	64.5419	724.711	349.674	310.283	180.217	309.505	676.925	1370.49	1459.75	1477.85	1366.4	1174.23	1374	1558.99
M1113T689_2			0.416691	0.634809	0.00016701	1113.48	688.68	3037.68	8778.8	4709.15	7413.87	8271.94	7791.69	5536.45	7588.21	7732.16	2534.19	9794.48	10380.8	10979.4	8459.57	9839.01	11098.3	11032.5	10416.3	8716.8	9146.15	8207.85	8504.88	8508.39	7997.41	8519.22	8211.63	6790.06
M249T488			0.280871	0.572662	0.000169417	249.06	488.018	886.518	2467.06	2172.75	3643.58	2747.18	3544.57	2158.65	3013.46	2463.6	853.219	4230.89	5321.34	3949.98	4120.49	4115.43	4272.42	3053.03	5195.85	3175.27	4388.56	2008.73	2527.71	2468.29	2275.49	2472	2643.66	2261.31
M673T439			1.89881	190.977	0.000170623	673.409	438.947	62085.1	154668	59941.9	315252	98898.7	98769.4	77415.1	275027	189720	61478.7	255.933	1422.1	223.334	1213.45	365.009	316.126	2200.61	543.854	365.558	389.428	107933	114789	114448	113420	61673.7	114849	108275
M428T103			0.346362	0.299631	0.000170795	428.284	103.256	1475.13	1887.85	1112.73	2885.13	967.011	1217.3	1094.56	1673.4	1727	1324.97	5856.66	10084.9	3964.88	8064.77	2875.02	2792.13	3378.88	5054.41	4469.66	4738.72	1824	2844.62	1619.91	1629.15	2419.07	1626.08	1851.94
M437T210			0.459274	35.6634	0.000172451	437.234	210.351	3746.2	20333.2	6512.97	10888.9	7495.31	6104.77	7652.85	6907.07	2447.18	4802.85	145.585	118.987	227.212	375.234	184.149	177.686	257.03	244.495	238.603	187.047	2417.2	1483.06	2224.09	2191.99	1720.83	2774.69	3011.43
M899T416			0.316713	27.8435	0.00017524	898.895	416.059	1254.68	7533.06	1367.66	8158.1	3457.14	1600.41	4004.72	3013.55	6582.05	2749.13	210.51	226.527	166.804	74.3967	91.4001	91.817	277.178	96.2662	116.861	74.8013	1806.36	1115	2102.07	1812.98	1642.62	1654.32	1928.53
M1064T955_2			0.225061	0.460052	0.00017973	1064.45	955.234	240.593	1725.68	581.619	1907.87	1966.41	749.907	613.73	1074.46	1368.25	459.572	2377.64	2988.6	1911.06	1821.28	1942.68	1576.43	2070.1	3220.15	2904.66	2419.77	553.148	564.319	585.731	564.498	564.485	557.033	541.53
M464T442_2			0.288234	5.52718	0.000179869	463.95	441.947	3058.38	8731.34	1757.9	5665.29	4714.08	3585.69	3366.01	896.053	3765	3745.15	369.501	682.476	639.209	760.296	1103.16	532.074	912.562	839.702	565.042	703.56	2890.52	2600.07	2690.67	2605.13	2606.56	3006.28	2606.65
M574T181			0.554891	5.8749	0.000180061	574.341	180.554	11593.3	18285.1	8492.08	17437.6	14752.9	31198.1	8612.17	34558.1	13551.6	8216.61	1736.91	3816.85	3299.06	3762.48	2431.03	2718.91	2276.37	2382.66	2634.74	3315.52	7113.3	8220.55	7126.49	7106.56	7974.61	6878.01	18268
M884T689			1.0229	0.530136	0.000181215	884.02	688.654	10116	34732.4	17320.3	36086.6	35349.3	35948.5	17712.4	39727.1	36563.7	15968.1	50093	75901.3	54055.2	44828.4	49662.1	69549.3	41382.7	60584.9	40842.6	40369.6	33736.3	35018.1	40295.8	36565.2	33668.1	35569.2	34322.6
M369T99			0.256101	0.698971	0.000181493	369.337	98.603	4462.52	2415.92	4272.25	2505.32	3160.41	2608.79	2640.91	2897.35	2691.87	4135.96	5261.4	4867.1	4447.31	3788.51	4026.51	4510.92	4696.07	4888.39	4900.24	4096.6	2455.3	2132.01	1653.41	2127.87	2008.19	2130.45	2030.72
M837T264			4.98501	0.160405	0.000183633	836.614	263.796	79414	50041.9	71388.6	65181.2	27752.7	23651.1	588405	29466.4	155072	388962	669469	497287	614112	1.42661e+06	1.96246e+06	603341	649179	507330	1.21199e+06	1.08075e+06	805006	806957	552094	806465	793818	806891	806077
M1073T955			0.234272	0.440859	0.000184029	1073.43	955.263	282.589	1696.36	595.261	1979.21	1934.79	784.358	733.425	1132.94	1544.41	591.065	2834.72	3268.89	2116.64	1741.96	2064.48	1571.82	2364.41	3653.07	3569.82	2387.96	623.531	623.914	648.276	623.611	623.76	631.886	623.881
M662T345			0.252824	0.55979	0.000184429	661.525	344.921	3113.79	2129.23	2101.07	1693.07	2030.19	1311.9	2100.78	2021.86	1787.9	2375.19	3161.77	3965.99	3446.5	4849.82	4480.95	4513.33	2738.04	3008.63	1924.66	4825.91	2851.73	3112.7	2841.65	3002.62	2282.36	2997.29	3697.79
M1125T62			0.291171	0.486788	0.000185342	1124.94	62.228	1311.01	2116.58	613.043	1540.19	1568.52	1646.65	1308.42	4091.78	3327.79	2753.9	3394.55	2730.26	5763.23	2792.97	3867.47	4635.71	4221.21	5062.83	4781.79	4406.46	7570.31	7801.15	6046.34	7566.21	7795.81	7912.77	7566.44
M646T310_2			0.632105	9.79396	0.000185438	646.094	310.251	8885.22	33667	11185.7	33868.8	18037.2	5397.73	16352.6	6451	17463.9	14903.5	1812.32	1887.65	1745.22	1901.92	2091.34	2437.34	1333.98	1434.9	909.134	1417.13	7535.4	7442.28	7263.93	7535.41	6012.28	7894.99	7290.54
M1191T299			0.276474	1.88609	0.00018675	1191.09	298.921	12697.4	10357	9134.23	11702.5	6066.48	6417.8	6788.14	9999.83	8038.19	8053.61	6981.21	6976.6	2520.92	3973.37	3151.06	5806.53	6359.62	3632.48	5020.41	2900.66	8231.19	9081.77	8125.28	10451.2	7521.14	8126.6	8257.4
M160T488			0.223167	0.472127	0.000188089	160.094	488.45	512.729	1284.75	1076.19	1315.2	1322.84	1548.73	692.242	1981.49	1388.63	583.914	2322.74	4259.96	2237.84	2274.41	2048.29	2882.37	2049.49	3053.17	1568.6	2098.84	1352.29	1617.28	1423.06	1379.44	1555.25	1309.46	1421.47
M296T106			0.188336	1.88986	0.000189169	296.229	106.39	5109.57	5297.6	3203.88	7143.6	5827.74	6448.51	4547.96	4145.79	5197.06	4321.23	1340.44	1713.67	3165.29	4822.57	3084.13	3874.45	2918.73	2015.57	3005.51	1174.31	1711.06	1309.77	2074.64	2417.1	1656.22	1686.69	1907.64
M746T434			0.46967	45.0197	0.000189991	746.456	433.664	3113.25	14990.9	1951.27	13618.4	3476.81	12488.3	7125.06	21013.3	5426.55	10405	197.917	206.687	188.958	234.693	219.793	180.249	274.038	197.147	197.688	182.119	3870.69	5135.01	3631.72	2517.75	3632.96	3600.94	4030.68
M372T70			0.435562	0.408441	0.000192798	372.309	70.156	4351.1	3672.84	2515.21	4160.53	4072.39	2739.18	2665.63	4596.19	3687.37	4332.2	7823.16	7695.84	15507.6	11906.3	6090.16	13581	7135.41	5014.06	9367.73	5959.38	11904.4	12197.1	13108.8	12203.7	10302.3	11904.6	11915.6
M460T208			0.36028	6.66769	0.000193066	460.31	207.844	3826.41	4497.44	4437.39	5823.15	16822.8	4681.7	7330.62	10875.3	8887.18	4250.34	901.872	1113.49	1137.52	1493.37	893.235	984.54	973.487	907.157	1289.74	1018.78	5591.77	5578.04	5570.3	4874.48	2224.08	4752.65	6761.93
M846T689			0.425083	0.579492	0.00019531	846.02	688.62	4568.96	7708.02	3672.49	4469.31	9020.18	7181.87	5692.15	5358.79	7394.29	5623.63	10805	14895.8	8207.3	10243.7	10862.1	12045	9088.53	13037.8	9198.05	6345.85	8157.42	8190.4	8529.87	8540.2	5866.76	8613.26	8527.8
M152T718			0.362643	0.69131	0.000198126	152.031	717.847	5655.89	6517.79	5307.88	6615.61	6911.35	5793.66	3582.75	8673.75	5962.21	5949.57	8841	10021.9	9131.91	8512.99	8130.31	8669.23	6639.12	11602.9	8902.71	7743.48	5745.76	6970.32	6281.45	5105.96	6281.49	6439.94	5538.33
M1008T689			0.599524	0.546088	0.000198549	1007.52	688.723	3548.64	10769.4	5754.32	13569	12757.8	14723.5	6165.6	14243	11021.1	6136.82	16355.6	25771.9	18776.7	17307.5	17622.9	22504.8	13365.2	18935.4	13611.4	16468.6	12744.6	13293.1	13930.7	12767.8	13314.9	13123.4	13430.4
M530T697			0.860905	0.573048	0.000199613	530.016	697.254	14745.1	24348.9	17465	22909.8	25381.6	17146.3	16379.7	45397	20387.9	23006.6	36555	45259.1	41420.1	47576.2	43411.9	26128.8	27631.1	42524.8	39614.5	46298.8	25711.2	27525	29058.4	29211.7	26275.2	28159.3	27535.4
M660T140			0.678792	30.2737	0.000199688	659.796	139.572	9795.73	11856.6	4689.5	45714.7	27033.4	20359.1	10336	12191.2	17704.7	18062.8	332.996	1015.64	907.14	410.122	361.182	887.571	677.597	218.117	476.335	584.524	4393.4	2524.11	5280.82	3646.03	3889.3	4039.27	3640.44
M515T622			0.205111	0.742224	0.000200703	514.698	622.275	2008.23	1649.27	2395.08	2864.02	1707.64	1844.69	2566.67	2674.79	2320.1	2419.78	3011.03	3496.1	3552.4	2528.47	3265.48	2867.44	2774.19	2823.27	2920.31	3008.65	2906.06	2978.7	2978.18	2959.48	2540.11	2983.71	2909.76
M118T526_3			0.216321	0.48013	0.000200814	118.282	526.458	875.635	1179.33	1185.74	1123.29	1003.9	1199.55	1398.73	1551.59	2045.4	723.148	2389.98	1230.68	1957.58	1694.37	2515.81	3718.37	3108.29	2670.56	2494.05	3809.86	743.611	1276.66	1302.64	562.888	1287.97	1184.12	1191.94
M367T156			1.16626	37.3251	0.000201822	367.195	155.503	19932.4	56395.3	35330	127771	78203.3	34595.2	26120.9	34338.2	56088.3	25902.7	1270.78	1443.71	1540.43	1460.52	854.628	1188.15	1845.9	1524.15	1002.41	1122.54	28611.6	26470.8	29536.1	28577.8	31313.7	21678.4	26565.8
M532T440			0.236685	2.00385	0.000203722	532.331	440.096	4135.67	7518.25	4636.99	6869.61	9601.26	7601.81	7025.25	5520.84	4412.55	3294.66	2703.4	4336.4	3469.09	3258.5	2566.76	3016.6	2889.8	1915.18	2988.03	3106.5	5165	5504.77	6071.02	5349.84	5353.72	5502.05	5357.87
M928T301			0.560291	106.672	0.000205085	928.272	300.506	4445.09	15742.7	5180.25	27605.8	14616.1	9913.74	6468.86	8790.9	6022.2	6629.77	60.0322	117.912	137.122	85.7953	94.5088	127.018	132.154	75.5441	32.8592	125.273	4238.62	4451	4447.09	4242.98	4448.66	2134.77	4259.77
M776T697			0.481591	0.555075	0.00020697	776.023	696.682	3630.51	7981.12	4454.98	8611.42	7721.21	4251.31	4737.23	11957.6	6021.65	7504.96	10710.8	13408.8	13269.2	14436.7	13275.9	8188.58	9346.5	13626.9	8636.44	15574	7233.92	7930.37	7556.92	7483.04	7138.7	6911.71	7459.11
M617T298_2			0.481763	22.195	0.000207726	617.079	297.941	2443.82	13933.8	5119.72	20719.8	11456.8	4791.26	8166.01	4467.37	7194.5	6163.31	272.727	443.527	414.031	385.345	326.256	316.129	377.467	482.599	440.663	346.459	3340.05	2000.62	3905.96	3319.94	2293.2	3319.54	3305.54
M140T526			0.914757	0.711324	0.00021012	140.067	526.243	36201.6	41467.3	46951.8	49547.6	51215.1	34382.7	43273.4	37757.8	51777.8	46385.6	47588.8	59633.9	52252.1	50513	57977.8	70710	65898.3	68903.4	62036.1	81589.9	45603.6	46007.6	45889.6	45898.5	45715.6	46923	44668.1
M711T75_2			0.528561	12.4448	0.000210755	710.863	74.6735	3161.29	21498.2	9708.34	14407.3	10812.9	27386	9364.23	13865.2	5694.81	4906.91	1082.42	838.218	1700.02	571.708	630.131	1715.16	944.959	728.854	744.274	751.571	8697.28	8268.44	8266.99	8146.09	8609.27	8262.26	8466.11
M311T238			0.378304	5.5668	0.000210963	311.193	238.118	7763.59	12745.8	1526.24	12827.3	4208.43	4978.73	6783.82	7705.48	7108.08	2415.62	1581.45	1022.91	1513.89	1161.75	879.093	872.555	1033.62	1553.76	1320.82	1286.76	3227.12	3585.27	3459.39	3457.63	3629.4	4638.31	3627.75
M666T251			1.2156	16.1102	0.000211491	666.424	251.194	27578.6	111986	19807	128287	37427.9	34915.1	36088.8	64727.1	55700.1	48074.9	1730.41	3719.65	3318.23	5276.26	3958.52	3238.55	2622.02	2646.67	5029.5	3505.84	20299.7	22225.2	23989.4	23870.5	14325.8	27494.4	28398.3
M697T398			1.84496	0.601385	0.000211788	696.535	397.899	115737	82912.3	107871	153295	109974	115302	135633	141265	110428	172667	181370	314104	173686	230753	241878	193758	239370	169016	140364	186060	142.921	105.855	152.169	115.329	135.794	151.686	135.976
M856T689_1			0.593028	0.617956	0.000214367	856	688.761	3907.63	14899.5	8942.08	15215.2	12639.1	17926.2	8847.22	15735.4	11806.2	7926.39	16509.5	23392.2	20520.8	19726.2	18336.6	20994	17819.9	20503.2	14772.2	18126.4	13301.8	12638.6	13139.5	13845.2	11576.5	13304.4	13161.6
M110T138			1.12056	0.407104	0.000214812	110.07	137.749	12532.6	9594.33	38094.6	10691.9	40451.1	27389.9	37145.8	26624.3	29386.9	18758.6	60131	46349.3	100607	52030.8	37124.5	94911.3	69918.1	68485.8	38059.7	48122.2	56762.1	59408.1	59395.1	58367.3	58372.2	58377.5	59436.5
M805T268_1			1.6522	6.24734	0.000218808	804.53	268.369	63512.9	179395	109922	309227	142534	61694.4	95849.9	61892.5	216140	149514	14685.9	17468.7	25064.9	39205.2	21144	11960.1	20488.5	20127.5	37100.2	15198.7	81175.9	90273.6	80919.5	76147.6	63711.6	51457	80515.3
M704T64			0.697424	0.694837	0.000220365	704.208	64.195	24271.3	11452.9	23458.3	17004.4	14131.4	19180.9	24023.7	25737.6	22062.6	32841.7	29594.1	31508.3	30913.7	33007.7	27615.1	29675.8	31529.5	34025.9	30443.7	29909.3	243.385	340.982	267.426	337.562	246.308	548.57	279.395
M153T414			0.188627	2.65668	0.000220964	153.04	414.497	2821.42	3595.89	1595.38	3294.54	3545.73	4210.28	1614.99	2871.13	1663.19	899.705	1005.03	618.368	1026.92	728.245	1325.06	1224.11	774.176	990.933	1073.35	1062.72	3014.54	3037.57	3114.47	3002.04	3047.78	3002.3	2889.38
M885T689_1			0.761866	0.524383	0.000221127	884.517	688.75	5708.45	19250	9248.71	21204.9	19994	20356.7	8927.51	20084.2	18763.9	10672.4	27366.7	44100.6	30456.4	24075.7	29087.4	38303.6	24185.4	33905.7	21320.4	21278.4	18484	19721.3	20777.5	19360.7	18372.2	20554	20121.3
M811T210			4.04483	0.0454368	0.000222289	810.597	209.749	7168.75	24771.3	12536.1	28713.6	17820.9	14816.5	55938.8	21755.1	46652.5	33870.7	724010	426267	529409	1.12849e+06	877674	521399	242280	80515.6	142591	1.1386e+06	125179	298376	320053	358075	295577	160994	320834
M1063T955			0.513113	0.443317	0.000222419	1063.44	955.441	1170.95	8733.93	2965.21	9977.66	9864.5	3826.73	3298.14	5520.84	7202.91	2468	16531.2	14941.5	9886.04	8928.06	9903.6	7956.72	10854.1	16460.1	17020.4	11648.3	2845.93	2874.85	3018.9	2846.4	2875.38	2836.75	2846.39
M802T688			1.19829	0.536098	0.000222605	802.016	688.364	15156.9	51324.3	21918.1	51964.2	49458.8	49575.2	23962.4	52339.6	51723.1	21741	68611.2	106334	73988.7	65148.9	72583	92541.4	58270.3	80001.5	51477.9	56963	46339.3	52725.5	58232.9	52023.4	50846.5	51384.4	50872.9
M728T334			0.321434	0.589658	0.000224751	727.571	334.44	3145.51	3491.83	3317.54	3994.09	2984.26	3049.09	3202.63	3100.84	6029.05	2990.17	6492.99	7339.23	7467.22	6747.42	7593.01	5953.37	3255.66	4694.32	5011.04	5319.38	5453.57	5556.29	5949.17	5455.6	5453.79	5457.05	5558.58
M738T535_2			0.648943	44.4404	0.000226581	738.445	535.327	7660.01	17768.3	7490.69	41401.2	15560.2	13032	12451.3	13125.4	10419.6	8717.52	302.733	367.105	408.942	420.3	216.418	236.894	316.267	363.274	422.946	267.014	9204.14	9944.32	9838.83	15812.2	9182.78	9006.62	9556.92
M403T65			0.379102	0.569767	0.000227402	403.23	64.859	5450.99	2710.81	3534.02	4013.28	2399.67	4176	4629.85	7552.96	7766.44	5065.88	10341.7	7817.81	8242.72	6851.42	6919.8	9052.48	7279.44	11887.2	7115.2	7508.39	4153.8	3090.24	4405.09	4412.71	3412.19	4422.55	4405.42
M431T64_2			0.479676	0.498438	0.000228297	431.381	64.1145	4854.17	7501.1	4016.46	12727.7	7097.84	4294.16	4473	4975.24	5791.6	2092.43	13624.5	11182	12186.9	12888	15367.3	7659.84	6750.46	12198	9914.7	14238.3	10333.4	14745	15366	15379.4	14742.7	17996.7	14771.4
M654T839_2			0.149911	0.549708	0.000230998	654.317	838.785	368.462	863.79	433.938	974.822	657.681	734.49	619.663	707.546	657.576	397.743	932.401	935.603	1288.21	1337.27	1608.3	854.558	686.701	1266.38	1214.23	1547.47	851.376	852.273	881.333	868.18	849.989	890.547	866.445
M710T74_6			0.431245	4.71279	0.000231926	710.33	74.444	2354.22	16561.7	7507.07	15111.8	7641.36	14025.4	6956.15	9209.86	5530.52	4345.25	761.812	2070.39	3238.58	898.173	2664.06	2353.89	1889.05	1029.07	1549.8	2481.6	6145.5	5934.33	6258.9	5451.03	6015.3	6138.97	6138.06
M712T77			0.247305	1.94776	0.000233157	711.566	76.961	7880.32	8786.69	8236.57	9474.45	6949.1	9436.27	5501.27	8806.44	7465.79	13375	3481.46	4260.32	2024.39	3687.71	2144.83	7894.13	6049.01	4348.76	3059.54	7157.97	727.766	1531.5	1103.85	1560.89	1048.38	942.458	1008.91
M711T262			0.50634	5.23571	0.000233207	711.454	261.751	7891.09	10759.9	4475.85	26901.3	19253.6	8824.6	11146.5	16863.6	7821.13	8474.9	1630.98	4248.85	2821.88	1360.51	2107.72	3273.25	2408.09	1260.1	1863.39	2405.51	5502.91	5861.11	5663.74	3680.8	5881.42	4554.13	6084.66
M148T532			0.308362	2.15805	0.000237146	148.096	531.708	4951.64	13010.1	5739.21	12910.1	9049.55	11772	6857.63	10835.2	5371.43	9841.75	4024.54	4579.48	4925.73	4304.7	4220.76	4257.89	4488.03	901.648	4827.04	5331.45	4423.78	2657.75	4700.53	4489.94	4925.3	4722.29	4501.51
M355T99			0.170616	0.683741	0.000239206	355.319	98.6815	1923.26	1306.63	1459.82	877.139	914.592	1723.99	1560.49	1661.34	1553.67	1149.86	2128.02	1864.95	2015.59	1733.14	1486.05	2221.94	2367.03	2358.06	2301.39	2190.72	576.652	577.052	675.701	576.943	671.116	577.285	617.62
M143T69_1			0.293397	0.376074	0.0002396	143.069	68.745	1395.06	2702.87	1282.74	1358.04	1111.35	2784.67	1420.09	1372.76	1814.44	813.077	5161.96	1837.91	2638.98	3735.99	5550.25	2551.4	4376.48	7293.48	3565.15	5979.75	1501.48	2511.85	1924.6	1964.18	1819.4	1461.28	1931.57
M544T689_2			0.402756	0.60644	0.000239852	544.481	689.267	2901.15	4574.43	4741.03	6618.68	6588.26	5687.89	4413.19	9801.94	6351.33	5908.96	10655.5	9912.8	8523.98	11983.8	9884.26	10908.3	9735.84	9458.15	5230.28	8666.07	5466.8	6556.07	4780.29	5682.45	6512.62	5886.44	3632.3
M279T102			0.657657	2.51463	0.000240429	279.231	101.743	15729.9	37687.4	17029.5	48198.3	35400.6	49934.3	37682.8	53510.4	29287.6	20543.3	7512.01	13607.5	18365.2	19236.1	6918.33	17174.3	13741.2	15184.2	9203.03	16256.6	19572.5	19381.3	21484.4	19583.4	19582	20057.8	19583.1
M677T398_1			0.358541	0.605042	0.000240595	677.352	398.229	4378.27	3067.36	4436.81	5377.68	4044.12	4528.95	5542.06	5795.1	3228.13	6624.57	5727.09	10783.6	6695.91	9708.73	9352.68	7109.31	8990.63	6915.13	5501.15	6934.4	444.924	484.676	462.642	444.736	445.105	444.687	457.742
M309T766_2			0.29161	0.541987	0.000243345	309.128	765.877	2172.62	3259.88	3104.03	3885.25	2449.41	2014.45	1176.12	2196.16	3317.21	2553.66	4925.73	5423.08	5409.08	5075.97	3852.05	7586.62	3451.59	5084.87	4619.2	2781.11	2796.63	2799.34	3019.38	2797.29	2860.08	2832.48	2797.23
M309T766_1			0.153174	0.701406	0.000247457	309.016	765.694	975.974	1155.18	1085.18	1089.16	1195.7	1104.66	1412.55	1632.35	866.803	1133.99	1682.37	1720.06	2121.07	1273.34	1446.66	1489.59	1726.55	2066.34	1475.14	1610.57	1362.82	1441.52	1437.74	1429.24	1448.01	1453.6	1401.14
M504T63_2			0.588369	0.604541	0.000248803	504.407	62.808	8972.94	15711.4	5760.15	10769.8	15727.1	16739	7657.88	11702.2	11151.3	14448.6	14529.7	20636.2	23189.7	25270.9	15941.4	17678.7	19600.9	14972.1	19685.4	24743.6	29058.6	29048.8	29062.9	30320.4	25749.5	28367.9	28379.1
M249T815			0.200393	1.78196	0.000248816	249.095	815.076	5719.34	9189.38	4363.45	6782.28	4295.75	5220.34	3119.18	6322.46	5488.33	5066.81	3098.55	3568.93	3586.71	2631.33	3403.31	2777.54	2966.1	3466.87	2636.95	3046.98	4626.37	4643.12	4636.56	4675.7	4636.46	4636.26	4945.5
M843T412_2			0.250854	51.5384	0.000249374	842.878	412.18	1151.76	3386.26	1017.65	6060.82	2672.62	931.577	1962.66	1469.65	2625.88	1539.11	33.7101	17.5937	54.4009	64.2035	42.4684	46.7236	25.127	15.9042	65.0396	77.5667	890.442	864.744	895.792	890.27	930.215	797.522	789.991
M905T364			1.55263	0.180106	0.000252317	904.587	364.328	14901.7	12538.7	16243.9	14121.8	9170.74	5732.42	46229.1	7478.1	17894.8	26889.1	64957.4	49828.2	67513.7	115214	182803	63935.2	31628	81594.8	108204	184877	71961.5	74024.2	61246.2	74001.5	75389.9	73994	72975.1
M650T73			0.776253	5.03987	0.000252398	650.479	72.592	19674.3	38341	14501.9	60568.5	54656.2	20623.3	16011.7	15277.6	31635.5	27526.5	6394.25	8751.75	7589.81	4667.38	1998.06	7232.86	7416.16	5774.22	5059.68	4406.41	12987.7	14769.8	14353.8	14781.9	14776.6	15176.1	14200.7
M478T376			1.28477	0.182128	0.000252647	478.291	376.074	13856.1	35781.1	5380.51	20593.2	4263.88	6365.31	8555.7	6101.11	6170.1	8012.55	34273.8	49927.9	116420	105914	38171.3	28105.8	37230.2	92684.8	93761.4	35372.5	46589.4	46037.7	46578.8	45279.4	45353.6	50077.1	48055.4
M239T70			0.493953	0.442049	0.000259545	239.088	69.8835	3406.83	2961.42	2760.18	3449.55	6962.36	4734.7	5537.25	3792.5	14251.7	6821.04	16275.7	7289.31	7688.7	8589.84	14767.8	11480.6	14297.8	13998.5	15610	13692.8	10109	16440.1	16447.9	13601.7	16406.5	16435.1	15863.1
M119T572			0.256098	0.59065	0.000261173	119.015	571.605	890.464	2890.26	1671.83	3019.84	1834.9	2609.01	1456.24	3525.1	1527.06	1540.58	3453.05	4447.71	3822.22	3276.97	3410.4	3399.31	3118.11	4467.77	3369.91	2729.81	2150.05	2046.3	2099.27	2096.51	1872.25	2045.89	2078.44
M506T370			0.172777	1.93287	0.000264856	506.317	369.807	4485.86	4723.3	4332.86	3177.5	3071.45	2980.39	1458.58	1975.06	3799.3	3934.19	1400.01	1232.05	2294.54	1452.7	1465.68	1806.3	2389.4	1936.51	2048.76	1532.65	3427.82	2671.38	2746.35	2518.96	2950.96	2945.74	2771.9
M291T421			0.972744	0.553134	0.00026694	291.069	421.088	14485.8	16417.7	47763.1	26508.3	26870.3	42861.8	44727.7	24644.7	22488.9	32571.6	43926.3	71161.6	75599.9	40013.7	40918.4	50205.9	52546.5	52931.9	50639.3	63227.4	53424.4	54517.6	59640.6	54526.6	52771.8	54522.8	53422.5
M319T718_2			0.290637	0.703674	0.000267535	318.986	717.732	3617.22	3847.97	3593.38	4989.96	4540.75	4274.15	2749.82	5629.67	3891.61	4227.09	6022.48	5424.92	6422.34	4871.48	5848.85	6173.65	4913.52	7936.59	6150.43	5015.21	4055.44	4055.11	4143.58	5144.2	4005.63	4192.55	4076.9
M803T689_1			0.850689	0.561329	0.000272438	802.518	688.56	8927.81	25199.5	13475	27729.3	28114.6	27811.9	15798.5	27948.5	26370.9	12846.2	34500.2	57639.5	38405.1	35273	36295.8	45412.3	30421.1	44508.3	27877.1	31301.3	26010	25149.9	30515.8	27928.3	27128.5	27836.2	30061.8
M384T153			0.878344	31.6018	0.00027802	384.222	152.825	7788.38	32522.3	21393.6	41285.6	41432.7	3942.95	70770.9	79557.4	19919.6	48818.3	963.842	1424.32	968.697	1308.8	1070.12	853.683	1699.55	1126.37	1292.17	919.365	29142.1	27288.1	20095.7	29282.8	17778.1	29128.3	29176.4
M877T256			0.519279	0.211049	0.000278196	876.679	256.019	730.214	628.651	1814.19	969.422	563.382	431.231	8473.51	621.409	1902.27	6487.92	13300.1	17458	14128.5	10005.5	18177.9	5629.42	6461.68	5531.24	3625.36	12871.8	10743.2	10092.2	7242.95	9994.92	9864.86	9674.01	10082.8
M307T505			0.1636	0.591264	0.00028129	307.159	504.741	754.055	1514.29	1087.71	545.493	1148.87	924.157	901.292	717.81	635.408	1140.2	1384.02	1862.73	2115.76	1912.51	1218.24	1345.57	1547.72	1807.58	1655.84	996.251	1091.64	1089.78	1277.09	1160.94	1090.61	1208.92	1050.31
M1024T157			1.22642	270.292	0.000281661	1024.2	156.724	58135.1	134287	15868.7	74521.9	95817	30532.9	67352.1	13464.8	72523.5	10866	59.103	44.844	79.924	639.305	61.3495	77.306	949.1	95.0442	15.5308	99.7858	29197.7	28987.4	33194.4	26863.7	27130.8	11590.8	27061.2
M113T311			0.272794	0.435247	0.000282577	113.034	311.189	1535.71	613.479	2241.11	1755.64	848.924	1665.38	2495.48	929.288	3112.08	1094.3	4675.48	4536.81	2318.34	3745.78	5880.45	3860.8	1364.12	3195.42	3793.22	4059.78	1437.45	1705.04	1579.36	1705.28	1656.98	1154.15	1659.8
M225T766			0.209099	0.713214	0.000285132	225.034	765.553	1912.92	2282.75	1982.15	2214.48	2510.07	2019.99	2581.11	2878.32	1704.69	2132.67	3124.86	3106.49	4166.08	2751.48	2637.45	2811.08	2875.63	3858.71	2593.59	3228.2	2773.21	2687.16	2941.28	2802.58	2802.62	2797.46	2773.34
M384T100			0.315825	0.466507	0.000285873	384.26	100.154	3956.97	4085.86	3536.58	1823.62	1546.87	3896.82	1071.99	450.007	3412.72	964.082	3734.85	6578.97	5812.75	6280.51	2960.4	6524.2	4505.44	3898.01	6079.25	6669.78	3493.18	3379.52	4317.46	3285.56	3424.15	3378.32	3502.79
M1101T688			0.599598	0.611539	0.000287693	1101	688.224	4702.1	14000.2	9302	15400.7	14820.3	16847.8	8508.19	17141.8	15478	7992.79	22121	26158.6	19070.1	19418.8	18420.3	24689	17378.9	22554.6	15419.3	17853.8	14387.3	14090.4	15556.2	16759.9	13673.2	15558.7	16982.7
M1031T688			0.541887	0.639782	0.000287831	1031.49	688.15	5823.59	7432.21	9370.82	16764	13797.9	12895.4	9950.28	16269.4	11529.4	9114.8	18050.8	20665.4	14995.1	15994.1	15484.5	22447.2	14613.8	20066.8	17327.9	16895.3	11106.3	11516.1	9914.76	11504.2	13026.8	10819.2	11910.2
M569T536_2			0.19054	4.05103	0.000288084	569.096	536.059	975.713	3242.56	926.345	3437.33	1533.14	2135.47	1147.14	1688.4	1237.15	1106.1	411.5	639.698	520.025	232.302	304.809	411.209	495.47	460.556	331.728	495.15	1327.66	1207.56	1162.42	1379.77	1173.91	1208.55	1240.42
M371T70			0.20998	2.00237	0.000291829	371.239	70.021	3110.26	7752.35	4824.43	5360.46	7411.99	5803.76	4600.53	7478.43	3334.75	5357.93	2702.02	3147.12	4059.77	3809.31	3149.21	2594.64	1008.77	2307.54	3563.12	1143.36	3033.34	3703.87	3869.04	3698.12	3825.94	3818.66	3823.03
M338T356			3.56193	0.463506	0.000295033	338.049	355.736	205540	691370	296690	326051	535828	209518	210397	137294	151980	201552	599826	362971	632981	1.01175e+06	664430	576701	585411	748260	617467	599727	450007	202476	478866	477272	449244	476982	502370
M295T65			0.386303	0.390967	0.000296473	295.262	64.9365	2255.87	2753.28	1309.54	4046.77	3424.59	2505.59	1685.31	2544.35	2425.33	4529.15	5708.34	5897.95	3185.03	12574.6	5756.99	7332.02	6180.04	4763.87	11150.8	7737.05	2677.26	2318.32	3159.72	2670.65	1916.03	2007.38	2668.99
M476T469			0.322486	0.36745	0.000296798	476.275	469.238	915.27	4279.09	1036.81	1019.64	561.955	1643.35	3236.63	1499.17	956.006	2672.01	6468.5	4385.29	5194.98	4309.7	7172.96	3446.64	2326.39	3786.83	3517.74	7887.14	2576.72	2500.59	2995.69	2462.61	2577.73	2295.39	2534.21
M358T56			0.724022	8.54674	0.000298266	358.24	55.613	22464	43208.4	23678.1	20798.2	28214	36938.8	20588.7	25958.6	75865.2	6080.33	2211.99	9405.58	2498.63	4075.84	6426.41	687.199	2129.97	1852.74	3701.93	2554.77	1337.29	1407.67	1336.65	1542.64	1344.31	1446.49	1343.89
M660T316_2			0.812639	28.4432	0.000300671	660.437	315.711	9830.65	32583.4	12090.9	63001.4	40809.1	10926.3	16448.8	14988.1	30257.2	17710	580.997	1228.64	960.598	880.85	738.798	1003	1024.23	529.192	937.313	858.226	10042	10438	10427.2	10045.2	11172.2	9104.57	11153.8
M1131T689			0.478135	0.489018	0.000301851	1130.53	688.736	954.982	5759.5	2864.09	8125.1	8171.79	7578.53	3444.11	7047.87	6312.1	2686.52	7978.1	17169.8	9569.44	9412.82	9848.51	12876.7	8002.65	13993.4	9614.72	9801.02	6361.89	6808.49	7407.61	6371.82	6547.04	6613.53	5756.5
M888T365			0.464964	0.335134	0.000303778	887.554	364.892	3588.19	3689.17	3589.06	2586.82	1231.1	504.833	7755.99	1665.76	3820.8	4016.79	6302.62	6450.47	9124.96	11853.2	16406.4	6431.03	5578.29	8114.66	9846.68	16714.1	8030.17	8031.67	7001.17	7216.82	8244.08	6527.94	8028.51
M504T682			0.266347	0.523102	0.000305058	504.043	682.107	2501.52	1649.28	1231.19	1812.41	818.684	1484.89	2843.55	2527.38	1842.04	3404.97	4391.06	4457.56	2321.39	3762.54	4925.63	4271.89	1660.31	4391.26	4152.87	4120.54	3432.14	634.22	3041.41	728.429	3401.52	3535.84	3406.23
M515T688_1			7.44575	0.692828	0.000305698	515.006	688.164	1.44241e+06	2.67499e+06	1.90398e+06	3.07872e+06	2.95472e+06	2.93171e+06	1.96113e+06	3.05266e+06	2.78369e+06	1.92496e+06	3.52908e+06	4.60885e+06	3.5812e+06	3.18285e+06	3.33832e+06	4.07461e+06	3.21591e+06	3.90475e+06	3.01838e+06	3.20997e+06	2.8267e+06	2.97184e+06	3.21406e+06	3.04568e+06	2.97168e+06	3.02826e+06	2.97221e+06
M798T402_2			0.312415	21.0046	0.0003063	798.183	402.358	1916.25	4617.27	2199.5	10414.6	4622.93	1528.4	2387.55	2488.24	4884.08	3558.75	110.856	304.872	152.79	108.319	245.16	148.552	69.0056	135.066	352.248	211.665	1235.76	1258.08	1258.99	1249.51	1237.12	1174.75	1304.29
M678T63			0.286138	0.585575	0.000309505	678.317	62.797	2401.65	2222.16	2230.98	4031.21	1822.42	2247.44	2689.02	3776.28	2124.3	4205.8	2463.29	6493.24	4837.05	5161.91	4130.46	4139.26	5428.27	4810.79	5592.98	4334.2	2332.98	1983.38	2429.55	1654.84	2391.73	1545.96	2205.38
M908T74_1			0.885561	10.971	0.000313352	907.669	74.127	13178.2	67256.3	25069.8	40239.9	25264.4	78106.1	30093.6	41849.8	13723.1	13883.9	1948.2	5187.5	3250.9	3666.75	3233.5	3563.22	4331.72	2209.16	1635.67	2753.95	24363.9	24696.9	25126.2	23285.3	23275.8	24371.7	25160.4
M381T78			0.243724	1.80668	0.000316505	381.297	78.364	7631.92	9644.05	14073.3	8487.31	16062.6	10083.8	10972.4	13186.3	13291.7	14711.3	5209.36	5269.1	7448.66	9456.11	1885.66	5595.8	10894	6753.62	6747.63	6133.23	1291.54	1989.39	1876.06	1125.26	1869.92	1755.96	1743.6
M486T688_1			1.10433	0.756205	0.000319292	485.986	688.163	45355.9	69104.8	54168.4	74831.1	81444.6	80631.7	57084.7	83077.3	77134.1	57977	90182	95255	89647.6	80124	92486.9	103816	91835	95351.9	75438.3	86162	76435.4	76445.2	76439.1	76942.4	77900.4	77544.1	71992.6
M198T109			0.25746	0.449063	0.00032021	198.148	109.217	2039.89	889.572	2059.89	1217.24	1436.15	1539.93	1583.05	2111.45	852.043	1943.12	3316.69	5402.07	2229.63	3143.18	5788.98	3288.39	3370	4125.9	2122.12	2113.08	708.42	767.324	736.18	688.426	648.062	707.808	662.669
M404T303			0.559877	28.1203	0.00032362	404.232	302.611	4921.38	13251.9	5953.4	31208.6	14812.3	7767.15	9868.33	10328.9	8946.27	5309.91	250.519	453.555	449.991	520.392	281.253	418.781	450.21	398.552	261.987	510.736	4600.91	2856.6	4591.06	5379.2	4326.39	4604.21	3511.01
M769T75_5			0.559558	17.3745	0.00032414	769.407	75.146	3560.59	25284	8416.93	15379.9	10493.8	29268.5	13484.8	16674.8	4823.76	3885.96	1001.88	202.193	1184.89	640.805	169.653	751.96	1280.67	674.327	777.016	872.126	8702.22	9413.5	9889.28	9381.16	9108.1	8722.54	9375.38
M906T365			1.1591	0.182554	0.000325563	905.59	364.869	11294.2	6424.13	9657.25	7316.28	4080.87	3577.52	24174.3	2415.56	12551.1	16452.6	36227.6	29605.8	34604.3	62329.6	110354	36864.9	16714.6	45059.7	66194.5	98564	42644.5	41448.6	33583.1	42712	42733.7	42573.9	42772.4
M1031T689_1			0.841217	0.717254	0.000329181	1030.98	688.865	21469.7	41289.7	26864.2	39148.6	38938.5	41832.2	28783.7	40305.3	40127.4	23008.7	47465.3	53797.6	49524.3	47678.8	46364.1	57063.8	47243.2	44907.3	38455.7	43995.6	39631.8	39650.7	42853.1	39952.5	39850.5	40278.6	40170.9
M657T839_1			0.152816	0.586297	0.000330986	656.795	838.807	428.158	1026.91	557.065	1013.62	704.763	866.906	739.414	923.539	764.955	533.122	1016.19	935.584	1373.88	1494.92	1721.69	968.039	866.611	1470.19	1333.18	1711.59	1004.87	1004.97	1053.42	990.797	1040.18	1014.23	1004.98
M231T244			0.31142	0.428914	0.000334725	231.169	244.13	1774.24	2624	2411.3	1997.39	2315.2	1545.07	902.334	799.072	4646.65	1620.76	5428.11	6881.84	5524.23	6499.5	3703.57	3873.56	2760.42	6452.98	2135	4853.08	1231.11	1467.1	1131.28	560.319	1228.6	1237.23	1131.71
M246T68_2			0.245174	0.492716	0.000336578	246.168	67.636	1252.64	2750.59	1376.57	1680.2	2083.31	1329.99	1298.72	802.835	2008.18	1156.63	2158.13	5164.1	2302.95	3598.11	4007.22	3891.02	3203.17	1887.48	3234.98	2497.5	2751.63	2971.17	2541.28	2752.09	2649.33	2649.03	3466.53
M899T561			0.193192	25.1338	0.000338039	899.2	561.085	770.109	1793.54	850.74	2336.56	1642.08	1611.49	1141.5	4568.68	934.136	928.087	43.068	119.924	98.6424	90.3328	71.5209	23.4349	51.7287	81.5304	29.8184	49.547	861.902	861.892	881.941	862.493	741.864	885.783	965.478
M764T689			0.457141	0.585544	0.000340279	764.016	689.014	3784.79	8481.09	6376.34	10339.4	8978.33	9507.55	5109.96	5418.38	9514.43	1230.16	12418.7	14446.8	12342.2	11460.7	7786.5	12645.1	11220	12879.6	9906.69	12289.5	9863.46	8253.79	9635.6	9864.36	7925.36	10253.5	9639.92
M312T53			0.247145	2.59017	0.000343881	312.219	52.868	5022.77	9319.76	5610.25	4130.64	5960.57	6936.76	4696.89	4856.79	9820.1	1971.61	1447.47	2113.01	4731.99	2153.22	1811.55	2652.61	1949.28	1155.31	1535.04	2968.74	1114.76	1068.37	1178.56	1077.21	1099.97	1078.42	1008.47
M706T730			0.132602	1.5817	0.000344029	705.838	729.996	4190.67	3580.05	3543.83	4289.94	2638.69	3613.44	4256.61	2029.16	4245.36	3174.26	1788.45	1572.92	2324.41	2205.92	2759.29	2590.29	1220.56	2550.27	2595.61	2875.68	2631.84	2173.23	2493.5	2502.72	2909.05	2633.37	2627.81
M339T67_2			0.218674	0.614687	0.000344768	339.206	66.5755	2333.98	1733.39	1397.03	1712.92	1658.55	1788.52	1829.07	1574.07	2907.42	2131.82	3810.84	2601.41	2657.62	4306.72	1987.32	3761.56	3495.77	3094.63	2302.78	3000.03	2644.2	3447.51	2858.15	2707.79	2705.89	2834.99	2706.59
M651T689_1			0.666617	0.585397	0.000344928	650.991	688.778	8671.13	21410.4	13586.1	20885.1	1858.73	10626.8	15634.8	22275.8	19550.9	13423.1	25711.9	29761.7	27810.3	18788	24719.4	30892	23773.4	24707.7	20712.8	25810.5	18696.3	18672.5	18213.3	14838	17469.2	18667.4	18678.7
M143T648			0.696769	0.391041	0.000344971	143.081	647.667	7440.79	11174.9	6897.85	8841.96	8012.21	7732.29	9845.65	6629.62	17135.5	6541.12	18242.1	26975.7	36408.9	23073.5	24857.4	18907.2	21645.6	38847	15508.7	6332.56	15905.3	17855.9	17871.3	17641.9	17642	17640.1	17920.2
M377T68_1			0.379819	0.423943	0.000345643	377.234	67.822	1360.86	2948.51	2409.73	3137.62	2592.36	3851.43	1864.42	3375.05	3908.04	4689.08	5100.12	5901.56	6421.68	9149.69	3453.1	11636.5	8286.95	3759.46	10601.8	6776.7	775.862	788.48	1178.95	435.93	895.404	737.453	891.194
M931T365_1			0.462449	0.257097	0.000347515	930.598	364.504	1222.98	1812.62	1546.42	2142.12	1664.86	1859.9	4958.53	1478.18	3270.03	3000.26	6596.57	5444.15	7449.95	12682	17888.9	5878.34	3179.62	7007.54	8516.7	14645.3	6970.6	6953.28	6945.28	6955.77	7118.39	7115.65	7562.73
M175T482			0.288845	0.592262	0.000347748	175.057	482.309	2445.29	3202.79	2024.7	4241.13	3404.55	2979.25	2085.72	3075.45	2934.16	2377.37	4126.9	6487.32	6861.07	4738.49	5169.17	4121.23	4739.92	5865.18	3323.52	3144.31	4119.1	3893.37	4205.59	4191.15	4118.9	4118.72	4119.16
M158T69			0.293188	0.598925	0.00034786	158.153	69.178	2980.88	2414.94	2474.33	2200.25	2735.32	3474.77	3225.86	4489.34	3349.93	3454.08	5485.69	4073.49	5502.17	7841.71	3784.31	6273.67	4590.25	5581.42	4992.68	3299.62	3387.1	3544.98	3961.76	3546.44	3675.8	3515.95	3907.14
M191T717_2			0.734185	0.65025	0.000354858	191.04	717.242	15591.5	22418.3	18665.9	21811.7	23447.3	19606.6	13452.4	37109.1	22884.7	22852.3	33540.3	39206.4	38858.5	28795.7	30419.7	33880.5	26126.2	42415.9	35272.9	26493.5	20246.9	21084.5	22897.8	20787	20713.7	21027.4	21132.1
M353T77			0.214917	1.44143	0.000357967	353.265	77.148	23615.8	22117.5	17685.2	21435.1	25015	25077.4	19022.8	22278.2	23077.6	27046.8	13104.4	13464.8	16874.7	16447.9	11585.3	24526.8	14443.7	10175.6	17898.2	18524.8	4375.1	2816.57	2794.05	2306.51	2819.43	2392.9	1363.51
M402T153			0.670364	2.24186	0.000358037	402.268	153.123	23239.3	73810.8	26444.5	42194.6	51620.6	42287.2	41538.2	49376.2	33993.1	32259.4	6481.86	28968.5	23948.4	26825	6899.3	11980.8	21017.1	14617.4	22855.4	22307	26458.7	15604.8	24586.1	26458.9	14446.6	26442	26404.6
M205T488			0.895045	0.441969	0.000360202	205.096	488.018	2742.48	17595.7	12583.6	25935.3	18380.4	27603.1	16684.5	29747.7	14937.1	2823.48	36353.4	64237.1	34498.3	35800.7	34243.2	39654.4	29803.5	54404.4	22490	30970.2	17694	18743.9	19762.7	18943.6	15314.6	17758.8	17805.3
M645T839			0.357377	0.540273	0.000364115	645.303	839.059	1886.15	5038.81	2493.02	5363.45	3433.99	4097.67	3490.6	4185.38	3838.12	2243.83	5211.83	4931.91	7048.9	7990.03	9226.93	4932.43	3640.29	7919.48	6958.61	8904.06	4673.54	4682.62	4957.88	4730.77	4728.09	4504.44	4737.07
M313T71			0.244481	1.20281	0.000365904	313.273	70.7355	92773.3	97453.9	96072.6	94654.8	116947	97418.8	94928.8	107163	114345	122052	76699.7	88537.1	87381.3	81358.1	82628	88787.7	99500.5	88731.6	87059.3	78810.5	4169.28	4458.9	5168.04	3920.28	4118.63	4491.54	4484.38
M348T540			0.253105	0.158111	0.000372541	348.162	540.087	240.958	530.013	483.708	207.56	462.386	357.752	313.662	264.882	518.506	578.66	1663.18	3717.14	4237.5	2907.38	872.867	1559.03	2826.13	5156.86	1556.95	536.557	1385.17	1383.9	1726.89	1450.08	1438.75	1421.14	1425.3
M783T269			0.4866	0.361986	0.000374554	783.092	268.88	2751.17	4087.92	3580.69	5941.31	2322	2745.9	8168.86	2758.34	3818.53	4860.03	3070.74	4553.19	15932.2	6255.41	15809.3	14394	14226.1	10694.5	15173	13251.5	13354.1	12882	12839.7	12854.8	9169.3	12857.8	12314.8
M242T531			0.196974	0.690533	0.000379127	242.099	531.205	1744.08	1738.06	1487.45	2236.98	2499.64	2508.99	1596.69	1146.15	1796.77	1756.44	2013.46	3343.94	3086.47	2626.61	2453.3	2422.6	2700.34	2560.18	2403.56	3196.75	2687.44	2382.73	2574.06	2321.45	2319.73	2068.13	2383.24
M757T75			0.770115	2.59032	0.000379651	756.561	74.514	23149	73111.8	37923.9	62678.1	36656.6	68739.6	38111.5	45649.6	25687.5	24748.5	18789.5	3262.58	22196	14873.7	16277.1	14678.9	15691.3	25920.5	15840.4	20964.9	34964.3	35821	46954	34981.8	34998.6	39068.1	34981.6
M356T53			0.343707	4.62777	0.000380037	356.244	53.311	5375.52	14208.7	5613.79	5494.19	6824.07	9308.34	4341.05	6738.34	13812.2	1259.83	971.853	1119.71	2412.04	2638.81	1148.94	2906.31	1077.25	772.452	1188.78	1533.01	803.703	792.949	794.916	903.705	1670.56	801.49	896.731
M1090T689			0.553524	0.587593	0.000381008	1090.02	688.711	3669.54	9941.57	6541.39	13209.1	12351.8	13391.3	6682.64	12727.2	14212.7	5150.3	15423.4	19811.6	16774.9	13992.6	15187.1	21910.5	13782.7	20670.5	13225.6	15794.5	12659.8	12665.4	12871.7	11883.5	11339.4	13080.7	13472.7
M732T360			0.258227	0.365181	0.000382117	732.23	360.42	87.8918	2371.38	59.9592	1876.4	1024.57	1572.16	666.678	600.32	1535.92	427.774	2028.24	2551.71	3343.67	4818.06	2790.39	3593.89	2663.78	1293.99	3242.12	1668.61	1913.57	2360.15	2169.73	2287.79	2172.49	2054	2066.74
M597T688			5.07697	0.696651	0.000387763	597.008	688.463	687154	1.35766e+06	882562	1.39716e+06	1.40354e+06	1.41281e+06	944343	1.40009e+06	1.33111e+06	856029	1.64247e+06	2.1737e+06	1.74422e+06	1.4673e+06	1.54982e+06	1.88326e+06	1.57745e+06	1.8082e+06	1.40874e+06	1.49995e+06	1.31468e+06	1.44828e+06	1.47368e+06	1.44867e+06	1.44857e+06	1.42317e+06	1.41747e+06
M797T266			1.59672	0.255837	0.000388918	796.581	266.01	26314.7	27800.7	27443.3	27361.9	17984.5	16200.2	24558.5	18746.1	32347.4	65075.9	34088.4	16772.1	113193	120835	89567.5	156088	136956	72012.9	195389	174529	75523.8	85752.2	122813	100977	79169.6	101303	111843
M791T93_3			1.40962	15.2743	0.000391129	791.388	93.197	35305.7	177441	69166.9	111521	53829	190815	80362.8	68931	23014.2	41262.6	4041.86	4788.67	7450.97	9446.96	5201.75	4964.96	6954.28	2242.88	3656.88	7007.98	38028.1	38032.5	37751.2	36790	39095.9	37917.1	37479.6
M464T453			0.695956	0.749048	0.000394533	464.333	453.409	26574.4	24456.7	30221.9	32110.4	27335.3	33981.5	25856.3	33915.7	30082.9	31649.5	42399.8	44681.1	26317.6	44856.3	40827.8	33904.6	48257.6	39280.7	35117.3	39772	470.374	387.99	430.103	549.458	468.398	469.635	446.013
M452T380			0.3939	6.35444	0.00039908	452.276	380.372	6007.1	11707.9	3361	15810.1	4723.68	7079.41	2370.21	9083.59	4242.47	4575.35	680.79	909.497	1059.94	1200.78	559.246	1152.39	1041.75	2686.26	1040.82	520.905	4595.98	5649.22	4571.3	4613.46	4950.09	4591.13	5936.28
M305T152			0.289263	3.16989	0.000400361	305.156	152.252	2193.19	7243.96	4081.77	9828.29	4758.77	3743.4	5457.13	4393.21	3368.33	2088.84	1252.92	1358.65	1542.05	1670.34	1593.8	1303.29	1395.44	1715.17	1283.97	1760.89	2094.09	2586.87	2050.32	1816.2	1576.75	2252.68	2236.32
M366T698			0.586872	0.568186	0.000403496	366.011	697.86	6379.18	14124.8	6843.64	10623.4	11650.8	9837.67	7979.88	18295.7	8561.91	12358.7	15082.5	19879.9	19026.2	19092	26655.4	12728.3	12492.7	16610	22266.4	23879.5	11695.6	11789.2	13008.8	12404.4	12423.8	9762.02	12381.6
M408T489			0.178668	0.475499	0.000404594	408.122	488.915	148.834	810.004	607.262	1014.92	746.852	1124.36	801.306	1503.53	540.872	302.881	1442.15	2462.61	1626.13	1408.18	1375.52	1781.68	1450.72	2263.95	876.847	1297.14	852.267	952.139	936.062	849.141	863.238	690.556	851.361
M371T65_1			1.1878	0.781866	0.000405416	371.1	64.704	85833.2	64557.6	83036.3	70581.9	75971.6	84397.6	88921.8	94379.3	95872.1	120557	102267	118351	106132	114304	93615.5	112348	112055	119114	119356	107645	1919.54	2586.57	2217.41	2073.85	2077.59	1934.85	998.993
M642T64_2			0.441365	0.511474	0.00040807	642.433	64.385	6603.89	7613.69	5408.43	6935.45	6039.38	5925.69	3271.33	3930.28	4422.55	5642.3	7780.22	11107.9	11714.2	18323.6	10427.4	6936.38	11519.3	8908.81	7066.57	15298.5	4020.92	6198.97	6614.42	6191.35	7570.06	5314.45	6676.32
M688T441			0.309766	15.3256	0.000413457	687.926	440.649	811.531	4935.98	1558.06	8756.79	6462.69	2186.41	1377.98	6079.24	2293.19	4198.39	286.661	240.813	129.175	285.387	303.039	183.798	175.952	297.149	222.773	397.854	2063.56	2768.43	2783.92	2673.16	2676.42	2769.34	2681.83
M978T300			0.308878	1.7252	0.000420164	978.079	299.668	12961.2	7821.97	18628.2	19059.2	13299.8	7591.42	14669.8	14179	13598.5	16521.8	9959.54	8047.46	6494.03	10132.8	10906	5458.23	7650.78	7752.54	6202.27	7578.68	12106.5	13115.9	13060.1	13112.2	7920.8	5193.9	15546.7
M688T340_1			0.267155	0.625807	0.000421756	687.544	340.193	2984.99	4118.52	2868.83	3492.08	1785.39	4076.54	848.101	2211.12	3257.01	2719.76	3208.25	4793.18	3858.37	5461.7	4891.07	4742.5	5125.92	3804.94	4271.25	5164.03	3403.52	3188.51	3172.86	2132.49	2266.95	3501.09	3751.74
M721T277			0.926916	0.523813	0.000422216	720.587	277.345	15433.7	24136.6	18241.4	14600.8	6728.69	22528.4	54836.4	27842.3	18317.7	37588.1	59870.8	47454.7	36359.8	45279.9	55758.4	40045.4	38205.2	35281.7	48716.4	51691.9	51643.2	45089.6	47771.5	60739	51726.8	50789.8	52004.9
M307T575			0.0955355	1.47813	0.000424087	307.026	575.047	2193.21	1218.08	1819.64	1381.37	1733.67	2049.97	2129.26	1163.84	1957.98	1964.37	1373.57	1156.71	1204.8	1207.46	1217.06	764.117	1313.88	1043.26	1348.04	1285.78	1729.98	1845.38	1838.77	1839.83	1888.95	1839.79	2196.98
M372T65			0.800393	0.77292	0.000428546	372.101	64.7425	39586.3	23494	36183.8	34850.8	36146	38164.7	43341.7	42515.3	41318.1	51143.8	48397.5	53105	53093.1	45463.7	40663.7	54417.6	51727.9	53489.2	51691	48319.5	893.504	1270.44	536.225	499.608	632.483	498.56	443.906
M526T70			0.267162	0.602473	0.000428716	526.391	69.899	3297.87	2375.88	1100.37	3565.41	2264.87	2661.76	2439.08	1097.83	3126.54	3742.74	2933.98	5253.93	4399.41	4793.47	4682.47	4814.18	3253.48	3107.83	4789.88	4583	4046.2	4075.62	3714.34	2961.46	3712	3717.86	3819.86
M257T569			0.176443	0.664588	0.000431425	257.116	568.538	678.841	1468.67	1267.02	1152.68	1444.71	1567.46	1786.81	1966.47	632.704	1324.75	2026.78	2311.81	2356.41	1928.08	1900.47	1731.06	1690.29	2151.01	1720.53	2181.09	1431.23	1402.11	1431.61	1447.26	1345.01	1291.75	1433.34
M901T424			0.300194	13.6913	0.000432884	901.241	424.389	1697.53	4177.83	1605.69	9565.52	5115.51	1631.25	3275.36	2468.21	3419.04	2441.35	351.252	325.571	221.126	225.331	357.797	236.835	216.82	241.464	215.888	193.302	1407.63	1400.17	1697.75	1405.68	1379.64	1449.05	1402.88
M856T453_3			0.407784	17.1708	0.000436992	856.015	452.53	1454.64	8681.4	3567.48	14545.8	9168.46	5638.45	4577.64	7744.24	3611.82	807.634	544.194	404.393	409.28	159.358	270.697	355.126	412.414	392.686	329.427	204.942	3222.02	3218.71	3191.16	3183.78	2371.01	3110.77	3215.38
M245T310			0.375248	0.496358	0.000449209	245.076	310.462	2973.64	1191.92	5485.1	3738.18	5438.56	5014.17	5994.02	1267.58	5369.35	2349.97	9370.82	8723.32	5008.27	7365.02	11499.1	7764.49	4067.18	6452.64	7875.3	10088.5	3400.32	3577.41	3637.55	3529.44	3709.65	3530.16	3532.66
M604T424			0.385614	6.91056	0.000452216	604.446	423.88	1724.05	10402.6	2105.69	15228	6289.76	4702.16	7178.18	5230.16	4854.4	5385.33	1497.51	902.959	1151.16	682.012	644.485	712.346	1193.11	783.578	935.9	627.953	3863.04	3983.6	5552.23	4424.57	3851.23	3865.41	3860.87
M694T697			0.537839	0.596381	0.000452305	694.019	697.168	4943.87	10142.6	8443.74	10984.5	11326.2	6993.53	6509.85	19088.9	9472.2	9316.1	17071.5	18946.7	15054.1	19062.9	17900.8	12218.4	11058.9	17962.9	14480.4	19262.6	10285.7	10565.6	11431.3	10559.7	10291.6	10398.2	9547.13
M527T366			0.427343	3.04477	0.000452748	527.317	366.243	17241	7477.6	13891.4	9324.1	8826.75	8153.15	6069.06	4349.64	9694.3	19915.1	2284.65	2577.78	3949.12	2671.59	2495.45	5473.13	6144.34	1248.72	4647.31	2974.3	6458.47	5645.8	6445.91	7155.69	6140.25	5978.33	6450.91
M900T306			0.488816	184.421	0.000453463	900.268	306.212	3666.93	11091.2	6308.33	22443.6	11953	5877.65	5759.85	10099.5	4325.68	991.808	32.7633	66.411	84.5558	23.0764	87.6094	10.5787	12.3528	11.2637	57.0216	61.8078	2783.9	2641.71	2775.06	2770.86	2773.34	1370.16	2776.24
M478T69_1			0.661152	0.591485	0.000454409	478.169	69.395	14739.2	14949.6	16997.6	14068.3	12705	12741	16518.3	20762.5	11589.3	25138.1	25908.9	37201.5	17738.1	35138	23585.7	27660.5	34851.6	16605.1	27970.3	24199	859.289	859.792	739.861	992.403	910.145	910.801	797.526
M428T65			0.256916	0.580371	0.000457971	428.383	64.742	1055.04	2888.09	846.268	3156.3	2402.02	2112.3	1470.74	1859.88	2118.22	2330.46	2685.45	3238.57	3766.08	3822.71	5065.11	3304.89	2611.63	2492.52	3828.53	4057.59	4624.95	2942.58	4625.33	4619.43	4423.31	4899.86	3638.34
M1172T689			0.432686	0.567463	0.000460102	1172.02	688.756	2117.84	6524.55	2666.69	7717.82	7612	6581.45	3188.75	7758.03	7747.36	2889.4	9493.57	11588.9	11152	9227.97	8349.6	11404.2	7348.42	12443.8	8704.19	6864.45	5874.09	7152.16	7880.61	7533.91	7532.29	7821.22	7065.77
M855T689_1			1.05018	0.628507	0.000462082	854.997	688.679	19459.9	50463.1	27929.2	51187.5	47348	50278	25257.9	54576.9	46358.3	26893.6	57771.8	85389.4	65777.8	54971.3	62549.5	77019.1	55819.1	71971.1	51329.2	53436.4	46292.1	45471.3	53521.7	47350.3	47691.3	48617.2	46457
M721T689_1			0.813397	0.562345	0.000467359	720.514	688.71	5075.6	25569.2	11304.1	26309.7	24284.4	23692.8	13261.7	27937	22635.9	13467.8	31808.3	52786.7	36046.1	30917	33152.7	40393.3	28447.2	37628	26163.6	26820.1	25532.5	26222.4	27196	25506.5	25552.8	26857.8	23181.8
M382T760			0.15172	0.683491	0.000468311	382.056	760.389	830.868	1216.47	830.649	1222.06	1077.13	833.877	556.226	1416.84	1060.5	1336.39	1729.71	1837.97	1802.96	1407.77	1507.19	1470.67	1179.26	1639.64	1413.13	1199.91	1293.18	1158.97	1292.31	1293.38	1395.82	1244.05	1264.66
M900T570			0.257477	19.0083	0.000475039	899.538	569.74	870.057	2456.96	1140.98	6248.84	2422.92	2279.85	4246.33	5996.38	1232.25	1387.72	144.429	132.614	121.965	188.967	151.908	137.835	105.067	134.911	132.995	237.204	2213.35	1616.08	1620.56	2022.36	1722.06	1616.55	1612.01
M454T453_3			1.20907	0.699068	0.000481731	454.346	453.309	62589.2	64857.9	64139.5	83182.1	82867.8	83385.3	57704.2	90250	78662.7	66445.7	112050	151207	96355.3	106288	117857	81166.4	102234	106440	77218.3	99274.7	3586.59	3497.32	3564.09	3631.05	3185.55	3525.15	3907.54
M896T95_5			0.786718	183.378	0.000484204	896.466	94.776	9786.19	48603.8	22932.5	30959.2	15154.3	66089.5	24159.5	23882.7	5036.6	9753.53	61.4609	168.251	158.455	102.941	111.939	221.688	110.611	126.849	177.99	157.79	11396.5	11394.3	11202.4	11252.9	12547.6	11208.7	11207.8
M901T425_2			0.374502	74.6475	0.000488629	900.907	424.572	2174.11	6712.68	2192.63	14395.7	6297.01	2828.89	4061.23	3411.85	4514.47	3171.2	58.2178	60.0293	73.6751	102.042	42.6145	51.2338	95.3706	57.5321	63.3865	62.4945	2178.7	2249.19	2247.83	2781.15	1983.97	2175.47	2246.67
M717T954			0.120281	0.431709	0.000490661	716.96	954.453	118.693	506.417	190.992	468.651	593.563	223.369	239.207	273.13	417.933	98.823	982.51	859.865	436.377	613.924	578.986	413.25	651.182	1042.64	1114.84	558.486	179.053	190.709	182.222	186.413	178.963	154.477	184.494
M819T411			0.174599	14.7662	0.00049333	818.86	411.009	709.341	1567.41	599.535	3231.65	1821.01	421.953	852.515	740.624	1359.78	805.131	127.621	22.0828	106.051	22.4783	135.815	78.506	106.169	70.1199	105.729	45.4718	537.141	488.609	500.186	410.079	505.715	489.15	560.052
[truncated: 3,585 more rows]
